# Supplementary material for: Asymmetric α‐Alkylation With Activated and Unactivated Electrophiles by a Highly Productive and Recyclable Lewis Acid/Imidazolium Catalyst
Source: Angew Chem Int Ed Engl. 2026 May 11;65(27):e7069862. doi: 10.1002/anie.7069862 (PMC13327639; doi:10.1002/anie.7069862)
Supplement: Supplementary file 2 — Supporting File 2: anie72578‐sup‐0002‐cif.zip. [file ANIE-65-e7069862-s001.zip]

Archive with 3 entries (2 files):
- anie72578-sup-0002-cif/
- anie72578-sup-0002-cif/s2942lm-finalcif.cif
- anie72578-sup-0002-cif/s3011lm1-finalcif.cif
