# Supplementary material for: Asymmetric α‐Alkylation With Activated and Unactivated Electrophiles by a Highly Productive and Recyclable Lewis Acid/Imidazolium Catalyst
Source: Angew Chem Int Ed Engl. 2026 May 11;65(27):e7069862. doi: 10.1002/anie.7069862 (PMC13327639; doi:10.1002/anie.7069862)
Supplement: Supplementary file 2 — Supporting File 2: anie72578‐sup‐0002‐cif.zip. [file ANIE-65-e7069862-s001.zip › anie72578-sup-0002-cif/s2942lm-finalcif.cif]

data_s2942lm
_audit_contact_author_name        ''
_audit_contact_author_phone       ?
_audit_contact_author_email       ?
_audit_contact_author_address     ?
_audit_creation_method
;FinalCif V155 by Daniel Kratzert, Freiburg 2025, 
https://dkratzert.de/finalcif.html
;
_publ_contact_author_id_orcid     ?
_publ_section_references
;
Dolomanov, O.V., Bourhis, L.J., Gildea, R.J, Howard, J.A.K. & Puschmann, H.
 (2009), J. Appl. Cryst. 42, 339-341.

Sheldrick, G.M. (2015). Acta Cryst. A71, 3-8.

Sheldrick, G.M. (2015). Acta Cryst. C71, 3-8.
;
_shelx_SHELXL_version_number      '2019/3'
_chemical_name_systematic         ?
_chemical_name_common             ?
_chemical_formula_sum             'C41 H47 Cl2 Cu F9 N5 O4 P S'
_chemical_formula_moiety          'C40 H45 Cu F3 N5 O4 S, F6 P, C H2 Cl2'
_chemical_formula_weight          1042.30
_chemical_melting_point           ?
_chemical_absolute_configuration  ad
_space_group_crystal_system       'monoclinic'
_space_group_IT_number            4
_space_group_name_H-M_alt         'P 1 21 1'
_space_group_name_Hall            'P 2yb'
_shelx_space_group_comment
;
The symmetry employed for this shelxl refinement is uniquely defined
by the following loop, which should always be used as a source of
symmetry information in preference to the above space-group names.
They are only intended as comments.
;

loop_
_space_group_symop_operation_xyz
'x, y, z'
'-x, y+1/2, -z'

_cell_length_a                    12.3627(5)
_cell_length_b                    26.9721(9)
_cell_length_c                    14.2759(6)
_cell_angle_alpha                 90
_cell_angle_beta                  102.128(2)
_cell_angle_gamma                 90
_cell_volume                      4654.0(3)
_cell_formula_units_Z             4
_cell_measurement_temperature     150(2)
_cell_measurement_reflns_used     14242
_cell_measurement_theta_min       1.459
_cell_measurement_theta_max       26.493
_exptl_crystal_description        block
_exptl_crystal_colour             light-green
_exptl_crystal_recrystallization_method ?
_exptl_crystal_density_meas       ?
_exptl_crystal_density_method     ?
_exptl_crystal_density_diffrn     1.488
_exptl_crystal_F_000              2140
_exptl_crystal_size_max           0.489
_exptl_crystal_size_mid           0.208
_exptl_crystal_size_min           0.144
_exptl_absorpt_coefficient_mu     0.745
_exptl_absorpt_correction_type    multi-scan
_exptl_absorpt_correction_T_min   0.6796
_exptl_absorpt_correction_T_max   0.7454
_exptl_absorpt_process_details    'Blessing, 1995'
_exptl_absorpt_special_details    ?
_shelx_estimated_absorpt_T_min    0.712
_shelx_estimated_absorpt_T_max    0.900
_exptl_transmission_factor_min    ?
_exptl_transmission_factor_max    ?
_exptl_special_details            ?
_diffrn_ambient_temperature       150.01
_diffrn_radiation_type            MoK\a
_diffrn_radiation_wavelength      0.71073
_diffrn_radiation_monochromator   ?
_diffrn_measurement_ambient_temperature_device_make ?
_diffrn_radiation_probe           ?
_diffrn_source                    ?
_diffrn_source_type               ?
_diffrn_source_voltage            ?
_diffrn_source_current            ?
_diffrn_detector                  ?
_diffrn_detector_type             ?
_diffrn_detector_area_resol_mean  ?
_diffrn_measurement_device        ?
_diffrn_measurement_device_type   'Bruker Kappa APEXII Duo'
_diffrn_measurement_method        'Omega + Phi Scans'
_diffrn_measurement_specimen_support ?
_diffrn_reflns_number             68221
_diffrn_reflns_av_unetI/netI      0.0603
_diffrn_reflns_av_R_equivalents   0.0394
_diffrn_reflns_theta_min          1.459
_diffrn_reflns_theta_max          26.493
_diffrn_reflns_theta_full         25.242
_diffrn_reflns_limit_h_min        -15
_diffrn_reflns_limit_h_max        15
_diffrn_reflns_limit_k_min        -33
_diffrn_reflns_limit_k_max        33
_diffrn_reflns_limit_l_min        -17
_diffrn_reflns_limit_l_max        17
_diffrn_measured_fraction_theta_max 0.994
_diffrn_measured_fraction_theta_full 1.000
_diffrn_reflns_Laue_measured_fraction_max 0.994
_diffrn_reflns_Laue_measured_fraction_full 1.000
_diffrn_reflns_point_group_measured_fraction_max 0.993
_diffrn_reflns_point_group_measured_fraction_full 1.000
_reflns_number_total              19134
_reflns_number_gt                 14241
_reflns_threshold_expression      'I > 2\s(I)'
_reflns_Friedel_coverage          0.954
_reflns_Friedel_fraction_max      0.991
_reflns_Friedel_fraction_full     1.000
_reflns_special_details
;
 Reflections were merged by SHELXL according to the crystal
 class for the calculation of statistics and refinement.
 
 _reflns_Friedel_fraction is defined as the number of unique
 Friedel pairs measured divided by the number that would be
 possible theoretically, ignoring centric projections and
 systematic absences.
;
_computing_data_collection        'Bruker APEXII Software Suite, 2008'
_computing_cell_refinement        'Bruker APEXII Software Suite, 2008'
_computing_data_reduction         'Bruker APEXII Software Suite, 2008'
_computing_structure_solution     'SHELXT  (Sheldrick, 2015)'
_computing_structure_refinement   'SHELXL 2019/3 (Sheldrick, 2015)'
_computing_molecular_graphics     'Olex2 1.5 (Dolomanov et al., 2009)'
_computing_publication_material   'Olex2 1.5 (Dolomanov et al., 2009)'
_refine_special_details           ?
_refine_ls_structure_factor_coef  Fsqd
_refine_ls_matrix_type            full
_refine_ls_weighting_scheme       calc
_refine_ls_weighting_details      'w=1/[\s^2^(Fo^2^)+(0.0585P)^2^+2.0694P] where P=(Fo^2^+2Fc^2^)/3'
_atom_sites_solution_primary      dual
_atom_sites_solution_secondary    ?
_atom_sites_solution_hydrogens    mixed
_refine_ls_hydrogen_treatment     constr
_refine_ls_number_reflns          19134
_refine_ls_number_parameters      1218
_refine_ls_number_restraints      187
_refine_ls_R_factor_all           0.0764
_refine_ls_R_factor_gt            0.0472
_refine_ls_wR_factor_ref          0.1176
_refine_ls_wR_factor_gt           0.1057
_refine_ls_goodness_of_fit_ref    1.017
_refine_ls_restrained_S_all       1.107
_refine_ls_shift/su_max           0.005
_refine_ls_shift/su_mean          0.000
_refine_diff_density_max          0.803
_refine_diff_density_min          -0.480
_refine_diff_density_rms          0.069
_refine_ls_extinction_method      none
_refine_ls_extinction_coef        .
_refine_ls_abs_structure_Flack    0.022(6)
_refine_ls_abs_structure_details
;
 Flack x determined using 5561 quotients [(I+)-(I-)]/[(I+)+(I-)]
 (Parsons, Flack and Wagner, Acta Cryst. B69 (2013) 249-259).
;

loop_
_atom_type_symbol
_atom_type_description
_atom_type_scat_dispersion_real
_atom_type_scat_dispersion_imag
_atom_type_scat_source
'C'  'C'  0.0033 0.0016 'International Tables Vol C Tables 4.2.6.8 and 6.1.1.4'
'H'  'H'  0.0000 0.0000 'International Tables Vol C Tables 4.2.6.8 and 6.1.1.4'
'Cl' 'Cl' 0.1484 0.1585 'International Tables Vol C Tables 4.2.6.8 and 6.1.1.4'
'Cu' 'Cu' 0.3201 1.2651 'International Tables Vol C Tables 4.2.6.8 and 6.1.1.4'
'F'  'F'  0.0171 0.0103 'International Tables Vol C Tables 4.2.6.8 and 6.1.1.4'
'N'  'N'  0.0061 0.0033 'International Tables Vol C Tables 4.2.6.8 and 6.1.1.4'
'O'  'O'  0.0106 0.0060 'International Tables Vol C Tables 4.2.6.8 and 6.1.1.4'
'P'  'P'  0.1023 0.0942 'International Tables Vol C Tables 4.2.6.8 and 6.1.1.4'
'S'  'S'  0.1246 0.1234 'International Tables Vol C Tables 4.2.6.8 and 6.1.1.4'

_geom_special_details
;
 All esds (except the esd in the dihedral angle between two l.s. planes)
 are estimated using the full covariance matrix.  The cell esds are taken
 into account individually in the estimation of esds in distances, angles
 and torsion angles; correlations between esds in cell parameters are only
 used when they are defined by crystal symmetry.  An approximate (isotropic)
 treatment of cell esds is used for estimating esds involving l.s. planes.
;
_audit_creation_date              2025-10-23
_olex2_refinement_description
;
1. Fixed Uiso
 At 1.2 times of:
  All C(H) groups, All C(H,H) groups, All C(H,H,H,H) groups
 At 1.5 times of:
  All C(H,H,H) groups, All O(H,H) groups
2. Restrained distances
 C1X-Cl1X
 1.73 with sigma of 0.02
 C1X-Cl2X
 1.73 with sigma of 0.02
 C1X-Cl2W
 1.73 with sigma of 0.02
 C1Y-Cl1Y
 1.73 with sigma of 0.02
 C1Y-Cl2Y
 1.73 with sigma of 0.02
 C1Y-Cl2Z
 1.73 with sigma of 0.02
 C22A-C23A
 1.54 with sigma of 0.01
 C23A-C24A
 2.5 with sigma of 0.02
 C23C-C24C
 2.5 with sigma of 0.02
 C22A-C23A \\sim C22A-C24A \\sim C22A-C25A \\sim C22A-C23C \\sim C22A-C24C
\\sim C22A-C25C
 with sigma of 0.01
 C23A-C24A \\sim C23A-C25A \\sim C24A-C25A
 with sigma of 0.02
 C23C-C24C \\sim C23C-C25C \\sim C24C-C25C
 with sigma of 0.02
3. Uiso/Uaniso restraints and constraints
Cl2Y \\sim Cl2Z: within 2A with sigma of 0.005 and sigma for terminal atoms of
0.01 within 2A
Cl2X \\sim Cl2W: within 2A with sigma of 0.005 and sigma for terminal atoms of
0.01 within 2A
C23A \\sim C24A \\sim C25A \\sim C23C \\sim C24C \\sim C25C: within 2A with
sigma of 0.005 and sigma for terminal atoms of 0.01 within 2A
Uanis(Cl2X) \\sim Ueq, Uanis(Cl2W) \\sim Ueq, Uanis(Cl2Y) \\sim Ueq, Uanis(F8A)
\\sim Ueq, Uanis(F9A) \\sim Ueq, Uanis(C23A) \\sim Ueq, Uanis(C24A) \\sim Ueq,
Uanis(C25A) \\sim Ueq, Uanis(C23C) \\sim Ueq, Uanis(C24C) \\sim Ueq,
Uanis(C25C) \\sim Ueq, Uanis(C24B) \\sim Ueq: with sigma of 0.007 and sigma for
terminal atoms of 0.014
Uanis(F7A) \\sim Ueq, Uanis(F4B) \\sim Ueq, Uanis(Cl2Z) \\sim Ueq, Uanis(C24A)
\\sim Ueq, Uanis(C21A) \\sim Ueq, Uanis(C23B) \\sim Ueq, Uanis(C1X) \\sim Ueq,
Uanis(Cl2X) \\sim Ueq: with sigma of 0.003 and sigma for terminal atoms of 0.006
4. Others
 Sof(H1Xe)=Sof(H1Xf)=Sof(Cl2W)=1-FVAR(1)
 Sof(H1Xc)=Sof(H1Xd)=Sof(Cl2X)=FVAR(1)
 Sof(H1Ye)=Sof(H1Yf)=Sof(Cl2Z)=1-FVAR(2)
 Sof(H1Yc)=Sof(H1Yd)=Sof(Cl2Y)=FVAR(2)
 Sof(C23C)=Sof(H23d)=Sof(H23e)=Sof(H23f)=Sof(C24C)=Sof(H24d)=Sof(H24e)=
 Sof(H24f)=Sof(C25C)=Sof(H25d)=Sof(H25e)=Sof(H25f)=1-FVAR(3)
 Sof(C23A)=Sof(H23a)=Sof(H23b)=Sof(H23c)=Sof(C24A)=Sof(H24a)=Sof(H24b)=
 Sof(H24c)=Sof(C25A)=Sof(H25a)=Sof(H25b)=Sof(H25c)=FVAR(3)
5.a Everything fixed:
 H1Xa, H1Xb, H1Ya, H1Yb
5.b Ternary CH refined with riding coordinates:
 C1A(H1A), C2A(H2A), C1B(H1B), C2B(H2B)
5.c Secondary CH2 refined with riding coordinates:
 C26A(H26a,H26b), C29A(H29a,H29b), C26B(H26c,H26d), C29B(H29c,H29d), C1X(H1Xc,
 H1Xd), C1X(H1Xe,H1Xf), C1Y(H1Yc,H1Yd), C1Y(H1Ye,H1Yf)
5.d Aromatic/amide H refined with riding coordinates:
 C4A(H4A), C5A(H5A), C6A(H6A), C7A(H7A), C8A(H8A), C10A(H10A), C11A(H11A),
 C12A(H12A), C13A(H13A), C14A(H14A), C15A(H15A), C19A(H19A), C21A(H21A),
 C27A(H27A), C33A(H33A), C35A(H35A), C4B(H4B), C5B(H5B), C6B(H6B), C7B(H7B),
 C8B(H8B), C10B(H10B), C11B(H11B), C12B(H12B), C13B(H13B), C14B(H14B),
 C15B(H15B), C19B(H19B), C21B(H21B), C27B(H27B), C33B(H33B), C35B(H35B)
5.e Idealised Me refined as rotating group:
 C23A(H23a,H23b,H23c), C24A(H24a,H24b,H24c), C25A(H25a,H25b,H25c), C23C(H23d,
 H23e,H23f), C24C(H24d,H24e,H24f), C25C(H25d,H25e,H25f), C30A(H30a,H30b,H30c),
 C37A(H37a,H37b,H37c), C38A(H38a,H38b,H38c), C39A(H39a,H39b,H39c), C23B(H23g,
 H23h,H23i), C24B(H24g,H24h,H24i), C25B(H25g,H25h,H25i), C30B(H30d,H30e,H30f),
 C37B(H37d,H37e,H37f), C38B(H38d,H38e,H38f), C39B(H39d,H39e,H39f)
;

loop_
_atom_site_label
_atom_site_type_symbol
_atom_site_fract_x
_atom_site_fract_y
_atom_site_fract_z
_atom_site_U_iso_or_equiv
_atom_site_adp_type
_atom_site_occupancy
_atom_site_site_symmetry_order
_atom_site_calc_flag
_atom_site_refinement_flags_posn
_atom_site_refinement_flags_adp
_atom_site_refinement_flags_occupancy
_atom_site_disorder_assembly
_atom_site_disorder_group
Cu1A Cu 0.80438(7)  0.78564(2)  0.22176(6)  0.01945(19) Uani 1         1 d    . . . . .
S1A  S  0.81064(15) 0.68188(6)  0.11416(13) 0.0233(4)   Uani 1         1 d    . . . . .
O1A  O  0.7550(4)   0.84061(16) 0.2820(4)   0.0226(11)  Uani 1         1 d    . . . . .
O1X  O  0.6472(4)   0.76555(18) 0.1853(4)   0.0303(12)  Uani 1         1 d    . . . . .
H1XA H  0.639400    0.736200    0.170900    0.045       Uiso 1         1 d    . U . . .
H1XB H  0.600400    0.778700    0.211900    0.045       Uiso 1         1 d    . U . . .
N1A  N  0.9500(4)   0.81274(19) 0.2301(4)   0.0193(12)  Uani 1         1 d    . . . . .
F1A  F  0.7221(4)   0.66380(18) -0.0657(3)  0.0525(14)  Uani 1         1 d    . . . . .
C1A  C  0.9908(5)   0.7293(2)   0.1860(4)   0.0211(12)  Uani 1         1 d    . . . . .
H1A  H  1.013881    0.711129    0.132410    0.025       Uiso 1         1 calc R U . . .
N2A  N  0.6037(5)   0.8943(2)   0.4259(4)   0.0244(14)  Uani 1         1 d    . . . . .
O2A  O  0.8829(4)   0.64027(17) 0.1151(4)   0.0312(12)  Uani 1         1 d    . . . . .
F2A  F  0.7086(5)   0.73983(17) -0.0225(3)  0.0581(15)  Uani 1         1 d    . . . . .
C2A  C  1.0216(5)   0.7843(2)   0.1793(4)   0.0216(13)  Uani 1         1 d    . . . . .
H2A  H  1.100473    0.789090    0.212881    0.026       Uiso 1         1 calc R U . . .
O3A  O  0.7039(4)   0.67273(18) 0.1361(4)   0.0296(12)  Uani 1         1 d    . . . . .
N3A  N  0.5669(5)   0.9226(2)   0.4884(5)   0.0278(15)  Uani 1         1 d    . . . . .
F3A  F  0.8644(4)   0.71168(18) -0.0439(3)  0.0557(13)  Uani 1         1 d    . . . . .
C3A  C  1.0464(5)   0.7051(2)   0.2792(5)   0.0249(14)  Uani 1         1 d    . . . . .
N4A  N  0.5416(5)   0.8918(2)   0.5514(4)   0.0252(14)  Uani 1         1 d    . . . . .
C4A  C  1.0401(6)   0.7240(3)   0.3684(5)   0.0317(18)  Uani 1         1 d    . . . . .
H4A  H  0.999701    0.753605    0.372166    0.038       Uiso 1         1 calc R U . . .
N5A  N  0.8701(4)   0.72716(18) 0.1705(4)   0.0194(12)  Uani 1         1 d    . . . . .
C5A  C  1.0910(6)   0.7005(3)   0.4513(6)   0.0366(19)  Uani 1         1 d    . . . . .
H5A  H  1.084652    0.714068    0.511320    0.044       Uiso 1         1 calc R U . . .
C6A  C  1.1512(7)   0.6578(3)   0.4492(6)   0.041(2)    Uani 1         1 d    . . . . .
H6A  H  1.188002    0.642386    0.506940    0.049       Uiso 1         1 calc R U . . .
C7A  C  1.1569(7)   0.6378(3)   0.3614(7)   0.043(2)    Uani 1         1 d    . . . . .
H7A  H  1.195355    0.607520    0.358553    0.052       Uiso 1         1 calc R U . . .
C8A  C  1.1070(6)   0.6616(2)   0.2776(5)   0.0340(17)  Uani 1         1 d    . . . . .
H8A  H  1.114231    0.648048    0.217771    0.041       Uiso 1         1 calc R U . . .
C9A  C  1.0078(5)   0.8019(2)   0.0762(4)   0.0215(13)  Uani 1         1 d    . . . . .
C10A C  1.0804(6)   0.7852(3)   0.0232(5)   0.0328(16)  Uani 1         1 d    . . . . .
H10A H  1.136233    0.762163    0.050835    0.039       Uiso 1         1 calc R U . . .
C11A C  1.0741(7)   0.8010(3)   -0.0699(6)  0.040(2)    Uani 1         1 d    . . . . .
H11A H  1.127277    0.789761    -0.104328   0.048       Uiso 1         1 calc R U . . .
C12A C  0.9925(7)   0.8327(3)   -0.1131(5)  0.036(2)    Uani 1         1 d    . . . . .
H12A H  0.988203    0.843269    -0.177249   0.044       Uiso 1         1 calc R U . . .
C13A C  0.9170(7)   0.8489(3)   -0.0621(6)  0.0345(19)  Uani 1         1 d    . . . . .
H13A H  0.859188    0.870428    -0.091856   0.041       Uiso 1         1 calc R U . . .
C14A C  0.9232(6)   0.8344(2)   0.0324(5)   0.0263(15)  Uani 1         1 d    . . . . .
H14A H  0.870840    0.846359    0.067029    0.032       Uiso 1         1 calc R U . . .
C15A C  0.9866(6)   0.8527(2)   0.2739(5)   0.0218(15)  Uani 1         1 d    . . . . .
H15A H  1.062818    0.859795    0.278499    0.026       Uiso 1         1 calc R U . . .
C16A C  0.9255(6)   0.8876(3)   0.3165(5)   0.0212(15)  Uani 1         1 d    . . . . .
C17A C  0.8107(6)   0.8804(2)   0.3153(5)   0.0185(15)  Uani 1         1 d    . . . . .
C18A C  0.7565(6)   0.9200(3)   0.3510(5)   0.0253(16)  Uani 1         1 d    . . . . .
C19A C  0.8129(6)   0.9621(3)   0.3874(5)   0.0294(18)  Uani 1         1 d    . . . . .
H19A H  0.773257    0.987898    0.410655    0.035       Uiso 1         1 calc R U . . .
C20A C  0.9250(7)   0.9684(3)   0.3915(6)   0.034(2)    Uani 1         1 d    . . . . .
C21A C  0.9796(6)   0.9305(3)   0.3551(5)   0.0258(16)  Uani 1         1 d    . U . . .
H21A H  1.056351    0.933950    0.356454    0.031       Uiso 1         1 calc R U . . .
C22A C  0.9859(6)   1.0147(3)   0.4324(6)   0.059(3)    Uani 1         1 d    D . . . .
C23A C  1.0735(13)  1.0315(7)   0.3794(12)  0.039(4)    Uani 0.436(9)  1 d    D U P A 1
H23A H  1.116374    1.002761    0.366121    0.058       Uiso 0.436(9)  1 calc R U P A 1
H23B H  1.122878    1.055356    0.418898    0.058       Uiso 0.436(9)  1 calc R U P A 1
H23C H  1.037822    1.047230    0.318896    0.058       Uiso 0.436(9)  1 calc R U P A 1
C24A C  1.0690(12)  0.9941(5)   0.5321(9)   0.044(4)    Uani 0.436(9)  1 d    D U P A 1
H24A H  1.025461    0.975332    0.569981    0.065       Uiso 0.436(9)  1 calc R U P A 1
H24B H  1.104435    1.022319    0.569700    0.065       Uiso 0.436(9)  1 calc R U P A 1
H24C H  1.125790    0.972558    0.515272    0.065       Uiso 0.436(9)  1 calc R U P A 1
C25A C  0.9277(12)  1.0532(5)   0.4764(12)  0.037(3)    Uani 0.436(9)  1 d    D U P A 1
H25A H  0.872317    1.069437    0.426647    0.055       Uiso 0.436(9)  1 calc R U P A 1
H25B H  0.981174    1.077934    0.508213    0.055       Uiso 0.436(9)  1 calc R U P A 1
H25C H  0.891014    1.037885    0.523655    0.055       Uiso 0.436(9)  1 calc R U P A 1
C23C C  0.9656(12)  1.0284(5)   0.5293(8)   0.043(3)    Uani 0.564(9)  1 d    D U P A 2
H23D H  0.887494    1.037050    0.523506    0.065       Uiso 0.564(9)  1 calc R U P A 2
H23E H  1.011845    1.056944    0.554452    0.065       Uiso 0.564(9)  1 calc R U P A 2
H23F H  0.984310    1.000265    0.573013    0.065       Uiso 0.564(9)  1 calc R U P A 2
C24C C  0.9232(11)  1.0596(4)   0.3631(8)   0.037(3)    Uani 0.564(9)  1 d    D U P A 2
H24D H  0.933249    1.054508    0.297520    0.056       Uiso 0.564(9)  1 calc R U P A 2
H24E H  0.955039    1.091563    0.387070    0.056       Uiso 0.564(9)  1 calc R U P A 2
H24F H  0.844089    1.059227    0.363691    0.056       Uiso 0.564(9)  1 calc R U P A 2
C25C C  1.1019(9)   1.0195(6)   0.4179(11)  0.031(3)    Uani 0.564(9)  1 d    D U P A 2
H25D H  1.148986    0.994824    0.457315    0.046       Uiso 0.564(9)  1 calc R U P A 2
H25E H  1.129807    1.052814    0.436547    0.046       Uiso 0.564(9)  1 calc R U P A 2
H25F H  1.102833    1.013872    0.350204    0.046       Uiso 0.564(9)  1 calc R U P A 2
C26A C  0.6333(6)   0.9170(3)   0.3433(5)   0.0257(16)  Uani 1         1 d    . . . . .
H26A H  0.601849    0.950854    0.335245    0.031       Uiso 1         1 calc R U . . .
H26B H  0.600065    0.897627    0.285518    0.031       Uiso 1         1 calc R U . . .
C27A C  0.6021(6)   0.8454(3)   0.4503(6)   0.0303(18)  Uani 1         1 d    . . . . .
H27A H  0.625431    0.818245    0.417077    0.036       Uiso 1         1 calc R U . . .
C28A C  0.5605(6)   0.8431(3)   0.5315(5)   0.0253(17)  Uani 1         1 d    . . . . .
C29A C  0.4927(7)   0.9129(3)   0.6279(6)   0.040(2)    Uani 1         1 d    . . . . .
H29A H  0.519942    0.894013    0.687744    0.049       Uiso 1         1 calc R U . . .
H29B H  0.517948    0.947587    0.639392    0.049       Uiso 1         1 calc R U . . .
C30A C  0.3716(7)   0.9119(4)   0.6056(7)   0.065(3)    Uani 1         1 d    . . . . .
H30A H  0.343978    0.930696    0.546738    0.097       Uiso 1         1 calc R U . . .
H30B H  0.343827    0.926831    0.658573    0.097       Uiso 1         1 calc R U . . .
H30C H  0.345953    0.877497    0.596709    0.097       Uiso 1         1 calc R U . . .
C31A C  0.5379(6)   0.8007(3)   0.5902(5)   0.0284(17)  Uani 1         1 d    . . . . .
C32A C  0.4389(7)   0.7738(3)   0.5586(6)   0.0340(19)  Uani 1         1 d    . . . . .
C33A C  0.4203(8)   0.7343(3)   0.6161(6)   0.045(2)    Uani 1         1 d    . . . . .
H33A H  0.355436    0.714927    0.596077    0.054       Uiso 1         1 calc R U . . .
C34A C  0.4912(9)   0.7222(3)   0.7003(6)   0.043(2)    Uani 1         1 d    . . . . .
C35A C  0.5882(8)   0.7484(3)   0.7270(6)   0.039(2)    Uani 1         1 d    . . . . .
H35A H  0.639426    0.739048    0.783591    0.047       Uiso 1         1 calc R U . . .
C36A C  0.6137(7)   0.7884(3)   0.6732(6)   0.0354(19)  Uani 1         1 d    . . . . .
C37A C  0.3611(7)   0.7860(3)   0.4678(6)   0.046(2)    Uani 1         1 d    . . . . .
H37A H  0.291252    0.768294    0.464875    0.068       Uiso 1         1 calc R U . . .
H37B H  0.393314    0.776013    0.413537    0.068       Uiso 1         1 calc R U . . .
H37C H  0.347189    0.821797    0.464801    0.068       Uiso 1         1 calc R U . . .
C38A C  0.4640(11)  0.6784(4)   0.7583(7)   0.083(4)    Uani 1         1 d    . . . . .
H38A H  0.475079    0.647457    0.725593    0.124       Uiso 1         1 calc R U . . .
H38B H  0.386771    0.680678    0.764633    0.124       Uiso 1         1 calc R U . . .
H38C H  0.512681    0.678869    0.822049    0.124       Uiso 1         1 calc R U . . .
C39A C  0.7199(7)   0.8148(4)   0.7050(6)   0.044(2)    Uani 1         1 d    . . . . .
H39A H  0.765666    0.810390    0.657295    0.065       Uiso 1         1 calc R U . . .
H39B H  0.758752    0.801391    0.766686    0.065       Uiso 1         1 calc R U . . .
H39C H  0.705543    0.850225    0.712014    0.065       Uiso 1         1 calc R U . . .
C40A C  0.7753(7)   0.6998(3)   -0.0125(6)  0.040(2)    Uani 1         1 d    . . . . .
P1A  P  0.30799(19) 0.89765(9)  0.24728(17) 0.0389(5)   Uani 1         1 d    . . . . .
F4A  F  0.4121(5)   0.8614(2)   0.2431(4)   0.0669(16)  Uani 1         1 d    . . . . .
F5A  F  0.2090(4)   0.9321(2)   0.2562(4)   0.0659(16)  Uani 1         1 d    . . . . .
F6A  F  0.3592(5)   0.9033(2)   0.3565(4)   0.0789(19)  Uani 1         1 d    . . . . .
F7A  F  0.3782(6)   0.9429(2)   0.2280(6)   0.100(2)    Uani 1         1 d    . U . . .
F8A  F  0.2450(4)   0.8498(2)   0.2747(5)   0.0834(19)  Uani 1         1 d    . U . . .
F9A  F  0.2592(7)   0.8872(4)   0.1413(5)   0.157(4)    Uani 1         1 d    . U . . .
Cu1B Cu 0.69346(6)  0.59819(2)  0.27809(6)  0.01927(19) Uani 1         1 d    . . . . .
S1B  S  0.69271(15) 0.69742(6)  0.40144(13) 0.0237(4)   Uani 1         1 d    . . . . .
O1B  O  0.7415(4)   0.54374(17) 0.2145(3)   0.0216(11)  Uani 1         1 d    . . . . .
O1Y  O  0.8517(4)   0.61587(18) 0.3209(3)   0.0273(12)  Uani 1         1 d    . . . . .
H1YA H  0.856200    0.651400    0.322000    0.041       Uiso 1         1 d    . U . . .
H1YB H  0.900200    0.612000    0.284000    0.041       Uiso 1         1 d    . U . . .
N1B  N  0.5393(4)   0.57949(19) 0.2469(4)   0.0184(12)  Uani 1         1 d    . . . . .
F1B  F  0.8016(5)   0.72783(19) 0.5682(3)   0.0566(14)  Uani 1         1 d    . . . . .
C1B  C  0.5288(5)   0.6351(2)   0.3759(4)   0.0214(12)  Uani 1         1 d    . . . . .
H1B  H  0.492531    0.666443    0.390906    0.026       Uiso 1         1 calc R U . . .
N2B  N  0.8955(5)   0.48657(19) 0.0789(4)   0.0185(12)  Uani 1         1 d    . . . . .
O2B  O  0.7889(4)   0.70865(18) 0.3635(4)   0.0302(12)  Uani 1         1 d    . . . . .
F2B  F  0.8272(4)   0.65178(18) 0.5380(3)   0.0516(13)  Uani 1         1 d    . . . . .
C2B  C  0.4653(5)   0.6155(2)   0.2795(4)   0.0223(13)  Uani 1         1 d    . . . . .
H2B  H  0.397386    0.597931    0.289318    0.027       Uiso 1         1 calc R U . . .
O3B  O  0.6150(5)   0.73633(18) 0.4029(4)   0.0386(14)  Uani 1         1 d    . . . . .
N3B  N  0.9326(5)   0.4572(2)   0.0191(4)   0.0215(13)  Uani 1         1 d    . . . . .
F3B  F  0.6760(4)   0.67436(18) 0.5755(3)   0.0525(13)  Uani 1         1 d    . . . . .
C3B  C  0.5297(5)   0.5983(2)   0.4574(4)   0.0243(13)  Uani 1         1 d    . . . . .
N4B  N  0.9620(5)   0.4883(2)   -0.0416(4)  0.0235(13)  Uani 1         1 d    . . . . .
C4B  C  0.4468(6)   0.6027(3)   0.5081(5)   0.0404(19)  Uani 1         1 d    . . . . .
H4B  H  0.391625    0.627483    0.491082    0.048       Uiso 1         1 calc R U . . .
N5B  N  0.6418(4)   0.64745(18) 0.3611(3)   0.0179(11)  Uani 1         1 d    . . . . .
C5B  C  0.4439(8)   0.5712(4)   0.5833(7)   0.054(3)    Uani 1         1 d    . . . . .
H5B  H  0.385244    0.573645    0.616714    0.065       Uiso 1         1 calc R U . . .
C6B  C  0.5246(8)   0.5364(4)   0.6103(6)   0.051(3)    Uani 1         1 d    . . . . .
H6B  H  0.524166    0.515890    0.664316    0.061       Uiso 1         1 calc R U . . .
C7B  C  0.6060(7)   0.5313(3)   0.5594(6)   0.041(2)    Uani 1         1 d    . . . . .
H7B  H  0.660293    0.506040    0.575855    0.049       Uiso 1         1 calc R U . . .
C8B  C  0.6088(6)   0.5628(3)   0.4841(5)   0.0330(17)  Uani 1         1 d    . . . . .
H8B  H  0.666841    0.559813    0.450089    0.040       Uiso 1         1 calc R U . . .
C9B  C  0.4316(5)   0.6568(2)   0.2063(5)   0.0237(14)  Uani 1         1 d    . . . . .
C10B C  0.4521(6)   0.6547(3)   0.1166(5)   0.0318(18)  Uani 1         1 d    . . . . .
H10B H  0.491046    0.627070    0.098639    0.038       Uiso 1         1 calc R U . . .
C11B C  0.4163(7)   0.6930(3)   0.0495(6)   0.045(2)    Uani 1         1 d    . . . . .
H11B H  0.427404    0.690227    -0.014125   0.054       Uiso 1         1 calc R U . . .
C12B C  0.3657(7)   0.7340(3)   0.0770(7)   0.044(2)    Uani 1         1 d    . . . . .
H12B H  0.344618    0.760458    0.033090    0.053       Uiso 1         1 calc R U . . .
C13B C  0.3452(8)   0.7371(3)   0.1673(7)   0.051(2)    Uani 1         1 d    . . . . .
H13B H  0.309346    0.765425    0.186170    0.061       Uiso 1         1 calc R U . . .
C14B C  0.3772(6)   0.6985(3)   0.2307(5)   0.0404(19)  Uani 1         1 d    . . . . .
H14B H  0.361616    0.700554    0.292948    0.048       Uiso 1         1 calc R U . . .
C15B C  0.5004(5)   0.5383(2)   0.2082(4)   0.0195(14)  Uani 1         1 d    . . . . .
H15B H  0.423441    0.532198    0.201211    0.023       Uiso 1         1 calc R U . . .
C16B C  0.5664(5)   0.5010(2)   0.1751(5)   0.0179(14)  Uani 1         1 d    . . . . .
C17B C  0.6807(6)   0.5047(2)   0.1808(5)   0.0202(15)  Uani 1         1 d    . . . . .
C18B C  0.7342(6)   0.4632(2)   0.1489(5)   0.0195(15)  Uani 1         1 d    . . . . .
C19B C  0.6735(6)   0.4223(2)   0.1113(5)   0.0263(17)  Uani 1         1 d    . . . . .
H19B H  0.711583    0.395505    0.089357    0.032       Uiso 1         1 calc R U . . .
C20B C  0.5588(6)   0.4178(3)   0.1036(5)   0.0261(16)  Uani 1         1 d    . . . . .
C21B C  0.5087(6)   0.4575(3)   0.1363(5)   0.0237(16)  Uani 1         1 d    . . . . .
H21B H  0.431156    0.456023    0.132874    0.028       Uiso 1         1 calc R U . . .
C22B C  0.4987(7)   0.3701(3)   0.0604(6)   0.041(2)    Uani 1         1 d    . . . . .
C23B C  0.3839(7)   0.3694(3)   0.0717(7)   0.057(3)    Uani 1         1 d    . U . . .
H23G H  0.342722    0.396287    0.034007    0.085       Uiso 1         1 calc R U . . .
H23H H  0.381885    0.373830    0.139453    0.085       Uiso 1         1 calc R U . . .
H23I H  0.350059    0.337503    0.049224    0.085       Uiso 1         1 calc R U . . .
C24B C  0.5139(11)  0.3632(4)   -0.0351(8)  0.084(4)    Uani 1         1 d    . U . . .
H24G H  0.493100    0.329284    -0.055928   0.126       Uiso 1         1 calc R U . . .
H24H H  0.591686    0.368887    -0.037016   0.126       Uiso 1         1 calc R U . . .
H24I H  0.467281    0.386755    -0.077891   0.126       Uiso 1         1 calc R U . . .
C25B C  0.5570(9)   0.3240(4)   0.1208(9)   0.078(3)    Uani 1         1 d    . . . . .
H25G H  0.520127    0.293275    0.094837    0.118       Uiso 1         1 calc R U . . .
H25H H  0.551472    0.327658    0.187959    0.118       Uiso 1         1 calc R U . . .
H25I H  0.635071    0.322719    0.116741    0.118       Uiso 1         1 calc R U . . .
C26B C  0.8568(6)   0.4638(3)   0.1613(5)   0.0235(16)  Uani 1         1 d    . . . . .
H26C H  0.884545    0.429278    0.169826    0.028       Uiso 1         1 calc R U . . .
H26D H  0.888989    0.482365    0.220346    0.028       Uiso 1         1 calc R U . . .
C27B C  0.9011(6)   0.5341(2)   0.0579(5)   0.0230(16)  Uani 1         1 d    . . . . .
H27B H  0.878820    0.561173    0.092080    0.028       Uiso 1         1 calc R U . . .
C28B C  0.9445(6)   0.5372(3)   -0.0214(5)  0.0240(16)  Uani 1         1 d    . . . . .
C29B C  1.0093(6)   0.4685(3)   -0.1205(6)  0.0317(18)  Uani 1         1 d    . . . . .
H29C H  0.981723    0.488035    -0.179361   0.038       Uiso 1         1 calc R U . . .
H29D H  0.985023    0.433703    -0.133477   0.038       Uiso 1         1 calc R U . . .
C30B C  1.1338(7)   0.4704(3)   -0.0959(6)  0.039(2)    Uani 1         1 d    . . . . .
H30D H  1.158004    0.505038    -0.086726   0.059       Uiso 1         1 calc R U . . .
H30E H  1.163328    0.455797    -0.148137   0.059       Uiso 1         1 calc R U . . .
H30F H  1.161122    0.451808    -0.036707   0.059       Uiso 1         1 calc R U . . .
C31B C  0.9725(6)   0.5791(3)   -0.0789(5)  0.0261(17)  Uani 1         1 d    . . . . .
C32B C  0.8964(6)   0.5921(3)   -0.1630(5)  0.0289(17)  Uani 1         1 d    . . . . .
C33B C  0.9226(8)   0.6318(3)   -0.2169(6)  0.042(2)    Uani 1         1 d    . . . . .
H33B H  0.871232    0.641682    -0.272998   0.050       Uiso 1         1 calc R U . . .
C34B C  1.0217(9)   0.6570(3)   -0.1903(6)  0.048(2)    Uani 1         1 d    . . . . .
C35B C  1.0933(8)   0.6437(3)   -0.1077(6)  0.043(2)    Uani 1         1 d    . . . . .
H35B H  1.161042    0.661261    -0.088888   0.052       Uiso 1         1 calc R U . . .
C36B C  1.0697(7)   0.6051(3)   -0.0502(5)  0.0340(19)  Uani 1         1 d    . . . . .
C37B C  0.7869(7)   0.5650(3)   -0.1925(6)  0.041(2)    Uani 1         1 d    . . . . .
H37D H  0.800565    0.530616    -0.209008   0.061       Uiso 1         1 calc R U . . .
H37E H  0.741360    0.581506    -0.248229   0.061       Uiso 1         1 calc R U . . .
H37F H  0.748074    0.565355    -0.139290   0.061       Uiso 1         1 calc R U . . .
C38B C  1.0464(11)  0.6987(4)   -0.2531(7)  0.075(3)    Uani 1         1 d    . . . . .
H38D H  0.991709    0.725187    -0.254882   0.113       Uiso 1         1 calc R U . . .
H38E H  1.042992    0.686255    -0.318152   0.113       Uiso 1         1 calc R U . . .
H38F H  1.120600    0.711806    -0.227099   0.113       Uiso 1         1 calc R U . . .
C39B C  1.1519(7)   0.5923(3)   0.0405(6)   0.047(2)    Uani 1         1 d    . . . . .
H39D H  1.200922    0.565843    0.027382    0.071       Uiso 1         1 calc R U . . .
H39E H  1.112229    0.581113    0.089319    0.071       Uiso 1         1 calc R U . . .
H39F H  1.195955    0.621729    0.063897    0.071       Uiso 1         1 calc R U . . .
C40B C  0.7534(7)   0.6868(3)   0.5274(5)   0.0351(18)  Uani 1         1 d    . . . . .
P1B  P  0.18746(18) 0.47929(8)  0.25777(16) 0.0352(5)   Uani 1         1 d    . . . . .
F4B  F  0.2641(5)   0.5258(2)   0.2669(5)   0.090(2)    Uani 1         1 d    . U . . .
F5B  F  0.1082(4)   0.4328(2)   0.2448(4)   0.0692(16)  Uani 1         1 d    . . . . .
F6B  F  0.2129(5)   0.4704(3)   0.3679(4)   0.094(2)    Uani 1         1 d    . . . . .
F7B  F  0.0866(4)   0.5149(2)   0.2641(4)   0.0571(14)  Uani 1         1 d    . . . . .
F8B  F  0.1580(6)   0.4848(2)   0.1445(4)   0.084(2)    Uani 1         1 d    . . . . .
F9B  F  0.2865(5)   0.4443(2)   0.2465(5)   0.0759(18)  Uani 1         1 d    . . . . .
C1X  C  0.9790(10)  0.8727(5)   0.5839(9)   0.091(4)    Uani 1         1 d    D U . . .
H1XC H  0.926822    0.886183    0.621354    0.109       Uiso 0.563(13) 1 calc R U P B 1
H1XD H  0.987898    0.896865    0.533918    0.109       Uiso 0.563(13) 1 calc R U P B 1
H1XE H  0.945785    0.897677    0.535603    0.109       Uiso 0.437(13) 1 calc R U P B 2
H1XF H  0.942674    0.877043    0.638883    0.109       Uiso 0.437(13) 1 calc R U P B 2
Cl1X Cl 0.9359(3)   0.81609(11) 0.5350(2)   0.0816(9)   Uani 1         1 d    D . . . .
Cl2X Cl 1.1218(7)   0.8559(4)   0.6668(6)   0.105(3)    Uani 0.563(13) 1 d    D U P B 1
Cl2W Cl 1.1040(6)   0.8890(5)   0.6209(9)   0.102(4)    Uani 0.437(13) 1 d    D U P B 2
C1Y  C  0.5304(8)   0.5137(4)   0.9092(7)   0.060(3)    Uani 1         1 d    D . . . .
H1YC H  0.577842    0.505228    0.863550    0.072       Uiso 0.60(4)   1 calc R U P C 1
H1YD H  0.545117    0.488673    0.961099    0.072       Uiso 0.60(4)   1 calc R U P C 1
H1YE H  0.528141    0.488440    0.959109    0.072       Uiso 0.40(4)   1 calc R U P C 2
H1YF H  0.579105    0.501893    0.866885    0.072       Uiso 0.40(4)   1 calc R U P C 2
Cl1Y Cl 0.5729(2)   0.57154(9)  0.9596(2)   0.0663(8)   Uani 1         1 d    D . . . .
Cl2Y Cl 0.3955(7)   0.5074(9)   0.8505(13)  0.097(4)    Uani 0.60(4)   1 d    D U P C 1
Cl2Z Cl 0.3877(15)  0.5289(13)  0.8391(15)  0.115(5)    Uani 0.40(4)   1 d    D U P C 2

loop_
_atom_site_aniso_label
_atom_site_aniso_U_11
_atom_site_aniso_U_22
_atom_site_aniso_U_33
_atom_site_aniso_U_23
_atom_site_aniso_U_13
_atom_site_aniso_U_12
Cu1A 0.0162(5)  0.0158(4)  0.0261(5)  -0.0026(4)  0.0037(4)  -0.0019(3)
S1A  0.0255(10) 0.0144(8)  0.0292(9)  -0.0036(7)  0.0040(7)  -0.0039(7)
O1A  0.021(3)   0.014(2)   0.035(3)   -0.003(2)   0.011(2)   -0.002(2)
O1X  0.017(3)   0.021(3)   0.053(3)   -0.008(2)   0.005(2)   -0.003(2)
N1A  0.019(3)   0.017(3)   0.022(3)   -0.001(2)   0.006(2)   0.002(2)
F1A  0.070(3)   0.045(3)   0.037(2)   -0.018(2)   -0.002(2)  -0.019(2)
C1A  0.018(3)   0.020(3)   0.026(3)   -0.005(3)   0.006(3)   -0.001(2)
N2A  0.019(3)   0.021(3)   0.036(3)   -0.005(3)   0.013(3)   0.001(2)
O2A  0.030(3)   0.017(2)   0.048(3)   -0.003(2)   0.012(2)   0.000(2)
F2A  0.086(4)   0.040(3)   0.037(3)   0.004(2)    -0.012(2)  0.010(3)
C2A  0.022(3)   0.016(3)   0.029(3)   -0.001(3)   0.011(3)   0.001(2)
O3A  0.028(3)   0.025(3)   0.037(3)   -0.009(2)   0.010(2)   -0.009(2)
N3A  0.024(4)   0.023(3)   0.037(4)   -0.007(3)   0.006(3)   0.005(3)
F3A  0.073(4)   0.057(3)   0.041(3)   -0.008(2)   0.021(2)   -0.026(3)
C3A  0.018(3)   0.019(3)   0.038(4)   0.009(3)    0.007(3)   -0.003(3)
N4A  0.021(3)   0.026(3)   0.030(3)   -0.002(3)   0.008(3)   0.001(3)
C4A  0.027(4)   0.029(4)   0.040(4)   -0.003(3)   0.006(3)   0.006(3)
N5A  0.015(3)   0.012(2)   0.030(3)   -0.001(2)   0.004(2)   0.0002(19)
C5A  0.029(4)   0.043(4)   0.039(4)   0.005(4)    0.011(3)   0.003(3)
C6A  0.028(4)   0.046(5)   0.046(5)   0.012(4)    0.002(4)   0.000(3)
C7A  0.031(4)   0.029(4)   0.071(6)   0.016(4)    0.014(4)   0.008(3)
C8A  0.038(4)   0.027(4)   0.042(4)   0.000(3)    0.018(4)   0.005(3)
C9A  0.022(3)   0.019(3)   0.025(3)   -0.001(2)   0.008(3)   -0.008(2)
C10A 0.030(4)   0.037(4)   0.031(4)   0.001(3)    0.008(3)   0.006(3)
C11A 0.035(4)   0.052(5)   0.039(4)   -0.004(4)   0.020(4)   0.001(4)
C12A 0.046(5)   0.047(5)   0.017(4)   0.004(3)    0.009(3)   -0.011(4)
C13A 0.039(5)   0.027(4)   0.035(4)   0.005(3)    0.004(4)   -0.001(3)
C14A 0.029(4)   0.021(3)   0.029(4)   0.001(3)    0.006(3)   0.000(3)
C15A 0.019(4)   0.023(3)   0.024(3)   0.002(3)    0.005(3)   -0.001(3)
C16A 0.026(4)   0.018(3)   0.023(3)   -0.002(3)   0.011(3)   -0.004(3)
C17A 0.015(4)   0.020(3)   0.022(4)   0.002(3)    0.007(3)   -0.004(3)
C18A 0.024(4)   0.021(4)   0.035(4)   -0.001(3)   0.014(3)   -0.002(3)
C19A 0.030(4)   0.025(4)   0.041(4)   -0.014(3)   0.024(4)   -0.008(3)
C20A 0.041(5)   0.025(4)   0.044(5)   -0.020(3)   0.031(4)   -0.018(3)
C21A 0.023(3)   0.028(3)   0.030(3)   -0.001(3)   0.013(3)   -0.011(2)
C22A 0.062(6)   0.041(5)   0.093(8)   -0.041(5)   0.058(6)   -0.035(5)
C23A 0.048(8)   0.021(7)   0.050(9)   -0.010(7)   0.016(7)   -0.019(6)
C24A 0.045(6)   0.028(5)   0.060(6)   -0.020(5)   0.015(5)   -0.015(5)
C25A 0.044(7)   0.018(6)   0.050(8)   -0.017(6)   0.017(6)   -0.012(6)
C23C 0.046(7)   0.036(6)   0.055(7)   -0.030(6)   0.026(6)   -0.022(5)
C24C 0.050(7)   0.021(5)   0.047(6)   -0.012(5)   0.027(6)   -0.018(5)
C25C 0.040(7)   0.016(6)   0.040(7)   -0.009(6)   0.017(6)   -0.016(5)
C26A 0.019(4)   0.021(3)   0.038(4)   0.002(3)    0.009(3)   0.004(3)
C27A 0.030(5)   0.016(3)   0.048(5)   -0.006(3)   0.016(4)   -0.005(3)
C28A 0.025(4)   0.029(4)   0.023(4)   -0.013(3)   0.007(3)   -0.004(3)
C29A 0.046(6)   0.046(5)   0.034(5)   -0.013(4)   0.020(4)   0.008(4)
C30A 0.036(6)   0.097(9)   0.068(7)   -0.029(6)   0.025(5)   0.004(6)
C31A 0.035(4)   0.032(4)   0.021(4)   -0.004(3)   0.013(3)   -0.003(3)
C32A 0.036(5)   0.033(4)   0.035(4)   0.006(3)    0.012(4)   -0.005(3)
C33A 0.052(6)   0.034(4)   0.050(5)   0.003(4)    0.017(4)   -0.020(4)
C34A 0.071(7)   0.033(4)   0.027(4)   0.007(4)    0.015(4)   0.002(4)
C35A 0.052(6)   0.038(5)   0.025(4)   0.002(3)    0.000(4)   0.005(4)
C36A 0.039(5)   0.033(4)   0.034(4)   -0.005(4)   0.008(3)   0.007(4)
C37A 0.048(5)   0.041(5)   0.045(5)   0.007(4)    0.006(4)   -0.020(4)
C38A 0.139(12)  0.060(7)   0.051(6)   0.031(5)    0.024(7)   -0.021(7)
C39A 0.035(5)   0.048(5)   0.043(5)   -0.005(4)   -0.001(4)  0.000(4)
C40A 0.039(5)   0.028(4)   0.047(5)   -0.009(4)   0.000(4)   -0.003(3)
P1A  0.0284(13) 0.0484(13) 0.0412(12) -0.0118(10) 0.0106(10) -0.0110(10)
F4A  0.047(3)   0.069(4)   0.086(4)   -0.021(3)   0.018(3)   -0.001(3)
F5A  0.036(3)   0.065(4)   0.098(4)   0.004(3)    0.018(3)   0.012(3)
F6A  0.071(4)   0.089(5)   0.065(4)   -0.016(3)   -0.014(3)  0.012(3)
F7A  0.074(4)   0.074(4)   0.161(6)   0.047(4)    0.047(4)   -0.006(3)
F8A  0.038(3)   0.057(3)   0.158(6)   0.004(4)    0.028(3)   -0.006(2)
F9A  0.135(7)   0.245(10)  0.068(5)   -0.044(6)   -0.029(4)  0.058(7)
Cu1B 0.0160(5)  0.0173(4)  0.0244(4)  -0.0025(4)  0.0038(3)  -0.0007(3)
S1B  0.0244(10) 0.0153(8)  0.0312(9)  0.0000(7)   0.0053(7)  -0.0012(7)
O1B  0.015(3)   0.021(2)   0.030(3)   -0.004(2)   0.006(2)   -0.003(2)
O1Y  0.023(3)   0.026(3)   0.032(3)   -0.004(2)   0.003(2)   0.001(2)
N1B  0.014(3)   0.018(3)   0.024(3)   -0.001(2)   0.006(2)   -0.001(2)
F1B  0.074(4)   0.053(3)   0.042(3)   -0.023(2)   0.009(2)   -0.026(3)
C1B  0.021(3)   0.021(3)   0.024(3)   -0.003(3)   0.010(3)   0.001(2)
N2B  0.016(3)   0.016(3)   0.025(3)   -0.003(2)   0.007(2)   0.000(2)
O2B  0.026(3)   0.027(3)   0.039(3)   0.004(2)    0.008(2)   -0.007(2)
F2B  0.058(3)   0.051(3)   0.037(2)   -0.002(2)   -0.010(2)  0.015(2)
C2B  0.017(3)   0.021(3)   0.032(4)   -0.004(3)   0.011(3)   0.003(2)
O3B  0.034(3)   0.016(2)   0.064(4)   -0.004(2)   0.007(3)   0.001(2)
N3B  0.016(3)   0.022(3)   0.029(3)   -0.002(3)   0.011(3)   -0.003(2)
F3B  0.071(3)   0.056(3)   0.037(3)   -0.011(2)   0.027(2)   -0.024(3)
C3B  0.027(3)   0.021(3)   0.024(3)   -0.007(3)   0.005(3)   -0.013(3)
N4B  0.026(3)   0.022(3)   0.024(3)   -0.008(3)   0.011(3)   -0.001(3)
C4B  0.030(4)   0.054(5)   0.040(4)   0.005(4)    0.014(3)   -0.001(4)
N5B  0.016(3)   0.018(3)   0.019(3)   -0.002(2)   0.002(2)   0.000(2)
C5B  0.042(6)   0.079(7)   0.047(5)   0.010(5)    0.022(4)   -0.016(5)
C6B  0.048(5)   0.057(6)   0.043(5)   0.009(4)    0.001(4)   -0.034(5)
C7B  0.044(5)   0.030(4)   0.044(5)   0.014(4)    0.001(4)   -0.005(4)
C8B  0.036(4)   0.029(4)   0.036(4)   0.005(3)    0.012(3)   0.002(3)
C9B  0.011(3)   0.028(3)   0.031(4)   0.000(3)    0.003(3)   0.000(3)
C10B 0.029(4)   0.036(4)   0.033(4)   0.006(3)    0.011(3)   0.003(3)
C11B 0.033(5)   0.066(6)   0.036(4)   0.021(4)    0.008(4)   0.009(4)
C12B 0.027(4)   0.035(4)   0.069(6)   0.021(4)    0.006(4)   0.013(3)
C13B 0.052(6)   0.044(5)   0.054(6)   0.005(4)    0.009(4)   0.024(4)
C14B 0.047(5)   0.039(4)   0.030(4)   0.000(3)    -0.002(3)  0.020(4)
C15B 0.011(3)   0.027(3)   0.021(3)   -0.004(3)   0.005(3)   -0.001(3)
C16B 0.018(4)   0.016(3)   0.023(3)   -0.001(3)   0.009(3)   -0.003(2)
C17B 0.030(4)   0.014(3)   0.018(3)   0.000(3)    0.007(3)   -0.002(3)
C18B 0.020(4)   0.016(3)   0.025(4)   0.005(3)    0.011(3)   -0.001(3)
C19B 0.035(4)   0.014(3)   0.035(4)   0.001(3)    0.019(3)   0.004(3)
C20B 0.024(4)   0.021(3)   0.036(4)   -0.002(3)   0.012(3)   -0.006(3)
C21B 0.020(4)   0.025(3)   0.028(4)   -0.011(3)   0.012(3)   -0.005(3)
C22B 0.045(5)   0.038(5)   0.048(5)   -0.023(4)   0.028(4)   -0.022(4)
C23B 0.047(5)   0.047(4)   0.077(5)   -0.026(4)   0.014(4)   -0.025(4)
C24B 0.115(9)   0.076(7)   0.075(7)   -0.052(6)   0.054(6)   -0.048(6)
C25B 0.082(8)   0.035(5)   0.121(10)  -0.010(6)   0.029(7)   -0.017(5)
C26B 0.027(4)   0.020(3)   0.027(4)   0.006(3)    0.015(3)   0.003(3)
C27B 0.030(4)   0.016(3)   0.026(4)   -0.002(3)   0.014(3)   0.003(3)
C28B 0.023(4)   0.017(3)   0.033(4)   0.003(3)    0.010(3)   -0.002(3)
C29B 0.033(5)   0.035(4)   0.030(4)   -0.009(3)   0.012(3)   0.004(3)
C30B 0.036(5)   0.047(5)   0.042(5)   -0.014(4)   0.023(4)   -0.001(4)
C31B 0.036(4)   0.022(3)   0.025(4)   -0.004(3)   0.015(3)   0.000(3)
C32B 0.038(4)   0.028(4)   0.025(4)   -0.008(3)   0.014(3)   -0.003(3)
C33B 0.062(6)   0.037(5)   0.028(4)   -0.004(4)   0.012(4)   0.004(4)
C34B 0.081(7)   0.038(5)   0.029(4)   0.003(4)    0.020(5)   -0.023(5)
C35B 0.056(6)   0.044(5)   0.032(4)   -0.005(4)   0.015(4)   -0.021(4)
C36B 0.053(5)   0.026(4)   0.025(4)   -0.003(3)   0.012(4)   -0.010(4)
C37B 0.041(5)   0.043(5)   0.039(5)   -0.002(4)   0.010(4)   0.003(4)
C38B 0.122(10)  0.057(6)   0.049(6)   0.008(5)    0.023(6)   -0.036(7)
C39B 0.052(6)   0.051(5)   0.034(4)   0.001(4)    -0.003(4)  -0.026(4)
C40B 0.048(5)   0.032(4)   0.026(4)   -0.006(3)   0.009(3)   -0.011(4)
P1B  0.0279(12) 0.0440(12) 0.0358(12) -0.0042(9)  0.0120(9)  -0.0066(9)
F4B  0.063(4)   0.072(4)   0.149(5)   -0.051(4)   0.053(3)   -0.041(3)
F5B  0.046(3)   0.049(3)   0.110(4)   -0.002(3)   0.010(3)   -0.014(2)
F6B  0.081(4)   0.173(7)   0.026(3)   -0.002(3)   0.009(3)   0.032(4)
F7B  0.035(3)   0.062(3)   0.073(4)   -0.017(3)   0.010(3)   0.004(2)
F8B  0.158(6)   0.067(4)   0.037(3)   0.010(3)    0.041(4)   0.018(4)
F9B  0.038(3)   0.079(4)   0.112(5)   -0.015(4)   0.022(3)   0.013(3)
C1X  0.097(5)   0.092(5)   0.086(5)   -0.008(4)   0.025(4)   -0.009(4)
Cl1X 0.110(3)   0.0611(16) 0.079(2)   -0.0051(15) 0.0339(18) -0.0209(16)
Cl2X 0.091(4)   0.143(6)   0.093(4)   -0.021(4)   0.049(3)   -0.037(4)
Cl2W 0.052(4)   0.136(8)   0.120(7)   -0.030(6)   0.020(4)   -0.007(4)
C1Y  0.078(7)   0.056(5)   0.052(5)   -0.020(4)   0.027(5)   -0.015(5)
Cl1Y 0.096(2)   0.0441(13) 0.0729(17) -0.0126(12) 0.0491(16) -0.0091(13)
Cl2Y 0.049(4)   0.127(9)   0.120(6)   -0.062(6)   0.030(3)   -0.023(4)
Cl2Z 0.103(7)   0.128(9)   0.118(6)   -0.013(7)   0.035(5)   -0.029(6)

loop_
_geom_bond_atom_site_label_1
_geom_bond_atom_site_label_2
_geom_bond_distance
_geom_bond_site_symmetry_2
_geom_bond_publ_flag
Cu1A O1A  1.879(5)  . ?
Cu1A O1X  1.978(5)  . ?
Cu1A N1A  1.923(5)  . ?
Cu1A N5A  1.983(5)  . ?
S1A  O2A  1.433(5)  . ?
S1A  O3A  1.439(5)  . ?
S1A  N5A  1.559(5)  . ?
S1A  C40A 1.834(9)  . ?
O1A  C17A 1.310(8)  . ?
O1X  H1XA 0.8184    . ?
O1X  H1XB 0.8356    . ?
N1A  C2A  1.472(7)  . ?
N1A  C15A 1.281(8)  . ?
F1A  C40A 1.320(9)  . ?
C1A  H1A  1.0000    . ?
C1A  C2A  1.540(8)  . ?
C1A  C3A  1.512(9)  . ?
C1A  N5A  1.463(8)  . ?
N2A  N3A  1.325(8)  . ?
N2A  C26A 1.443(9)  . ?
N2A  C27A 1.365(9)  . ?
F2A  C40A 1.348(9)  . ?
C2A  H2A  1.0000    . ?
C2A  C9A  1.522(8)  . ?
N3A  N4A  1.310(8)  . ?
F3A  C40A 1.314(9)  . ?
C3A  C4A  1.389(10) . ?
C3A  C8A  1.395(9)  . ?
N4A  C28A 1.373(9)  . ?
N4A  C29A 1.469(9)  . ?
C4A  H4A  0.9500    . ?
C4A  C5A  1.372(11) . ?
C5A  H5A  0.9500    . ?
C5A  C6A  1.375(11) . ?
C6A  H6A  0.9500    . ?
C6A  C7A  1.379(12) . ?
C7A  H7A  0.9500    . ?
C7A  C8A  1.384(10) . ?
C8A  H8A  0.9500    . ?
C9A  C10A 1.367(9)  . ?
C9A  C14A 1.405(9)  . ?
C10A H10A 0.9500    . ?
C10A C11A 1.383(11) . ?
C11A H11A 0.9500    . ?
C11A C12A 1.365(11) . ?
C12A H12A 0.9500    . ?
C12A C13A 1.371(11) . ?
C13A H13A 0.9500    . ?
C13A C14A 1.390(10) . ?
C14A H14A 0.9500    . ?
C15A H15A 0.9500    . ?
C15A C16A 1.421(10) . ?
C16A C17A 1.429(9)  . ?
C16A C21A 1.390(10) . ?
C17A C18A 1.411(9)  . ?
C18A C19A 1.376(10) . ?
C18A C26A 1.506(10) . ?
C19A H19A 0.9500    . ?
C19A C20A 1.386(10) . ?
C20A C21A 1.384(10) . ?
C20A C22A 1.512(10) . ?
C21A H21A 0.9500    . ?
C22A C23A 1.514(9)  . ?
C22A C24A 1.666(10) . ?
C22A C25A 1.477(10) . ?
C22A C23C 1.503(10) . ?
C22A C24C 1.648(10) . ?
C22A C25C 1.496(10) . ?
C23A H23A 0.9800    . ?
C23A H23B 0.9800    . ?
C23A H23C 0.9800    . ?
C24A H24A 0.9800    . ?
C24A H24B 0.9800    . ?
C24A H24C 0.9800    . ?
C25A H25A 0.9800    . ?
C25A H25B 0.9800    . ?
C25A H25C 0.9800    . ?
C23C H23D 0.9800    . ?
C23C H23E 0.9800    . ?
C23C H23F 0.9800    . ?
C24C H24D 0.9800    . ?
C24C H24E 0.9800    . ?
C24C H24F 0.9800    . ?
C25C H25D 0.9800    . ?
C25C H25E 0.9800    . ?
C25C H25F 0.9800    . ?
C26A H26A 0.9900    . ?
C26A H26B 0.9900    . ?
C27A H27A 0.9500    . ?
C27A C28A 1.365(10) . ?
C28A C31A 1.478(10) . ?
C29A H29A 0.9900    . ?
C29A H29B 0.9900    . ?
C29A C30A 1.464(12) . ?
C30A H30A 0.9800    . ?
C30A H30B 0.9800    . ?
C30A H30C 0.9800    . ?
C31A C32A 1.413(11) . ?
C31A C36A 1.388(11) . ?
C32A C33A 1.393(11) . ?
C32A C37A 1.480(11) . ?
C33A H33A 0.9500    . ?
C33A C34A 1.370(12) . ?
C34A C35A 1.375(13) . ?
C34A C38A 1.520(12) . ?
C35A H35A 0.9500    . ?
C35A C36A 1.397(12) . ?
C36A C39A 1.479(11) . ?
C37A H37A 0.9800    . ?
C37A H37B 0.9800    . ?
C37A H37C 0.9800    . ?
C38A H38A 0.9800    . ?
C38A H38B 0.9800    . ?
C38A H38C 0.9800    . ?
C39A H39A 0.9800    . ?
C39A H39B 0.9800    . ?
C39A H39C 0.9800    . ?
P1A  F4A  1.627(6)  . ?
P1A  F5A  1.563(6)  . ?
P1A  F6A  1.562(6)  . ?
P1A  F7A  1.555(6)  . ?
P1A  F8A  1.598(6)  . ?
P1A  F9A  1.533(7)  . ?
Cu1B O1B  1.887(5)  . ?
Cu1B O1Y  1.981(5)  . ?
Cu1B N1B  1.931(5)  . ?
Cu1B N5B  1.974(5)  . ?
S1B  O2B  1.438(5)  . ?
S1B  O3B  1.426(5)  . ?
S1B  N5B  1.547(5)  . ?
S1B  C40B 1.819(8)  . ?
O1B  C17B 1.324(8)  . ?
O1Y  H1YA 0.9598    . ?
O1Y  H1YB 0.8835    . ?
N1B  C2B  1.475(7)  . ?
N1B  C15B 1.288(8)  . ?
F1B  C40B 1.331(8)  . ?
C1B  H1B  1.0000    . ?
C1B  C2B  1.527(8)  . ?
C1B  C3B  1.529(8)  . ?
C1B  N5B  1.493(8)  . ?
N2B  N3B  1.316(8)  . ?
N2B  C26B 1.493(8)  . ?
N2B  C27B 1.323(8)  . ?
F2B  C40B 1.300(9)  . ?
C2B  H2B  1.0000    . ?
C2B  C9B  1.524(9)  . ?
N3B  N4B  1.311(8)  . ?
F3B  C40B 1.333(9)  . ?
C3B  C4B  1.379(9)  . ?
C3B  C8B  1.364(9)  . ?
N4B  C28B 1.375(9)  . ?
N4B  C29B 1.476(9)  . ?
C4B  H4B  0.9500    . ?
C4B  C5B  1.376(12) . ?
C5B  H5B  0.9500    . ?
C5B  C6B  1.364(13) . ?
C6B  H6B  0.9500    . ?
C6B  C7B  1.367(12) . ?
C7B  H7B  0.9500    . ?
C7B  C8B  1.378(10) . ?
C8B  H8B  0.9500    . ?
C9B  C10B 1.358(9)  . ?
C9B  C14B 1.393(9)  . ?
C10B H10B 0.9500    . ?
C10B C11B 1.415(11) . ?
C11B H11B 0.9500    . ?
C11B C12B 1.369(12) . ?
C12B H12B 0.9500    . ?
C12B C13B 1.367(13) . ?
C13B H13B 0.9500    . ?
C13B C14B 1.381(11) . ?
C14B H14B 0.9500    . ?
C15B H15B 0.9500    . ?
C15B C16B 1.437(9)  . ?
C16B C17B 1.401(10) . ?
C16B C21B 1.423(9)  . ?
C17B C18B 1.423(9)  . ?
C18B C19B 1.379(10) . ?
C18B C26B 1.489(10) . ?
C19B H19B 0.9500    . ?
C19B C20B 1.404(10) . ?
C20B C21B 1.369(10) . ?
C20B C22B 1.546(10) . ?
C21B H21B 0.9500    . ?
C22B C23B 1.462(11) . ?
C22B C24B 1.427(11) . ?
C22B C25B 1.597(14) . ?
C23B H23G 0.9800    . ?
C23B H23H 0.9800    . ?
C23B H23I 0.9800    . ?
C24B H24G 0.9800    . ?
C24B H24H 0.9800    . ?
C24B H24I 0.9800    . ?
C25B H25G 0.9800    . ?
C25B H25H 0.9800    . ?
C25B H25I 0.9800    . ?
C26B H26C 0.9900    . ?
C26B H26D 0.9900    . ?
C27B H27B 0.9500    . ?
C27B C28B 1.353(10) . ?
C28B C31B 1.480(10) . ?
C29B H29C 0.9900    . ?
C29B H29D 0.9900    . ?
C29B C30B 1.506(11) . ?
C30B H30D 0.9800    . ?
C30B H30E 0.9800    . ?
C30B H30F 0.9800    . ?
C31B C32B 1.405(10) . ?
C31B C36B 1.377(10) . ?
C32B C33B 1.396(11) . ?
C32B C37B 1.517(11) . ?
C33B H33B 0.9500    . ?
C33B C34B 1.384(13) . ?
C34B C35B 1.365(12) . ?
C34B C38B 1.509(12) . ?
C35B H35B 0.9500    . ?
C35B C36B 1.395(11) . ?
C36B C39B 1.509(11) . ?
C37B H37D 0.9800    . ?
C37B H37E 0.9800    . ?
C37B H37F 0.9800    . ?
C38B H38D 0.9800    . ?
C38B H38E 0.9800    . ?
C38B H38F 0.9800    . ?
C39B H39D 0.9800    . ?
C39B H39E 0.9800    . ?
C39B H39F 0.9800    . ?
P1B  F4B  1.561(6)  . ?
P1B  F5B  1.578(5)  . ?
P1B  F6B  1.556(5)  . ?
P1B  F7B  1.591(6)  . ?
P1B  F8B  1.587(5)  . ?
P1B  F9B  1.581(6)  . ?
C1X  H1XC 0.9900    . ?
C1X  H1XD 0.9900    . ?
C1X  H1XE 0.9900    . ?
C1X  H1XF 0.9900    . ?
C1X  Cl1X 1.716(12) . ?
C1X  Cl2X 1.961(15) . ?
C1X  Cl2W 1.587(13) . ?
C1Y  H1YC 0.9900    . ?
C1Y  H1YD 0.9900    . ?
C1Y  H1YE 0.9900    . ?
C1Y  H1YF 0.9900    . ?
C1Y  Cl1Y 1.753(9)  . ?
C1Y  Cl2Y 1.711(13) . ?
C1Y  Cl2Z 1.881(19) . ?

loop_
_geom_angle_atom_site_label_1
_geom_angle_atom_site_label_2
_geom_angle_atom_site_label_3
_geom_angle
_geom_angle_site_symmetry_1
_geom_angle_site_symmetry_3
_geom_angle_publ_flag
O1A  Cu1A O1X  86.6(2)   . . ?
O1A  Cu1A N1A  93.6(2)   . . ?
O1A  Cu1A N5A  173.7(2)  . . ?
O1X  Cu1A N5A  98.1(2)   . . ?
N1A  Cu1A O1X  167.2(2)  . . ?
N1A  Cu1A N5A  82.8(2)   . . ?
O2A  S1A  O3A  117.5(3)  . . ?
O2A  S1A  N5A  112.5(3)  . . ?
O2A  S1A  C40A 103.5(4)  . . ?
O3A  S1A  N5A  112.1(3)  . . ?
O3A  S1A  C40A 102.7(3)  . . ?
N5A  S1A  C40A 106.9(3)  . . ?
C17A O1A  Cu1A 128.0(4)  . . ?
Cu1A O1X  H1XA 112.9     . . ?
Cu1A O1X  H1XB 120.0     . . ?
H1XA O1X  H1XB 117.9     . . ?
C2A  N1A  Cu1A 115.1(4)  . . ?
C15A N1A  Cu1A 125.5(5)  . . ?
C15A N1A  C2A  119.5(6)  . . ?
C2A  C1A  H1A  108.1     . . ?
C3A  C1A  H1A  108.1     . . ?
C3A  C1A  C2A  113.5(5)  . . ?
N5A  C1A  H1A  108.1     . . ?
N5A  C1A  C2A  106.7(4)  . . ?
N5A  C1A  C3A  112.1(5)  . . ?
N3A  N2A  C26A 119.2(6)  . . ?
N3A  N2A  C27A 111.1(6)  . . ?
C27A N2A  C26A 129.6(6)  . . ?
N1A  C2A  C1A  106.8(5)  . . ?
N1A  C2A  H2A  108.9     . . ?
N1A  C2A  C9A  110.9(5)  . . ?
C1A  C2A  H2A  108.9     . . ?
C9A  C2A  C1A  112.4(5)  . . ?
C9A  C2A  H2A  108.9     . . ?
N4A  N3A  N2A  105.1(5)  . . ?
C4A  C3A  C1A  123.1(6)  . . ?
C4A  C3A  C8A  117.2(6)  . . ?
C8A  C3A  C1A  119.7(6)  . . ?
N3A  N4A  C28A 112.9(6)  . . ?
N3A  N4A  C29A 117.4(6)  . . ?
C28A N4A  C29A 129.6(7)  . . ?
C3A  C4A  H4A  119.4     . . ?
C5A  C4A  C3A  121.2(7)  . . ?
C5A  C4A  H4A  119.4     . . ?
S1A  N5A  Cu1A 128.9(3)  . . ?
C1A  N5A  Cu1A 113.3(4)  . . ?
C1A  N5A  S1A  117.7(4)  . . ?
C4A  C5A  H5A  119.3     . . ?
C4A  C5A  C6A  121.3(8)  . . ?
C6A  C5A  H5A  119.3     . . ?
C5A  C6A  H6A  120.7     . . ?
C5A  C6A  C7A  118.6(8)  . . ?
C7A  C6A  H6A  120.7     . . ?
C6A  C7A  H7A  119.8     . . ?
C6A  C7A  C8A  120.4(7)  . . ?
C8A  C7A  H7A  119.8     . . ?
C3A  C8A  H8A  119.4     . . ?
C7A  C8A  C3A  121.3(7)  . . ?
C7A  C8A  H8A  119.4     . . ?
C10A C9A  C2A  118.6(6)  . . ?
C10A C9A  C14A 118.2(6)  . . ?
C14A C9A  C2A  123.2(5)  . . ?
C9A  C10A H10A 119.4     . . ?
C9A  C10A C11A 121.2(7)  . . ?
C11A C10A H10A 119.4     . . ?
C10A C11A H11A 119.5     . . ?
C12A C11A C10A 121.0(7)  . . ?
C12A C11A H11A 119.5     . . ?
C11A C12A H12A 120.7     . . ?
C11A C12A C13A 118.7(7)  . . ?
C13A C12A H12A 120.7     . . ?
C12A C13A H13A 119.3     . . ?
C12A C13A C14A 121.4(7)  . . ?
C14A C13A H13A 119.3     . . ?
C9A  C14A H14A 120.3     . . ?
C13A C14A C9A  119.4(7)  . . ?
C13A C14A H14A 120.3     . . ?
N1A  C15A H15A 116.5     . . ?
N1A  C15A C16A 127.0(7)  . . ?
C16A C15A H15A 116.5     . . ?
C15A C16A C17A 121.4(6)  . . ?
C21A C16A C15A 117.8(6)  . . ?
C21A C16A C17A 120.7(6)  . . ?
O1A  C17A C16A 124.1(6)  . . ?
O1A  C17A C18A 119.8(6)  . . ?
C18A C17A C16A 116.0(6)  . . ?
C17A C18A C26A 118.9(6)  . . ?
C19A C18A C17A 121.3(7)  . . ?
C19A C18A C26A 119.7(6)  . . ?
C18A C19A H19A 118.7     . . ?
C18A C19A C20A 122.7(7)  . . ?
C20A C19A H19A 118.7     . . ?
C19A C20A C22A 122.1(6)  . . ?
C21A C20A C19A 117.1(6)  . . ?
C21A C20A C22A 120.8(7)  . . ?
C16A C21A H21A 118.9     . . ?
C20A C21A C16A 122.1(7)  . . ?
C20A C21A H21A 118.9     . . ?
C20A C22A C23A 113.9(9)  . . ?
C20A C22A C24A 102.8(8)  . . ?
C20A C22A C24C 104.0(7)  . . ?
C23A C22A C24A 98.6(8)   . . ?
C25A C22A C20A 119.8(8)  . . ?
C25A C22A C23A 117.8(10) . . ?
C25A C22A C24A 98.0(9)   . . ?
C23C C22A C20A 113.1(7)  . . ?
C23C C22A C24C 102.9(8)  . . ?
C25C C22A C20A 115.6(8)  . . ?
C25C C22A C23C 117.2(9)  . . ?
C25C C22A C24C 101.4(8)  . . ?
C22A C23A H23A 109.5     . . ?
C22A C23A H23B 109.5     . . ?
C22A C23A H23C 109.5     . . ?
H23A C23A H23B 109.5     . . ?
H23A C23A H23C 109.5     . . ?
H23B C23A H23C 109.5     . . ?
C22A C24A H24A 109.5     . . ?
C22A C24A H24B 109.5     . . ?
C22A C24A H24C 109.5     . . ?
H24A C24A H24B 109.5     . . ?
H24A C24A H24C 109.5     . . ?
H24B C24A H24C 109.5     . . ?
C22A C25A H25A 109.5     . . ?
C22A C25A H25B 109.5     . . ?
C22A C25A H25C 109.5     . . ?
H25A C25A H25B 109.5     . . ?
H25A C25A H25C 109.5     . . ?
H25B C25A H25C 109.5     . . ?
C22A C23C H23D 109.5     . . ?
C22A C23C H23E 109.5     . . ?
C22A C23C H23F 109.5     . . ?
H23D C23C H23E 109.5     . . ?
H23D C23C H23F 109.5     . . ?
H23E C23C H23F 109.5     . . ?
C22A C24C H24D 109.5     . . ?
C22A C24C H24E 109.5     . . ?
C22A C24C H24F 109.5     . . ?
H24D C24C H24E 109.5     . . ?
H24D C24C H24F 109.5     . . ?
H24E C24C H24F 109.5     . . ?
C22A C25C H25D 109.5     . . ?
C22A C25C H25E 109.5     . . ?
C22A C25C H25F 109.5     . . ?
H25D C25C H25E 109.5     . . ?
H25D C25C H25F 109.5     . . ?
H25E C25C H25F 109.5     . . ?
N2A  C26A C18A 112.9(6)  . . ?
N2A  C26A H26A 109.0     . . ?
N2A  C26A H26B 109.0     . . ?
C18A C26A H26A 109.0     . . ?
C18A C26A H26B 109.0     . . ?
H26A C26A H26B 107.8     . . ?
N2A  C27A H27A 126.6     . . ?
N2A  C27A C28A 106.8(6)  . . ?
C28A C27A H27A 126.6     . . ?
N4A  C28A C31A 124.1(6)  . . ?
C27A C28A N4A  104.1(6)  . . ?
C27A C28A C31A 131.8(6)  . . ?
N4A  C29A H29A 108.9     . . ?
N4A  C29A H29B 108.9     . . ?
H29A C29A H29B 107.8     . . ?
C30A C29A N4A  113.2(7)  . . ?
C30A C29A H29A 108.9     . . ?
C30A C29A H29B 108.9     . . ?
C29A C30A H30A 109.5     . . ?
C29A C30A H30B 109.5     . . ?
C29A C30A H30C 109.5     . . ?
H30A C30A H30B 109.5     . . ?
H30A C30A H30C 109.5     . . ?
H30B C30A H30C 109.5     . . ?
C32A C31A C28A 118.1(7)  . . ?
C36A C31A C28A 119.7(7)  . . ?
C36A C31A C32A 122.2(7)  . . ?
C31A C32A C37A 121.7(7)  . . ?
C33A C32A C31A 116.4(7)  . . ?
C33A C32A C37A 121.9(8)  . . ?
C32A C33A H33A 118.5     . . ?
C34A C33A C32A 123.0(8)  . . ?
C34A C33A H33A 118.5     . . ?
C33A C34A C35A 118.7(8)  . . ?
C33A C34A C38A 119.3(9)  . . ?
C35A C34A C38A 121.9(8)  . . ?
C34A C35A H35A 119.0     . . ?
C34A C35A C36A 121.9(8)  . . ?
C36A C35A H35A 119.0     . . ?
C31A C36A C35A 117.7(8)  . . ?
C31A C36A C39A 122.9(8)  . . ?
C35A C36A C39A 119.5(8)  . . ?
C32A C37A H37A 109.5     . . ?
C32A C37A H37B 109.5     . . ?
C32A C37A H37C 109.5     . . ?
H37A C37A H37B 109.5     . . ?
H37A C37A H37C 109.5     . . ?
H37B C37A H37C 109.5     . . ?
C34A C38A H38A 109.5     . . ?
C34A C38A H38B 109.5     . . ?
C34A C38A H38C 109.5     . . ?
H38A C38A H38B 109.5     . . ?
H38A C38A H38C 109.5     . . ?
H38B C38A H38C 109.5     . . ?
C36A C39A H39A 109.5     . . ?
C36A C39A H39B 109.5     . . ?
C36A C39A H39C 109.5     . . ?
H39A C39A H39B 109.5     . . ?
H39A C39A H39C 109.5     . . ?
H39B C39A H39C 109.5     . . ?
F1A  C40A S1A  111.1(6)  . . ?
F1A  C40A F2A  108.0(6)  . . ?
F2A  C40A S1A  109.2(6)  . . ?
F3A  C40A S1A  111.0(5)  . . ?
F3A  C40A F1A  109.6(7)  . . ?
F3A  C40A F2A  107.8(7)  . . ?
F5A  P1A  F4A  177.5(4)  . . ?
F5A  P1A  F8A  91.7(3)   . . ?
F6A  P1A  F4A  86.4(3)   . . ?
F6A  P1A  F5A  91.2(3)   . . ?
F6A  P1A  F8A  87.1(4)   . . ?
F7A  P1A  F4A  89.4(3)   . . ?
F7A  P1A  F5A  91.3(4)   . . ?
F7A  P1A  F6A  88.6(4)   . . ?
F7A  P1A  F8A  174.8(4)  . . ?
F8A  P1A  F4A  87.4(3)   . . ?
F9A  P1A  F4A  90.2(4)   . . ?
F9A  P1A  F5A  92.1(4)   . . ?
F9A  P1A  F6A  175.0(5)  . . ?
F9A  P1A  F7A  95.1(6)   . . ?
F9A  P1A  F8A  89.0(5)   . . ?
O1B  Cu1B O1Y  86.87(19) . . ?
O1B  Cu1B N1B  94.6(2)   . . ?
O1B  Cu1B N5B  170.8(2)  . . ?
N1B  Cu1B O1Y  175.4(2)  . . ?
N1B  Cu1B N5B  83.4(2)   . . ?
N5B  Cu1B O1Y  94.4(2)   . . ?
O2B  S1B  N5B  110.3(3)  . . ?
O2B  S1B  C40B 101.7(3)  . . ?
O3B  S1B  O2B  117.6(3)  . . ?
O3B  S1B  N5B  115.1(3)  . . ?
O3B  S1B  C40B 103.9(4)  . . ?
N5B  S1B  C40B 106.4(3)  . . ?
C17B O1B  Cu1B 125.5(4)  . . ?
Cu1B O1Y  H1YA 107.2     . . ?
Cu1B O1Y  H1YB 122.5     . . ?
H1YA O1Y  H1YB 94.8      . . ?
C2B  N1B  Cu1B 113.7(4)  . . ?
C15B N1B  Cu1B 125.8(5)  . . ?
C15B N1B  C2B  120.2(5)  . . ?
C2B  C1B  H1B  108.5     . . ?
C2B  C1B  C3B  112.4(5)  . . ?
C3B  C1B  H1B  108.5     . . ?
N5B  C1B  H1B  108.5     . . ?
N5B  C1B  C2B  105.6(4)  . . ?
N5B  C1B  C3B  113.2(5)  . . ?
N3B  N2B  C26B 118.4(5)  . . ?
N3B  N2B  C27B 113.3(6)  . . ?
C27B N2B  C26B 128.3(6)  . . ?
N1B  C2B  C1B  106.1(5)  . . ?
N1B  C2B  H2B  109.0     . . ?
N1B  C2B  C9B  111.3(5)  . . ?
C1B  C2B  H2B  109.0     . . ?
C9B  C2B  C1B  112.3(5)  . . ?
C9B  C2B  H2B  109.0     . . ?
N4B  N3B  N2B  103.0(5)  . . ?
C4B  C3B  C1B  117.1(6)  . . ?
C8B  C3B  C1B  124.0(6)  . . ?
C8B  C3B  C4B  118.8(6)  . . ?
N3B  N4B  C28B 113.5(6)  . . ?
N3B  N4B  C29B 118.8(6)  . . ?
C28B N4B  C29B 127.8(6)  . . ?
C3B  C4B  H4B  120.0     . . ?
C5B  C4B  C3B  120.1(8)  . . ?
C5B  C4B  H4B  120.0     . . ?
S1B  N5B  Cu1B 130.7(3)  . . ?
C1B  N5B  Cu1B 111.5(3)  . . ?
C1B  N5B  S1B  117.5(4)  . . ?
C4B  C5B  H5B  119.8     . . ?
C6B  C5B  C4B  120.5(9)  . . ?
C6B  C5B  H5B  119.8     . . ?
C5B  C6B  H6B  120.1     . . ?
C5B  C6B  C7B  119.7(8)  . . ?
C7B  C6B  H6B  120.1     . . ?
C6B  C7B  H7B  120.2     . . ?
C6B  C7B  C8B  119.6(8)  . . ?
C8B  C7B  H7B  120.2     . . ?
C3B  C8B  C7B  121.1(7)  . . ?
C3B  C8B  H8B  119.4     . . ?
C7B  C8B  H8B  119.4     . . ?
C10B C9B  C2B  122.5(6)  . . ?
C10B C9B  C14B 117.8(6)  . . ?
C14B C9B  C2B  119.7(6)  . . ?
C9B  C10B H10B 119.6     . . ?
C9B  C10B C11B 120.9(7)  . . ?
C11B C10B H10B 119.6     . . ?
C10B C11B H11B 120.2     . . ?
C12B C11B C10B 119.6(8)  . . ?
C12B C11B H11B 120.2     . . ?
C11B C12B H12B 119.8     . . ?
C13B C12B C11B 120.4(8)  . . ?
C13B C12B H12B 119.8     . . ?
C12B C13B H13B 120.4     . . ?
C12B C13B C14B 119.1(8)  . . ?
C14B C13B H13B 120.4     . . ?
C9B  C14B H14B 118.9     . . ?
C13B C14B C9B  122.2(7)  . . ?
C13B C14B H14B 118.9     . . ?
N1B  C15B H15B 118.0     . . ?
N1B  C15B C16B 124.0(6)  . . ?
C16B C15B H15B 118.0     . . ?
C17B C16B C15B 124.4(6)  . . ?
C17B C16B C21B 120.0(6)  . . ?
C21B C16B C15B 115.6(6)  . . ?
O1B  C17B C16B 124.6(6)  . . ?
O1B  C17B C18B 118.4(6)  . . ?
C16B C17B C18B 117.1(6)  . . ?
C17B C18B C26B 119.0(6)  . . ?
C19B C18B C17B 120.2(6)  . . ?
C19B C18B C26B 120.7(6)  . . ?
C18B C19B H19B 118.1     . . ?
C18B C19B C20B 123.9(7)  . . ?
C20B C19B H19B 118.1     . . ?
C19B C20B C22B 119.7(7)  . . ?
C21B C20B C19B 115.3(6)  . . ?
C21B C20B C22B 125.0(7)  . . ?
C16B C21B H21B 118.2     . . ?
C20B C21B C16B 123.5(6)  . . ?
C20B C21B H21B 118.2     . . ?
C20B C22B C25B 107.9(7)  . . ?
C23B C22B C20B 111.3(7)  . . ?
C23B C22B C25B 105.5(8)  . . ?
C24B C22B C20B 109.9(7)  . . ?
C24B C22B C23B 115.4(8)  . . ?
C24B C22B C25B 106.2(9)  . . ?
C22B C23B H23G 109.5     . . ?
C22B C23B H23H 109.5     . . ?
C22B C23B H23I 109.5     . . ?
H23G C23B H23H 109.5     . . ?
H23G C23B H23I 109.5     . . ?
H23H C23B H23I 109.5     . . ?
C22B C24B H24G 109.5     . . ?
C22B C24B H24H 109.5     . . ?
C22B C24B H24I 109.5     . . ?
H24G C24B H24H 109.5     . . ?
H24G C24B H24I 109.5     . . ?
H24H C24B H24I 109.5     . . ?
C22B C25B H25G 109.5     . . ?
C22B C25B H25H 109.5     . . ?
C22B C25B H25I 109.5     . . ?
H25G C25B H25H 109.5     . . ?
H25G C25B H25I 109.5     . . ?
H25H C25B H25I 109.5     . . ?
N2B  C26B H26C 108.9     . . ?
N2B  C26B H26D 108.9     . . ?
C18B C26B N2B  113.5(6)  . . ?
C18B C26B H26C 108.9     . . ?
C18B C26B H26D 108.9     . . ?
H26C C26B H26D 107.7     . . ?
N2B  C27B H27B 126.4     . . ?
N2B  C27B C28B 107.3(6)  . . ?
C28B C27B H27B 126.4     . . ?
N4B  C28B C31B 123.4(6)  . . ?
C27B C28B N4B  103.0(6)  . . ?
C27B C28B C31B 133.6(6)  . . ?
N4B  C29B H29C 109.4     . . ?
N4B  C29B H29D 109.4     . . ?
N4B  C29B C30B 111.0(6)  . . ?
H29C C29B H29D 108.0     . . ?
C30B C29B H29C 109.4     . . ?
C30B C29B H29D 109.4     . . ?
C29B C30B H30D 109.5     . . ?
C29B C30B H30E 109.5     . . ?
C29B C30B H30F 109.5     . . ?
H30D C30B H30E 109.5     . . ?
H30D C30B H30F 109.5     . . ?
H30E C30B H30F 109.5     . . ?
C32B C31B C28B 118.1(7)  . . ?
C36B C31B C28B 121.0(7)  . . ?
C36B C31B C32B 120.9(7)  . . ?
C31B C32B C37B 121.0(7)  . . ?
C33B C32B C31B 118.1(7)  . . ?
C33B C32B C37B 120.9(7)  . . ?
C32B C33B H33B 119.3     . . ?
C34B C33B C32B 121.4(8)  . . ?
C34B C33B H33B 119.3     . . ?
C33B C34B C38B 118.8(9)  . . ?
C35B C34B C33B 118.9(8)  . . ?
C35B C34B C38B 122.3(9)  . . ?
C34B C35B H35B 119.1     . . ?
C34B C35B C36B 121.8(8)  . . ?
C36B C35B H35B 119.1     . . ?
C31B C36B C35B 118.9(7)  . . ?
C31B C36B C39B 121.8(7)  . . ?
C35B C36B C39B 119.3(7)  . . ?
C32B C37B H37D 109.5     . . ?
C32B C37B H37E 109.5     . . ?
C32B C37B H37F 109.5     . . ?
H37D C37B H37E 109.5     . . ?
H37D C37B H37F 109.5     . . ?
H37E C37B H37F 109.5     . . ?
C34B C38B H38D 109.5     . . ?
C34B C38B H38E 109.5     . . ?
C34B C38B H38F 109.5     . . ?
H38D C38B H38E 109.5     . . ?
H38D C38B H38F 109.5     . . ?
H38E C38B H38F 109.5     . . ?
C36B C39B H39D 109.5     . . ?
C36B C39B H39E 109.5     . . ?
C36B C39B H39F 109.5     . . ?
H39D C39B H39E 109.5     . . ?
H39D C39B H39F 109.5     . . ?
H39E C39B H39F 109.5     . . ?
F1B  C40B S1B  110.9(5)  . . ?
F1B  C40B F3B  106.7(6)  . . ?
F2B  C40B S1B  111.3(5)  . . ?
F2B  C40B F1B  108.3(7)  . . ?
F2B  C40B F3B  108.6(7)  . . ?
F3B  C40B S1B  110.9(6)  . . ?
F4B  P1B  F5B  178.0(4)  . . ?
F4B  P1B  F7B  88.8(3)   . . ?
F4B  P1B  F8B  90.8(4)   . . ?
F4B  P1B  F9B  91.1(3)   . . ?
F5B  P1B  F7B  90.6(3)   . . ?
F5B  P1B  F8B  87.2(4)   . . ?
F5B  P1B  F9B  89.4(3)   . . ?
F6B  P1B  F4B  92.8(4)   . . ?
F6B  P1B  F5B  89.1(4)   . . ?
F6B  P1B  F7B  91.7(3)   . . ?
F6B  P1B  F8B  176.3(4)  . . ?
F6B  P1B  F9B  90.8(4)   . . ?
F8B  P1B  F7B  89.2(3)   . . ?
F9B  P1B  F7B  177.5(4)  . . ?
F9B  P1B  F8B  88.3(4)   . . ?
H1XC C1X  H1XD 109.3     . . ?
H1XE C1X  H1XF 106.3     . . ?
Cl1X C1X  H1XC 111.4     . . ?
Cl1X C1X  H1XD 111.4     . . ?
Cl1X C1X  H1XE 105.9     . . ?
Cl1X C1X  H1XF 105.9     . . ?
Cl1X C1X  Cl2X 101.7(7)  . . ?
Cl2X C1X  H1XC 111.4     . . ?
Cl2X C1X  H1XD 111.4     . . ?
Cl2W C1X  H1XE 105.9     . . ?
Cl2W C1X  H1XF 105.9     . . ?
Cl2W C1X  Cl1X 125.5(9)  . . ?
H1YC C1Y  H1YD 107.2     . . ?
H1YE C1Y  H1YF 109.4     . . ?
Cl1Y C1Y  H1YC 107.9     . . ?
Cl1Y C1Y  H1YD 107.9     . . ?
Cl1Y C1Y  H1YE 111.6     . . ?
Cl1Y C1Y  H1YF 111.6     . . ?
Cl1Y C1Y  Cl2Z 101.0(11) . . ?
Cl2Y C1Y  H1YC 107.9     . . ?
Cl2Y C1Y  H1YD 107.9     . . ?
Cl2Y C1Y  Cl1Y 117.7(9)  . . ?
Cl2Z C1Y  H1YE 111.6     . . ?
Cl2Z C1Y  H1YF 111.6     . . ?

loop_
_geom_torsion_atom_site_label_1
_geom_torsion_atom_site_label_2
_geom_torsion_atom_site_label_3
_geom_torsion_atom_site_label_4
_geom_torsion
_geom_torsion_site_symmetry_1
_geom_torsion_site_symmetry_2
_geom_torsion_site_symmetry_3
_geom_torsion_site_symmetry_4
_geom_torsion_publ_flag
Cu1A O1A  C17A C16A -4.2(10)   . . . . ?
Cu1A O1A  C17A C18A 174.5(5)   . . . . ?
Cu1A N1A  C2A  C1A  -33.2(6)   . . . . ?
Cu1A N1A  C2A  C9A  89.6(5)    . . . . ?
Cu1A N1A  C15A C16A -6.9(10)   . . . . ?
O1A  C17A C18A C19A 179.3(7)   . . . . ?
O1A  C17A C18A C26A -4.5(10)   . . . . ?
O1X  Cu1A O1A  C17A -167.9(6)  . . . . ?
N1A  Cu1A O1A  C17A -0.7(6)    . . . . ?
N1A  C2A  C9A  C10A 169.7(6)   . . . . ?
N1A  C2A  C9A  C14A -10.7(8)   . . . . ?
N1A  C15A C16A C17A 0.9(11)    . . . . ?
N1A  C15A C16A C21A -175.7(7)  . . . . ?
C1A  C2A  C9A  C10A -70.8(7)   . . . . ?
C1A  C2A  C9A  C14A 108.7(6)   . . . . ?
C1A  C3A  C4A  C5A  179.4(7)   . . . . ?
C1A  C3A  C8A  C7A  -178.5(6)  . . . . ?
N2A  N3A  N4A  C28A -0.4(8)    . . . . ?
N2A  N3A  N4A  C29A -177.1(6)  . . . . ?
N2A  C27A C28A N4A  -1.1(8)    . . . . ?
N2A  C27A C28A C31A 179.2(8)   . . . . ?
O2A  S1A  N5A  Cu1A -161.6(4)  . . . . ?
O2A  S1A  N5A  C1A  21.2(6)    . . . . ?
O2A  S1A  C40A F1A  62.4(6)    . . . . ?
O2A  S1A  C40A F2A  -178.6(5)  . . . . ?
O2A  S1A  C40A F3A  -59.9(6)   . . . . ?
C2A  N1A  C15A C16A 171.9(6)   . . . . ?
C2A  C1A  C3A  C4A  54.1(8)    . . . . ?
C2A  C1A  C3A  C8A  -126.2(6)  . . . . ?
C2A  C1A  N5A  Cu1A -33.8(5)   . . . . ?
C2A  C1A  N5A  S1A  143.9(4)   . . . . ?
C2A  C9A  C10A C11A -178.0(7)  . . . . ?
C2A  C9A  C14A C13A 179.6(6)   . . . . ?
O3A  S1A  N5A  Cu1A -26.5(5)   . . . . ?
O3A  S1A  N5A  C1A  156.3(4)   . . . . ?
O3A  S1A  C40A F1A  -60.4(6)   . . . . ?
O3A  S1A  C40A F2A  58.6(6)    . . . . ?
O3A  S1A  C40A F3A  177.3(5)   . . . . ?
N3A  N2A  C26A C18A 105.5(7)   . . . . ?
N3A  N2A  C27A C28A 0.9(9)     . . . . ?
N3A  N4A  C28A C27A 0.9(8)     . . . . ?
N3A  N4A  C28A C31A -179.3(7)  . . . . ?
N3A  N4A  C29A C30A 94.4(9)    . . . . ?
C3A  C1A  C2A  N1A  -82.5(6)   . . . . ?
C3A  C1A  C2A  C9A  155.6(5)   . . . . ?
C3A  C1A  N5A  Cu1A 91.1(5)    . . . . ?
C3A  C1A  N5A  S1A  -91.3(6)   . . . . ?
C3A  C4A  C5A  C6A  0.7(12)    . . . . ?
N4A  C28A C31A C32A 99.5(9)    . . . . ?
N4A  C28A C31A C36A -81.0(10)  . . . . ?
C4A  C3A  C8A  C7A  1.2(10)    . . . . ?
C4A  C5A  C6A  C7A  -1.9(12)   . . . . ?
N5A  S1A  C40A F1A  -178.6(5)  . . . . ?
N5A  S1A  C40A F2A  -59.5(6)   . . . . ?
N5A  S1A  C40A F3A  59.2(6)    . . . . ?
N5A  C1A  C2A  N1A  41.4(6)    . . . . ?
N5A  C1A  C2A  C9A  -80.4(6)   . . . . ?
N5A  C1A  C3A  C4A  -66.9(8)   . . . . ?
N5A  C1A  C3A  C8A  112.8(6)   . . . . ?
C5A  C6A  C7A  C8A  2.8(12)    . . . . ?
C6A  C7A  C8A  C3A  -2.5(12)   . . . . ?
C8A  C3A  C4A  C5A  -0.3(11)   . . . . ?
C9A  C10A C11A C12A -2.4(12)   . . . . ?
C10A C9A  C14A C13A -0.9(9)    . . . . ?
C10A C11A C12A C13A 0.5(12)    . . . . ?
C11A C12A C13A C14A 1.1(12)    . . . . ?
C12A C13A C14A C9A  -0.9(11)   . . . . ?
C14A C9A  C10A C11A 2.5(10)    . . . . ?
C15A N1A  C2A  C1A  147.8(6)   . . . . ?
C15A N1A  C2A  C9A  -89.3(7)   . . . . ?
C15A C16A C17A O1A  5.0(10)    . . . . ?
C15A C16A C17A C18A -173.7(6)  . . . . ?
C15A C16A C21A C20A 175.0(7)   . . . . ?
C16A C17A C18A C19A -2.0(10)   . . . . ?
C16A C17A C18A C26A 174.3(6)   . . . . ?
C17A C16A C21A C20A -1.6(11)   . . . . ?
C17A C18A C19A C20A -0.1(12)   . . . . ?
C17A C18A C26A N2A  90.6(8)    . . . . ?
C18A C19A C20A C21A 1.4(12)    . . . . ?
C18A C19A C20A C22A -179.6(8)  . . . . ?
C19A C18A C26A N2A  -93.1(8)   . . . . ?
C19A C20A C21A C16A -0.5(12)   . . . . ?
C19A C20A C22A C23A -142.4(10) . . . . ?
C19A C20A C22A C24A 112.0(9)   . . . . ?
C19A C20A C22A C25A 4.9(14)    . . . . ?
C19A C20A C22A C23C 50.3(12)   . . . . ?
C19A C20A C22A C24C -60.5(10)  . . . . ?
C19A C20A C22A C25C -170.8(9)  . . . . ?
C21A C16A C17A O1A  -178.5(6)  . . . . ?
C21A C16A C17A C18A 2.8(10)    . . . . ?
C21A C20A C22A C23A 36.5(13)   . . . . ?
C21A C20A C22A C24A -69.1(10)  . . . . ?
C21A C20A C22A C25A -176.1(10) . . . . ?
C21A C20A C22A C23C -130.7(9)  . . . . ?
C21A C20A C22A C24C 118.4(8)   . . . . ?
C21A C20A C22A C25C 8.2(12)    . . . . ?
C22A C20A C21A C16A -179.5(7)  . . . . ?
C26A N2A  N3A  N4A  176.7(6)   . . . . ?
C26A N2A  C27A C28A -175.7(7)  . . . . ?
C26A C18A C19A C20A -176.3(7)  . . . . ?
C27A N2A  N3A  N4A  -0.3(8)    . . . . ?
C27A N2A  C26A C18A -78.1(10)  . . . . ?
C27A C28A C31A C32A -80.7(11)  . . . . ?
C27A C28A C31A C36A 98.7(10)   . . . . ?
C28A N4A  C29A C30A -81.7(11)  . . . . ?
C28A C31A C32A C33A -179.6(7)  . . . . ?
C28A C31A C32A C37A 2.1(11)    . . . . ?
C28A C31A C36A C35A 179.3(7)   . . . . ?
C28A C31A C36A C39A -2.2(11)   . . . . ?
C29A N4A  C28A C27A 177.1(7)   . . . . ?
C29A N4A  C28A C31A -3.1(12)   . . . . ?
C31A C32A C33A C34A 1.5(13)    . . . . ?
C32A C31A C36A C35A -1.3(12)   . . . . ?
C32A C31A C36A C39A 177.2(8)   . . . . ?
C32A C33A C34A C35A -3.5(14)   . . . . ?
C32A C33A C34A C38A -179.9(9)  . . . . ?
C33A C34A C35A C36A 3.2(13)    . . . . ?
C34A C35A C36A C31A -0.8(12)   . . . . ?
C34A C35A C36A C39A -179.4(8)  . . . . ?
C36A C31A C32A C33A 0.9(12)    . . . . ?
C36A C31A C32A C37A -177.4(8)  . . . . ?
C37A C32A C33A C34A 179.8(9)   . . . . ?
C38A C34A C35A C36A 179.5(9)   . . . . ?
C40A S1A  N5A  Cu1A 85.4(5)    . . . . ?
C40A S1A  N5A  C1A  -91.9(5)   . . . . ?
Cu1B O1B  C17B C16B 9.5(9)     . . . . ?
Cu1B O1B  C17B C18B -169.8(4)  . . . . ?
Cu1B N1B  C2B  C1B  -36.8(5)   . . . . ?
Cu1B N1B  C2B  C9B  85.7(5)    . . . . ?
Cu1B N1B  C15B C16B -5.1(9)    . . . . ?
O1B  C17B C18B C19B -178.5(6)  . . . . ?
O1B  C17B C18B C26B 4.5(9)     . . . . ?
O1Y  Cu1B O1B  C17B 164.7(5)   . . . . ?
N1B  Cu1B O1B  C17B -10.9(5)   . . . . ?
N1B  C2B  C9B  C10B 10.8(8)    . . . . ?
N1B  C2B  C9B  C14B -169.4(6)  . . . . ?
N1B  C15B C16B C17B 0.1(11)    . . . . ?
N1B  C15B C16B C21B 178.7(6)   . . . . ?
C1B  C2B  C9B  C10B 129.6(7)   . . . . ?
C1B  C2B  C9B  C14B -50.6(8)   . . . . ?
C1B  C3B  C4B  C5B  -179.0(7)  . . . . ?
C1B  C3B  C8B  C7B  178.9(6)   . . . . ?
N2B  N3B  N4B  C28B 0.1(8)     . . . . ?
N2B  N3B  N4B  C29B 179.6(6)   . . . . ?
N2B  C27B C28B N4B  -0.1(8)    . . . . ?
N2B  C27B C28B C31B -179.1(8)  . . . . ?
O2B  S1B  N5B  Cu1B 4.8(5)     . . . . ?
O2B  S1B  N5B  C1B  -167.2(4)  . . . . ?
O2B  S1B  C40B F1B  63.3(6)    . . . . ?
O2B  S1B  C40B F2B  -57.4(6)   . . . . ?
O2B  S1B  C40B F3B  -178.3(5)  . . . . ?
C2B  N1B  C15B C16B -179.6(6)  . . . . ?
C2B  C1B  C3B  C4B  -92.1(7)   . . . . ?
C2B  C1B  C3B  C8B  89.8(7)    . . . . ?
C2B  C1B  N5B  Cu1B -38.5(5)   . . . . ?
C2B  C1B  N5B  S1B  135.1(4)   . . . . ?
C2B  C9B  C10B C11B 177.9(7)   . . . . ?
C2B  C9B  C14B C13B 179.7(7)   . . . . ?
O3B  S1B  N5B  Cu1B 140.8(4)   . . . . ?
O3B  S1B  N5B  C1B  -31.2(6)   . . . . ?
O3B  S1B  C40B F1B  -59.3(7)   . . . . ?
O3B  S1B  C40B F2B  -180.0(5)  . . . . ?
O3B  S1B  C40B F3B  59.1(6)    . . . . ?
N3B  N2B  C26B C18B -105.3(7)  . . . . ?
N3B  N2B  C27B C28B 0.2(8)     . . . . ?
N3B  N4B  C28B C27B 0.0(8)     . . . . ?
N3B  N4B  C28B C31B 179.1(6)   . . . . ?
N3B  N4B  C29B C30B -97.5(8)   . . . . ?
C3B  C1B  C2B  N1B  -77.0(6)   . . . . ?
C3B  C1B  C2B  C9B  161.2(5)   . . . . ?
C3B  C1B  N5B  Cu1B 84.9(5)    . . . . ?
C3B  C1B  N5B  S1B  -101.6(5)  . . . . ?
C3B  C4B  C5B  C6B  2.0(13)    . . . . ?
N4B  C28B C31B C32B 82.8(9)    . . . . ?
N4B  C28B C31B C36B -98.1(9)   . . . . ?
C4B  C3B  C8B  C7B  0.8(10)    . . . . ?
C4B  C5B  C6B  C7B  -3.2(14)   . . . . ?
N5B  S1B  C40B F1B  178.8(5)   . . . . ?
N5B  S1B  C40B F2B  58.2(6)    . . . . ?
N5B  S1B  C40B F3B  -62.8(6)   . . . . ?
N5B  C1B  C2B  N1B  46.9(6)    . . . . ?
N5B  C1B  C2B  C9B  -74.9(6)   . . . . ?
N5B  C1B  C3B  C4B  148.3(6)   . . . . ?
N5B  C1B  C3B  C8B  -29.7(8)   . . . . ?
C5B  C6B  C7B  C8B  3.1(13)    . . . . ?
C6B  C7B  C8B  C3B  -2.0(12)   . . . . ?
C8B  C3B  C4B  C5B  -0.9(11)   . . . . ?
C9B  C10B C11B C12B 3.6(12)    . . . . ?
C10B C9B  C14B C13B -0.5(12)   . . . . ?
C10B C11B C12B C13B -2.9(13)   . . . . ?
C11B C12B C13B C14B 0.6(14)    . . . . ?
C12B C13B C14B C9B  1.1(14)    . . . . ?
C14B C9B  C10B C11B -1.8(11)   . . . . ?
C15B N1B  C2B  C1B  138.3(6)   . . . . ?
C15B N1B  C2B  C9B  -99.2(7)   . . . . ?
C15B C16B C17B O1B  -2.4(11)   . . . . ?
C15B C16B C17B C18B 176.9(6)   . . . . ?
C15B C16B C21B C20B -178.3(6)  . . . . ?
C16B C17B C18B C19B 2.1(10)    . . . . ?
C16B C17B C18B C26B -174.9(6)  . . . . ?
C17B C16B C21B C20B 0.4(11)    . . . . ?
C17B C18B C19B C20B -1.4(11)   . . . . ?
C17B C18B C26B N2B  -88.8(7)   . . . . ?
C18B C19B C20B C21B 0.1(11)    . . . . ?
C18B C19B C20B C22B -179.9(7)  . . . . ?
C19B C18B C26B N2B  94.3(8)    . . . . ?
C19B C20B C21B C16B 0.4(11)    . . . . ?
C19B C20B C22B C23B 171.5(8)   . . . . ?
C19B C20B C22B C24B -59.4(11)  . . . . ?
C19B C20B C22B C25B 56.1(10)   . . . . ?
C21B C16B C17B O1B  179.1(6)   . . . . ?
C21B C16B C17B C18B -1.6(10)   . . . . ?
C21B C20B C22B C23B -8.5(12)   . . . . ?
C21B C20B C22B C24B 120.6(10)  . . . . ?
C21B C20B C22B C25B -123.9(9)  . . . . ?
C22B C20B C21B C16B -179.6(7)  . . . . ?
C26B N2B  N3B  N4B  -178.4(6)  . . . . ?
C26B N2B  C27B C28B 178.1(6)   . . . . ?
C26B C18B C19B C20B 175.5(6)   . . . . ?
C27B N2B  N3B  N4B  -0.2(7)    . . . . ?
C27B N2B  C26B C18B 76.9(9)    . . . . ?
C27B C28B C31B C32B -98.3(10)  . . . . ?
C27B C28B C31B C36B 80.8(11)   . . . . ?
C28B N4B  C29B C30B 81.8(9)    . . . . ?
C28B C31B C32B C33B 179.7(6)   . . . . ?
C28B C31B C32B C37B 1.9(10)    . . . . ?
C28B C31B C36B C35B 178.9(7)   . . . . ?
C28B C31B C36B C39B -0.1(12)   . . . . ?
C29B N4B  C28B C27B -179.4(7)  . . . . ?
C29B N4B  C28B C31B -0.2(11)   . . . . ?
C31B C32B C33B C34B 1.7(12)    . . . . ?
C32B C31B C36B C35B -2.0(11)   . . . . ?
C32B C31B C36B C39B 179.0(7)   . . . . ?
C32B C33B C34B C35B -2.3(13)   . . . . ?
C32B C33B C34B C38B 178.3(8)   . . . . ?
C33B C34B C35B C36B 0.8(14)    . . . . ?
C34B C35B C36B C31B 1.4(13)    . . . . ?
C34B C35B C36B C39B -179.6(9)  . . . . ?
C36B C31B C32B C33B 0.5(11)    . . . . ?
C36B C31B C32B C37B -177.3(7)  . . . . ?
C37B C32B C33B C34B 179.5(8)   . . . . ?
C38B C34B C35B C36B -179.9(9)  . . . . ?
C40B S1B  N5B  Cu1B -104.7(4)  . . . . ?
C40B S1B  N5B  C1B  83.2(5)    . . . . ?

_olex2_submission_special_instructions 'No special instructions were received'
_vrf_PLAT420_s2942lm
;PROBLEM: D-H Bond Without Acceptor  O1X      --H1XB     .     Please Check 
RESPONSE: There is no acceptor at the distance corresponding to that of a 
hydrogen bond.
;
_vrf_PLAT987_s2942lm
;PROBLEM: The Flack x is >> 0 -  Do a BASF/TWIN Refinement     Please Check 
RESPONSE: A BASF/TWIN refinement was performed. The BASF refined to 0.014(15), 
which is approximately 0. Therefore, no second twin domain is present. 
;
_shelx_res_file
;
TITL s2942lm in P2(1)
    s2942lm.res
    created by SHELXL-2019/3 at 14:35:08 on 23-Oct-2025
REM Tmax: 0.7454 Tmin: 0.6796 (multi-scan)
REM prism, light-green
CELL 0.71073 12.3627 26.9721 14.2759 90 102.128 90
ZERR 4 0.0005 0.0009 0.0006 0 0.002 0
LATT -1
SYMM -X,0.5+Y,-Z
SFAC C H Cl Cu F N O P S
UNIT 164 188 8 4 36 20 16 4 4
DFIX 1.73 C1X Cl1X
DFIX 1.73 C1X Cl2X
DFIX 1.73 C1X Cl2W
DFIX 1.73 C1Y Cl1Y
DFIX 1.73 C1Y Cl2Y
DFIX 1.73 C1Y Cl2Z
SIMU 0.005 0.01 2 Cl2Y Cl2Z
SIMU 0.005 0.01 2 Cl2X Cl2W
DFIX 1.54 0.01 C22A C23A
SADI 0.01 C22A C23A C22A C24A C22A C25A C22A C23C C22A C24C C22A C25C
SIMU 0.005 0.01 2 C23A > C25C
ISOR 0.007 0.014 Cl2X Cl2W Cl2Y F8A F9A C23A > C25C C24B
ISOR 0.003 0.006 F7A F4B Cl2Z C24A C21A C23B C1X Cl2X
DFIX 2.5 C23A C24A
SADI C23A C24A C23A C25A C24A C25A
DFIX 2.5 C23C C24C
SADI C23C C24C C23C C25C C24C C25C

L.S. 4
PLAN  11
SIZE 0.144 0.208 0.489
TEMP -123.14
CONF
BOND $H
WPDB -1
MORE -1
fmap 2
acta
OMIT -2 53
OMIT 0 -2 0
OMIT 1 -2 5
OMIT 1 2 5
OMIT 2 0 6
REM <olex2.extras>
REM <HklSrc "%.\\s2942lm.hkl">
REM </olex2.extras>

WGHT    0.058500    2.069400
FVAR       0.08690   0.56282   0.59807   0.43613
CU1A  4    0.804382    0.785644    0.221757    11.00000    0.01616    0.01576 =
         0.02611   -0.00255    0.00371   -0.00190
S1A   9    0.810636    0.681881    0.114159    11.00000    0.02554    0.01437 =
         0.02916   -0.00355    0.00405   -0.00392
O1A   7    0.754969    0.840613    0.282014    11.00000    0.02117    0.01366 =
         0.03508   -0.00342    0.01060   -0.00240
O1X   7    0.647238    0.765548    0.185270    11.00000    0.01651    0.02085 =
         0.05262   -0.00768    0.00508   -0.00284
AFIX   1
H1XA  2    0.639400    0.736200    0.170900    11.00000   -1.50000
AFIX   1
H1XB  2    0.600400    0.778700    0.211900    11.00000   -1.50000
AFIX   0
N1A   6    0.950024    0.812736    0.230112    11.00000    0.01923    0.01713 =
         0.02235   -0.00091    0.00602    0.00163
F1A   5    0.722076    0.663798   -0.065721    11.00000    0.06988    0.04510 =
         0.03657   -0.01789   -0.00215   -0.01914
C1A   1    0.990767    0.729325    0.186013    11.00000    0.01848    0.01980 =
         0.02552   -0.00547    0.00574   -0.00136
AFIX  13
H1A   2    1.013881    0.711129    0.132410    11.00000   -1.20000
AFIX   0
N2A   6    0.603706    0.894305    0.425943    11.00000    0.01913    0.02092 =
         0.03643   -0.00460    0.01339    0.00054
O2A   7    0.882945    0.640275    0.115058    11.00000    0.03023    0.01701 =
         0.04823   -0.00283    0.01244    0.00001
F2A   5    0.708641    0.739832   -0.022506    11.00000    0.08642    0.03995 =
         0.03687    0.00438   -0.01231    0.00979
C2A   1    1.021626    0.784319    0.179324    11.00000    0.02206    0.01613 =
         0.02904   -0.00127    0.01108    0.00085
AFIX  13
H2A   2    1.100473    0.789090    0.212881    11.00000   -1.20000
AFIX   0
O3A   7    0.703940    0.672730    0.136059    11.00000    0.02850    0.02454 =
         0.03701   -0.00887    0.00964   -0.00888
N3A   6    0.566885    0.922617    0.488380    11.00000    0.02358    0.02252 =
         0.03703   -0.00672    0.00603    0.00453
F3A   5    0.864442    0.711679   -0.043942    11.00000    0.07345    0.05710 =
         0.04062   -0.00799    0.02135   -0.02620
C3A   1    1.046378    0.705100    0.279193    11.00000    0.01830    0.01944 =
         0.03771    0.00935    0.00739   -0.00262
N4A   6    0.541613    0.891785    0.551391    11.00000    0.02107    0.02618 =
         0.02958   -0.00197    0.00797    0.00126
C4A   1    1.040050    0.723953    0.368434    11.00000    0.02668    0.02859 =
         0.03963   -0.00269    0.00631    0.00640
AFIX  43
H4A   2    0.999701    0.753605    0.372166    11.00000   -1.20000
AFIX   0
N5A   6    0.870054    0.727163    0.170508    11.00000    0.01521    0.01201 =
         0.03048   -0.00102    0.00398    0.00020
C5A   1    1.091035    0.700514    0.451298    11.00000    0.02927    0.04336 =
         0.03890    0.00535    0.01122    0.00270
AFIX  43
H5A   2    1.084652    0.714068    0.511320    11.00000   -1.20000
AFIX   0
C6A   1    1.151175    0.657802    0.449173    11.00000    0.02780    0.04626 =
         0.04585    0.01208    0.00151    0.00049
AFIX  43
H6A   2    1.188002    0.642386    0.506940    11.00000   -1.20000
AFIX   0
C7A   1    1.156932    0.637798    0.361436    11.00000    0.03056    0.02888 =
         0.07107    0.01575    0.01400    0.00766
AFIX  43
H7A   2    1.195355    0.607520    0.358553    11.00000   -1.20000
AFIX   0
C8A   1    1.107042    0.661594    0.277588    11.00000    0.03791    0.02685 =
         0.04150   -0.00007    0.01825    0.00513
AFIX  43
H8A   2    1.114231    0.648048    0.217771    11.00000   -1.20000
AFIX   0
C9A   1    1.007761    0.801933    0.076210    11.00000    0.02237    0.01881 =
         0.02492   -0.00098    0.00827   -0.00792
C10A  1    1.080388    0.785157    0.023200    11.00000    0.03032    0.03747 =
         0.03122    0.00054    0.00778    0.00552
AFIX  43
H10A  2    1.136233    0.762163    0.050835    11.00000   -1.20000
AFIX   0
C11A  1    1.074068    0.801040   -0.069910    11.00000    0.03484    0.05201 =
         0.03884   -0.00394    0.02027    0.00099
AFIX  43
H11A  2    1.127277    0.789761   -0.104328    11.00000   -1.20000
AFIX   0
C12A  1    0.992529    0.832680   -0.113101    11.00000    0.04577    0.04710 =
         0.01702    0.00425    0.00887   -0.01093
AFIX  43
H12A  2    0.988203    0.843269   -0.177249    11.00000   -1.20000
AFIX   0
C13A  1    0.917013    0.848866   -0.062051    11.00000    0.03949    0.02720 =
         0.03539    0.00468    0.00434   -0.00092
AFIX  43
H13A  2    0.859188    0.870428   -0.091856    11.00000   -1.20000
AFIX   0
C14A  1    0.923241    0.834403    0.032406    11.00000    0.02870    0.02143 =
         0.02908    0.00137    0.00644    0.00011
AFIX  43
H14A  2    0.870840    0.846359    0.067029    11.00000   -1.20000
AFIX   0
C15A  1    0.986612    0.852718    0.273946    11.00000    0.01925    0.02257 =
         0.02393    0.00237    0.00545   -0.00119
AFIX  43
H15A  2    1.062818    0.859795    0.278499    11.00000   -1.20000
AFIX   0
C16A  1    0.925535    0.887638    0.316508    11.00000    0.02589    0.01767 =
         0.02251   -0.00246    0.01074   -0.00398
C17A  1    0.810715    0.880447    0.315280    11.00000    0.01479    0.02016 =
         0.02191    0.00226    0.00676   -0.00378
C18A  1    0.756522    0.919989    0.351012    11.00000    0.02374    0.02088 =
         0.03491   -0.00126    0.01448   -0.00228
C19A  1    0.812853    0.962091    0.387410    11.00000    0.03008    0.02452 =
         0.04076   -0.01368    0.02372   -0.00827
AFIX  43
H19A  2    0.773257    0.987898    0.410655    11.00000   -1.20000
AFIX   0
C20A  1    0.925009    0.968389    0.391549    11.00000    0.04145    0.02466 =
         0.04448   -0.01953    0.03137   -0.01757
C21A  1    0.979554    0.930521    0.355078    11.00000    0.02274    0.02801 =
         0.03008   -0.00092    0.01311   -0.01105
AFIX  43
H21A  2    1.056351    0.933950    0.356454    11.00000   -1.20000
AFIX   0
C22A  1    0.985935    1.014742    0.432364    11.00000    0.06241    0.04070 =
         0.09315   -0.04128    0.05823   -0.03461
PART 1
C23A  1    1.073466    1.031499    0.379403    41.00000    0.04804    0.02076 =
         0.04975   -0.00966    0.01592   -0.01904
AFIX 137
H23A  2    1.116374    1.002761    0.366121    41.00000   -1.50000
H23B  2    1.122878    1.055356    0.418898    41.00000   -1.50000
H23C  2    1.037822    1.047230    0.318896    41.00000   -1.50000
AFIX   0
C24A  1    1.068952    0.994114    0.532097    41.00000    0.04520    0.02765 =
         0.05979   -0.02027    0.01512   -0.01467
AFIX 137
H24A  2    1.025461    0.975332    0.569981    41.00000   -1.50000
H24B  2    1.104435    1.022319    0.569700    41.00000   -1.50000
H24C  2    1.125790    0.972558    0.515272    41.00000   -1.50000
AFIX   0
C25A  1    0.927710    1.053239    0.476428    41.00000    0.04442    0.01801 =
         0.05037   -0.01740    0.01674   -0.01191
AFIX 137
H25A  2    0.872317    1.069437    0.426647    41.00000   -1.50000
H25B  2    0.981174    1.077934    0.508213    41.00000   -1.50000
H25C  2    0.891014    1.037885    0.523655    41.00000   -1.50000
AFIX   0
PART 2
C23C  1    0.965630    1.028442    0.529264   -41.00000    0.04602    0.03648 =
         0.05461   -0.02992    0.02646   -0.02217
AFIX 137
H23D  2    0.887494    1.037050    0.523506   -41.00000   -1.50000
H23E  2    1.011845    1.056944    0.554452   -41.00000   -1.50000
H23F  2    0.984310    1.000265    0.573013   -41.00000   -1.50000
AFIX   0
C24C  1    0.923222    1.059551    0.363146   -41.00000    0.04992    0.02127 =
         0.04738   -0.01213    0.02669   -0.01822
AFIX 137
H24D  2    0.933249    1.054508    0.297520   -41.00000   -1.50000
H24E  2    0.955039    1.091563    0.387070   -41.00000   -1.50000
H24F  2    0.844089    1.059227    0.363691   -41.00000   -1.50000
AFIX   0
C25C  1    1.101893    1.019471    0.417856   -41.00000    0.03994    0.01644 =
         0.04028   -0.00889    0.01711   -0.01600
AFIX 137
H25D  2    1.148986    0.994824    0.457315   -41.00000   -1.50000
H25E  2    1.129807    1.052814    0.436547   -41.00000   -1.50000
H25F  2    1.102833    1.013872    0.350204   -41.00000   -1.50000
AFIX   0
PART 0
C26A  1    0.633315    0.916989    0.343321    11.00000    0.01943    0.02110 =
         0.03782    0.00226    0.00857    0.00432
AFIX  23
H26A  2    0.601849    0.950854    0.335245    11.00000   -1.20000
H26B  2    0.600065    0.897627    0.285518    11.00000   -1.20000
AFIX   0
C27A  1    0.602090    0.845424    0.450260    11.00000    0.02996    0.01610 =
         0.04834   -0.00566    0.01604   -0.00502
AFIX  43
H27A  2    0.625431    0.818245    0.417077    11.00000   -1.20000
AFIX   0
C28A  1    0.560457    0.843115    0.531473    11.00000    0.02454    0.02903 =
         0.02332   -0.01298    0.00712   -0.00403
C29A  1    0.492743    0.912855    0.627918    11.00000    0.04641    0.04634 =
         0.03371   -0.01301    0.01989    0.00784
AFIX  23
H29A  2    0.519942    0.894013    0.687744    11.00000   -1.20000
H29B  2    0.517948    0.947587    0.639392    11.00000   -1.20000
AFIX   0
C30A  1    0.371608    0.911890    0.605643    11.00000    0.03608    0.09674 =
         0.06778   -0.02899    0.02519    0.00364
AFIX 137
H30A  2    0.343978    0.930696    0.546738    11.00000   -1.50000
H30B  2    0.343827    0.926831    0.658573    11.00000   -1.50000
H30C  2    0.345953    0.877497    0.596709    11.00000   -1.50000
AFIX   0
C31A  1    0.537918    0.800735    0.590216    11.00000    0.03546    0.03174 =
         0.02085   -0.00353    0.01269   -0.00258
C32A  1    0.438941    0.773774    0.558589    11.00000    0.03597    0.03277 =
         0.03543    0.00608    0.01223   -0.00546
C33A  1    0.420318    0.734322    0.616122    11.00000    0.05249    0.03398 =
         0.04996    0.00297    0.01680   -0.01996
AFIX  43
H33A  2    0.355436    0.714927    0.596077    11.00000   -1.20000
AFIX   0
C34A  1    0.491228    0.722188    0.700284    11.00000    0.07118    0.03283 =
         0.02738    0.00655    0.01456    0.00244
C35A  1    0.588239    0.748402    0.726973    11.00000    0.05195    0.03798 =
         0.02461    0.00233    0.00026    0.00517
AFIX  43
H35A  2    0.639426    0.739048    0.783591    11.00000   -1.20000
AFIX   0
C36A  1    0.613713    0.788393    0.673242    11.00000    0.03948    0.03296 =
         0.03382   -0.00494    0.00750    0.00701
C37A  1    0.361096    0.786003    0.467777    11.00000    0.04849    0.04085 =
         0.04541    0.00720    0.00568   -0.01996
AFIX 137
H37A  2    0.291252    0.768294    0.464875    11.00000   -1.50000
H37B  2    0.393314    0.776013    0.413537    11.00000   -1.50000
H37C  2    0.347189    0.821797    0.464801    11.00000   -1.50000
AFIX   0
C38A  1    0.464024    0.678410    0.758291    11.00000    0.13913    0.05959 =
         0.05077    0.03067    0.02426   -0.02118
AFIX 137
H38A  2    0.475079    0.647457    0.725593    11.00000   -1.50000
H38B  2    0.386771    0.680678    0.764633    11.00000   -1.50000
H38C  2    0.512681    0.678869    0.822049    11.00000   -1.50000
AFIX   0
C39A  1    0.719867    0.814828    0.704985    11.00000    0.03525    0.04798 =
         0.04330   -0.00460   -0.00129    0.00025
AFIX 137
H39A  2    0.765666    0.810390    0.657295    11.00000   -1.50000
H39B  2    0.758752    0.801391    0.766686    11.00000   -1.50000
H39C  2    0.705543    0.850225    0.712014    11.00000   -1.50000
AFIX   0
C40A  1    0.775277    0.699780   -0.012529    11.00000    0.03941    0.02812 =
         0.04698   -0.00867   -0.00020   -0.00316

P1A   8    0.307985    0.897654    0.247281    11.00000    0.02843    0.04840 =
         0.04119   -0.01177    0.01058   -0.01095
F4A   5    0.412138    0.861446    0.243078    11.00000    0.04712    0.06948 =
         0.08600   -0.02124    0.01815   -0.00071
F5A   5    0.209014    0.932110    0.256151    11.00000    0.03637    0.06493 =
         0.09814    0.00380    0.01840    0.01249
F6A   5    0.359171    0.903308    0.356463    11.00000    0.07077    0.08882 =
         0.06467   -0.01584   -0.01400    0.01218
F7A   5    0.378188    0.942873    0.227979    11.00000    0.07448    0.07434 =
         0.16097    0.04738    0.04741   -0.00566
F8A   5    0.245018    0.849809    0.274741    11.00000    0.03798    0.05725 =
         0.15800    0.00447    0.02755   -0.00641
F9A   5    0.259165    0.887171    0.141302    11.00000    0.13469    0.24513 =
         0.06818   -0.04412   -0.02867    0.05805
CU1B  4    0.693461    0.598194    0.278094    11.00000    0.01600    0.01725 =
         0.02438   -0.00249    0.00385   -0.00066
S1B   9    0.692715    0.697419    0.401445    11.00000    0.02435    0.01528 =
         0.03123    0.00003    0.00528   -0.00121
O1B   7    0.741520    0.543738    0.214452    11.00000    0.01452    0.02054 =
         0.03012   -0.00445    0.00588   -0.00315
O1Y   7    0.851683    0.615873    0.320878    11.00000    0.02260    0.02627 =
         0.03156   -0.00402    0.00260    0.00073
AFIX   1
H1YA  2    0.856200    0.651400    0.322000    11.00000   -1.50000
AFIX   1
H1YB  2    0.900200    0.612000    0.284000    11.00000   -1.50000
AFIX   0
N1B   6    0.539299    0.579490    0.246926    11.00000    0.01413    0.01815 =
         0.02396   -0.00144    0.00616   -0.00054
F1B   5    0.801588    0.727828    0.568217    11.00000    0.07405    0.05253 =
         0.04196   -0.02321    0.00920   -0.02624
C1B   1    0.528773    0.635145    0.375854    11.00000    0.02139    0.02082 =
         0.02405   -0.00292    0.00958    0.00072
AFIX  13
H1B   2    0.492531    0.666443    0.390906    11.00000   -1.20000
AFIX   0
N2B   6    0.895529    0.486574    0.078892    11.00000    0.01552    0.01572 =
         0.02536   -0.00316    0.00687    0.00039
O2B   7    0.788861    0.708646    0.363496    11.00000    0.02574    0.02664 =
         0.03856    0.00370    0.00764   -0.00745
F2B   5    0.827246    0.651779    0.538039    11.00000    0.05795    0.05135 =
         0.03665   -0.00217   -0.01047    0.01529
C2B   1    0.465334    0.615531    0.279515    11.00000    0.01682    0.02130 =
         0.03151   -0.00425    0.01099    0.00270
AFIX  13
H2B   2    0.397386    0.597931    0.289318    11.00000   -1.20000
AFIX   0
O3B   7    0.615032    0.736328    0.402948    11.00000    0.03442    0.01621 =
         0.06378   -0.00360    0.00720    0.00102
N3B   6    0.932612    0.457181    0.019086    11.00000    0.01633    0.02194 =
         0.02889   -0.00166    0.01064   -0.00265
F3B   5    0.676048    0.674356    0.575463    11.00000    0.07135    0.05614 =
         0.03667   -0.01096    0.02673   -0.02438
C3B   1    0.529748    0.598290    0.457417    11.00000    0.02747    0.02107 =
         0.02392   -0.00666    0.00470   -0.01308
N4B   6    0.961963    0.488328   -0.041592    11.00000    0.02636    0.02217 =
         0.02424   -0.00769    0.01051   -0.00059
C4B   1    0.446813    0.602679    0.508110    11.00000    0.03025    0.05376 =
         0.03994    0.00531    0.01385   -0.00117
AFIX  43
H4B   2    0.391625    0.627483    0.491082    11.00000   -1.20000
AFIX   0
N5B   6    0.641750    0.647446    0.361109    11.00000    0.01561    0.01824 =
         0.01927   -0.00230    0.00234   -0.00026
C5B   1    0.443891    0.571175    0.583327    11.00000    0.04165    0.07911 =
         0.04722    0.01004    0.02171   -0.01577
AFIX  43
H5B   2    0.385244    0.573645    0.616714    11.00000   -1.20000
AFIX   0
C6B   1    0.524556    0.536425    0.610323    11.00000    0.04825    0.05659 =
         0.04341    0.00930    0.00141   -0.03389
AFIX  43
H6B   2    0.524166    0.515890    0.664316    11.00000   -1.20000
AFIX   0
C7B   1    0.605968    0.531256    0.559395    11.00000    0.04415    0.03044 =
         0.04418    0.01446    0.00110   -0.00514
AFIX  43
H7B   2    0.660293    0.506040    0.575855    11.00000   -1.20000
AFIX   0
C8B   1    0.608810    0.562818    0.484052    11.00000    0.03631    0.02863 =
         0.03580    0.00513    0.01162    0.00177
AFIX  43
H8B   2    0.666841    0.559813    0.450089    11.00000   -1.20000
AFIX   0
C9B   1    0.431606    0.656789    0.206276    11.00000    0.01070    0.02845 =
         0.03146   -0.00003    0.00316   -0.00042
C10B  1    0.452133    0.654652    0.116601    11.00000    0.02906    0.03571 =
         0.03275    0.00552    0.01111    0.00327
AFIX  43
H10B  2    0.491046    0.627070    0.098639    11.00000   -1.20000
AFIX   0
C11B  1    0.416345    0.692957    0.049545    11.00000    0.03308    0.06571 =
         0.03631    0.02059    0.00833    0.00867
AFIX  43
H11B  2    0.427404    0.690227   -0.014125    11.00000   -1.20000
AFIX   0
C12B  1    0.365671    0.733982    0.077026    11.00000    0.02726    0.03452 =
         0.06881    0.02112    0.00555    0.01300
AFIX  43
H12B  2    0.344618    0.760458    0.033090    11.00000   -1.20000
AFIX   0
C13B  1    0.345165    0.737100    0.167298    11.00000    0.05193    0.04427 =
         0.05445    0.00513    0.00854    0.02430
AFIX  43
H13B  2    0.309346    0.765425    0.186170    11.00000   -1.20000
AFIX   0
C14B  1    0.377195    0.698543    0.230668    11.00000    0.04747    0.03940 =
         0.02968   -0.00035   -0.00230    0.01963
AFIX  43
H14B  2    0.361616    0.700554    0.292948    11.00000   -1.20000
AFIX   0
C15B  1    0.500416    0.538288    0.208235    11.00000    0.01135    0.02683 =
         0.02095   -0.00372    0.00514   -0.00051
AFIX  43
H15B  2    0.423441    0.532198    0.201211    11.00000   -1.20000
AFIX   0
C16B  1    0.566410    0.500980    0.175056    11.00000    0.01758    0.01585 =
         0.02261   -0.00131    0.00924   -0.00287
C17B  1    0.680678    0.504716    0.180790    11.00000    0.02969    0.01368 =
         0.01807   -0.00030    0.00660   -0.00162
C18B  1    0.734163    0.463212    0.148929    11.00000    0.02042    0.01598 =
         0.02480    0.00485    0.01091   -0.00062
C19B  1    0.673517    0.422257    0.111328    11.00000    0.03549    0.01360 =
         0.03514    0.00095    0.01948    0.00442
AFIX  43
H19B  2    0.711583    0.395505    0.089357    11.00000   -1.20000
AFIX   0
C20B  1    0.558810    0.417754    0.103592    11.00000    0.02376    0.02077 =
         0.03606   -0.00211    0.01170   -0.00591
C21B  1    0.508659    0.457524    0.136274    11.00000    0.02039    0.02519 =
         0.02838   -0.01074    0.01187   -0.00471
AFIX  43
H21B  2    0.431156    0.456023    0.132874    11.00000   -1.20000
AFIX   0
C22B  1    0.498721    0.370124    0.060422    11.00000    0.04532    0.03754 =
         0.04848   -0.02348    0.02773   -0.02156
C23B  1    0.383878    0.369374    0.071707    11.00000    0.04663    0.04731 =
         0.07710   -0.02625    0.01384   -0.02508
AFIX 137
H23G  2    0.342722    0.396287    0.034007    11.00000   -1.50000
H23H  2    0.381885    0.373830    0.139453    11.00000   -1.50000
H23I  2    0.350059    0.337503    0.049224    11.00000   -1.50000
AFIX   0
C24B  1    0.513884    0.363222   -0.035081    11.00000    0.11456    0.07632 =
         0.07499   -0.05245    0.05359   -0.04834
AFIX 137
H24G  2    0.493100    0.329284   -0.055928    11.00000   -1.50000
H24H  2    0.591686    0.368887   -0.037016    11.00000   -1.50000
H24I  2    0.467281    0.386755   -0.077891    11.00000   -1.50000
AFIX   0
C25B  1    0.556973    0.323989    0.120822    11.00000    0.08206    0.03516 =
         0.12137   -0.00968    0.02874   -0.01677
AFIX 137
H25G  2    0.520127    0.293275    0.094837    11.00000   -1.50000
H25H  2    0.551472    0.327658    0.187959    11.00000   -1.50000
H25I  2    0.635071    0.322719    0.116741    11.00000   -1.50000
AFIX   0
C26B  1    0.856762    0.463758    0.161298    11.00000    0.02694    0.02045 =
         0.02705    0.00581    0.01463    0.00278
AFIX  23
H26C  2    0.884545    0.429278    0.169826    11.00000   -1.20000
H26D  2    0.888989    0.482365    0.220346    11.00000   -1.20000
AFIX   0
C27B  1    0.901115    0.534149    0.057860    11.00000    0.03033    0.01592 =
         0.02646   -0.00242    0.01417    0.00251
AFIX  43
H27B  2    0.878820    0.561173    0.092080    11.00000   -1.20000
AFIX   0
C28B  1    0.944477    0.537167   -0.021436    11.00000    0.02339    0.01737 =
         0.03300    0.00323    0.00981   -0.00242
C29B  1    1.009341    0.468462   -0.120533    11.00000    0.03250    0.03533 =
         0.02959   -0.00948    0.01153    0.00414
AFIX  23
H29C  2    0.981723    0.488035   -0.179361    11.00000   -1.20000
H29D  2    0.985023    0.433703   -0.133477    11.00000   -1.20000
AFIX   0
C30B  1    1.133814    0.470450   -0.095873    11.00000    0.03574    0.04713 =
         0.04157   -0.01434    0.02273   -0.00071
AFIX 137
H30D  2    1.158004    0.505038   -0.086726    11.00000   -1.50000
H30E  2    1.163328    0.455797   -0.148137    11.00000   -1.50000
H30F  2    1.161122    0.451808   -0.036707    11.00000   -1.50000
AFIX   0
C31B  1    0.972512    0.579091   -0.078914    11.00000    0.03565    0.02194 =
         0.02457   -0.00398    0.01532    0.00016
C32B  1    0.896362    0.592066   -0.162971    11.00000    0.03784    0.02768 =
         0.02462   -0.00784    0.01445   -0.00312
C33B  1    0.922579    0.631783   -0.216873    11.00000    0.06225    0.03721 =
         0.02765   -0.00390    0.01195    0.00394
AFIX  43
H33B  2    0.871232    0.641682   -0.272998    11.00000   -1.20000
AFIX   0
C34B  1    1.021712    0.657040   -0.190327    11.00000    0.08087    0.03809 =
         0.02881    0.00261    0.02022   -0.02268
C35B  1    1.093313    0.643725   -0.107721    11.00000    0.05625    0.04447 =
         0.03217   -0.00530    0.01489   -0.02103
AFIX  43
H35B  2    1.161042    0.661261   -0.088888    11.00000   -1.20000
AFIX   0
C36B  1    1.069724    0.605080   -0.050240    11.00000    0.05265    0.02575 =
         0.02535   -0.00293    0.01213   -0.01027
C37B  1    0.786897    0.564988   -0.192488    11.00000    0.04150    0.04298 =
         0.03894   -0.00207    0.01025    0.00345
AFIX 137
H37D  2    0.800565    0.530616   -0.209008    11.00000   -1.50000
H37E  2    0.741360    0.581506   -0.248229    11.00000   -1.50000
H37F  2    0.748074    0.565355   -0.139290    11.00000   -1.50000
AFIX   0
C38B  1    1.046417    0.698723   -0.253115    11.00000    0.12173    0.05704 =
         0.04863    0.00769    0.02321   -0.03641
AFIX 137
H38D  2    0.991709    0.725187   -0.254882    11.00000   -1.50000
H38E  2    1.042992    0.686255   -0.318152    11.00000   -1.50000
H38F  2    1.120600    0.711806   -0.227099    11.00000   -1.50000
AFIX   0
C39B  1    1.151911    0.592323    0.040547    11.00000    0.05199    0.05063 =
         0.03445    0.00098   -0.00268   -0.02557
AFIX 137
H39D  2    1.200922    0.565843    0.027382    11.00000   -1.50000
H39E  2    1.112229    0.581113    0.089319    11.00000   -1.50000
H39F  2    1.195955    0.621729    0.063897    11.00000   -1.50000
AFIX   0
C40B  1    0.753433    0.686830    0.527381    11.00000    0.04795    0.03189 =
         0.02583   -0.00596    0.00879   -0.01106

P1B   8    0.187460    0.479290    0.257768    11.00000    0.02793    0.04402 =
         0.03583   -0.00417    0.01199   -0.00659
F4B   5    0.264080    0.525821    0.266872    11.00000    0.06324    0.07215 =
         0.14894   -0.05085    0.05256   -0.04121
F5B   5    0.108179    0.432832    0.244843    11.00000    0.04555    0.04913 =
         0.11015   -0.00188    0.00975   -0.01438
F6B   5    0.212943    0.470429    0.367946    11.00000    0.08145    0.17305 =
         0.02638   -0.00207    0.00946    0.03204
F7B   5    0.086635    0.514906    0.264082    11.00000    0.03496    0.06221 =
         0.07343   -0.01713    0.00997    0.00384
F8B   5    0.157993    0.484818    0.144548    11.00000    0.15777    0.06726 =
         0.03731    0.00957    0.04136    0.01834
F9B   5    0.286530    0.444301    0.246532    11.00000    0.03846    0.07940 =
         0.11249   -0.01522    0.02211    0.01304
C1X   1    0.979005    0.872664    0.583893    11.00000    0.09721    0.09176 =
         0.08605   -0.00840    0.02507   -0.00921
PART 1
AFIX  23
H1XC  2    0.926822    0.886183    0.621354    21.00000   -1.20000
H1XD  2    0.987898    0.896865    0.533918    21.00000   -1.20000
AFIX  23
PART 2
H1XE  2    0.945785    0.897677    0.535603   -21.00000   -1.20000
H1XF  2    0.942674    0.877043    0.638883   -21.00000   -1.20000
AFIX   0
PART 0
CL1X  3    0.935870    0.816090    0.534992    11.00000    0.11027    0.06113 =
         0.07944   -0.00509    0.03392   -0.02088
PART 1
CL2X  3    1.121833    0.855854    0.666828    21.00000    0.09092    0.14274 =
         0.09347   -0.02120    0.04910   -0.03653
PART 2
CL2W  3    1.104004    0.889045    0.620938   -21.00000    0.05242    0.13598 =
         0.11954   -0.02951    0.01953   -0.00734

PART 0
C1Y   1    0.530411    0.513656    0.909168    11.00000    0.07847    0.05576 =
         0.05183   -0.02001    0.02664   -0.01494
PART 1
AFIX  23
H1YC  2    0.577842    0.505228    0.863550    31.00000   -1.20000
H1YD  2    0.545117    0.488673    0.961099    31.00000   -1.20000
AFIX  23
PART 2
H1YE  2    0.528141    0.488440    0.959109   -31.00000   -1.20000
H1YF  2    0.579105    0.501893    0.866885   -31.00000   -1.20000
AFIX   0
PART 0
CL1Y  3    0.572873    0.571541    0.959567    11.00000    0.09565    0.04407 =
         0.07288   -0.01258    0.04914   -0.00908
PART 1
CL2Y  3    0.395453    0.507444    0.850479    31.00000    0.04909    0.12701 =
         0.12030   -0.06206    0.03034   -0.02333
PART 2
CL2Z  3    0.387747    0.528868    0.839059   -31.00000    0.10292    0.12801 =
         0.11846   -0.01349    0.03539   -0.02915
HKLF 4


REM  s2942lm in P2(1)
REM wR2 = 0.1176, GooF = S = 1.017, Restrained GooF = 1.107 for all data
REM R1 = 0.0472 for 14241 Fo > 4sig(Fo) and 0.0764 for all 19134 data
REM 1218 parameters refined using 187 restraints

END

WGHT      0.0585      2.0693

REM Highest difference peak  0.803,  deepest hole -0.480,  1-sigma level  0.069
Q1    1   0.4137  0.3970 -0.0627  11.00000  0.05    0.80
Q2    1   1.0854  0.9892  0.5647  11.00000  0.05    0.79
Q3    1   0.5128  0.8041  0.2625  11.00000  0.05    0.77
Q4    1   0.1644  0.8902  0.1595  11.00000  0.05    0.65
Q5    1   0.9934  0.5813  0.2485  11.00000  0.05    0.63
Q6    1   0.2185  0.8637  0.2010  11.00000  0.05    0.60
Q7    1   0.3297  0.4927  0.3352  11.00000  0.05    0.57
Q8    1   0.2382  0.5027  0.3634  11.00000  0.05    0.54
Q9    1   0.5557  0.3382  0.0309  11.00000  0.05    0.52
Q10   1   0.2743  0.8825  0.3274  11.00000  0.05    0.51
Q11   1   0.3668  0.8769  0.1727  11.00000  0.05    0.49
;
_shelx_res_checksum               30059
_shelx_hkl_file
;
   1   0   0    0.58    0.15
   1   0   0    0.60    0.14
   1   0   0    0.45    0.14
  -1   0   0    0.53    0.16
   1   0   0    0.27    0.13
   2   0   0   74.61    1.63
   2   0   0   72.62    1.59
   2   0   0   74.14    1.62
  -2   0   0   71.48    1.61
  -2   0   0   74.89    1.60
  -2   0   0   72.25    1.57
  -2   0   0   73.11    1.61
   2   0   0   74.97    1.65
  -2   0   0   72.87    1.63
   3   0   0    1.44    0.40
   3   0   0    1.46    0.47
  -3   0   0    1.58    0.36
   3   0   0    1.18    0.35
   3   0   0    0.60    0.37
  -3   0   0    0.83    0.38
  -3   0   0    0.67    0.34
  -3   0   0    0.98    0.46
  -3   0   0    0.71    0.35
  -4   0   0   10.23    0.71
   4   0   0   11.19    0.74
  -4   0   0   12.75    0.76
  -4   0   0   13.16    0.85
  -4   0   0   12.79    0.87
   4   0   0   11.25    0.73
   4   0   0   11.74    0.85
  -4   0   0   12.93    0.74
   4   0   0   11.24    0.84
   5   0   0    0.27    0.44
   5   0   0   -0.06    0.42
  -5   0   0    0.27    0.40
  -5   0   0    0.04    0.41
   5   0   0    0.55    0.44
  -5   0   0   -0.13    0.43
  -5   0   0   -0.01    0.44
   5   0   0   -0.57    0.42
  -5   0   0   -0.23    0.49
  -6   0   0    1.88    0.50
  -6   0   0    2.70    0.61
  -6   0   0    1.96    0.54
  -6   0   0    1.96    0.56
   6   0   0    2.94    0.62
  -6   0   0    1.67    0.66
   6   0   0    0.90    0.43
  -7   0   0    0.46    0.50
  -7   0   0    0.06    0.54
  -7   0   0    0.69    0.71
   7   0   0   -0.20    0.50
   7   0   0    0.64    0.52
  -7   0   0   -0.19    0.48
  -8   0   0   47.40    1.81
  -8   0   0   44.11    1.85
  -8   0   0   46.12    1.73
  -8   0   0   46.02    1.69
   8   0   0   45.74    1.84
   8   0   0   47.46    1.76
  -9   0   0    0.02    0.58
  -9   0   0    0.08    0.73
   9   0   0    0.93    0.65
  -9   0   0    0.52    0.82
  -9   0   0    0.18    0.67
   9   0   0    0.47    0.80
 -10   0   0   60.23    2.39
 -10   0   0   56.49    2.32
  10   0   0   60.03    2.31
  10   0   0   58.92    2.24
  11   0   0    3.08    0.97
 -11   0   0    3.49    1.10
 -11   0   0    4.72    1.03
  11   0   0    5.53    1.09
 -12   0   0    7.74    1.34
 -12   0   0    5.60    1.13
  12   0   0    6.63    1.15
  13   0   0    1.95    1.01
 -13   0   0    1.71    1.03
 -13   0   0    1.81    1.20
 -14   0   0    0.13    1.27
 -14   0   0    1.06    1.06
 -15   0   0   -0.67    1.07
 -15   0   0    0.79    1.34
   1  -1   0  518.98    9.26
   1  -1   0  457.40    9.49
  -1  -1   0  518.79    9.25
   1  -1   0  523.63    9.27
   1   1   0  515.33    9.49
  -1   1   0  460.15    9.48
   1   1   0  513.98    9.25
   1   1   0  515.80    9.49
  -1   1   0  522.79    9.51
   1   1   0  521.00    9.25
   2  -1   0  125.06    2.51
  -2  -1   0  121.80    2.55
   2  -1   0  124.90    2.57
   2  -1   0  124.91    2.51
  -2  -1   0  126.07    2.49
  -2  -1   0  125.38    2.57
   2  -1   0  123.95    2.57
  -2  -1   0  124.79    2.49
  -2  -1   0  125.07    2.50
  -2   1   0  123.76    2.51
   2   1   0  125.53    2.52
  -2   1   0  122.58    2.51
   2   1   0  126.62    2.51
  -2   1   0  123.52    2.57
   2   1   0  124.02    2.48
   2   1   0  125.23    2.55
   2   1   0  125.35    2.57
  -2   1   0  122.12    2.50
  -2   1   0  124.77    2.56
   3  -1   0  163.57    3.39
   3  -1   0  158.11    3.28
   3  -1   0  159.03    3.28
  -3  -1   0  158.63    3.35
  -3  -1   0  164.65    3.31
  -3  -1   0  159.22    3.27
   3  -1   0  157.71    3.36
  -3  -1   0  161.81    3.37
  -3  -1   0  160.01    3.25
  -3   1   0  160.82    3.26
   3   1   0  165.18    3.37
   3   1   0  159.68    3.35
   3   1   0  161.17    3.29
   3   1   0  158.91    3.29
  -3   1   0  161.80    3.36
  -3   1   0  162.94    3.37
  -3   1   0  158.70    3.28
  -3   1   0  157.49    3.29
  -4  -1   0   80.60    2.00
  -4  -1   0   83.63    2.09
  -4  -1   0   84.10    2.08
   4  -1   0   82.32    2.03
   4  -1   0   87.01    2.11
  -4  -1   0   83.26    1.98
   4  -1   0   84.59    2.04
   4  -1   0   85.91    2.12
  -4  -1   0   84.68    2.03
  -4   1   0   82.54    2.11
   4   1   0   83.74    2.06
   4   1   0   83.55    2.02
  -4   1   0   86.43    2.01
  -4   1   0   81.82    2.01
  -4   1   0   82.86    2.06
   4   1   0   84.97    2.05
   4   1   0   83.72    2.01
  -4   1   0   85.99    2.05
  -5  -1   0    9.35    0.76
   5  -1   0    9.68    0.79
  -5  -1   0    8.95    0.74
   5  -1   0    8.40    0.69
   5  -1   0    9.79    0.74
  -5  -1   0    9.39    0.78
   5  -1   0    8.57    0.76
  -5  -1   0   10.91    0.78
   5   1   0    8.18    0.64
  -5   1   0    8.48    0.68
  -5   1   0    8.30    0.70
   5   1   0    8.51    0.76
  -5   1   0    5.26    0.65
  -5   1   0    8.45    0.64
   5   1   0    8.96    0.75
  -5   1   0    8.74    0.65
  -6  -1   0   74.02    2.18
  -6  -1   0   75.45    2.11
  -6  -1   0   72.56    2.14
  -6  -1   0   73.96    2.04
  -6  -1   0   73.54    2.05
   6  -1   0   75.15    2.09
  -6   1   0   78.65    2.19
  -6   1   0   76.89    2.07
  -6   1   0   73.69    2.07
  -6   1   0   79.55    2.22
   6   1   0   74.09    2.09
   6   1   0   78.11    2.10
  -7  -1   0   35.70    1.41
  -7  -1   0   31.68    1.41
   7  -1   0   34.23    1.51
  -7  -1   0   33.92    1.53
  -7  -1   0   32.11    1.35
   7  -1   0   33.34    1.39
   7   1   0   34.24    1.48
  -7   1   0   33.17    1.54
  -7   1   0   32.56    1.38
  -7   1   0   34.81    1.39
  -7   1   0   34.06    1.44
  -8  -1   0    1.98    0.68
  -8  -1   0    1.73    0.70
   8  -1   0    1.49    0.61
  -8  -1   0    3.27    0.71
  -8  -1   0    2.53    0.60
   8  -1   0    2.03    0.79
  -8   1   0    1.81    0.68
  -8   1   0    2.12    0.60
  -8   1   0    2.00    0.80
  -8   1   0    2.10    0.59
   8   1   0    1.85    0.65
   8   1   0    2.17    0.62
  -9  -1   0   31.80    1.71
  -9  -1   0   30.63    1.53
   9  -1   0   31.64    1.68
   9  -1   0   28.82    1.51
  -9  -1   0   33.01    1.71
  -9  -1   0   27.71    1.46
  -9   1   0   31.83    1.53
  -9   1   0   34.36    1.59
  -9   1   0   31.67    1.59
  -9   1   0   32.32    1.73
   9   1   0   30.72    1.63
   9   1   0   34.27    1.67
  10  -1   0    7.94    1.17
  10  -1   0    8.54    1.01
 -10  -1   0    9.15    1.19
 -10  -1   0   10.44    1.13
 -10   1   0   10.82    1.26
  10   1   0   10.10    1.10
  10   1   0   10.98    1.15
 -10   1   0    8.69    1.07
 -11  -1   0   29.34    1.74
  11  -1   0   29.50    1.90
 -11  -1   0   28.29    1.74
 -11   1   0   29.66    1.95
 -11   1   0   29.36    1.91
  11   1   0   29.40    1.88
  11   1   0   29.14    1.71
  12  -1   0    8.16    1.36
 -12  -1   0    7.69    1.34
 -12  -1   0    7.33    1.32
 -12   1   0    8.81    1.39
 -12   1   0   10.13    1.44
  12   1   0    8.36    1.34
 -13  -1   0    0.06    1.16
 -13  -1   0    0.33    1.14
  13  -1   0    2.80    1.26
  13   1   0    1.00    0.94
 -13   1   0    0.41    0.98
 -13   1   0    0.26    1.15
 -14  -1   0    1.21    1.29
 -14  -1   0    4.45    1.38
  14  -1   0    3.80    1.36
 -14   1   0    1.95    1.31
 -14   1   0    2.80    1.14
 -15  -1   0    3.49    1.40
 -15  -1   0    4.12    1.25
 -15   1   0    4.53    1.26
 -15   1   0    2.80    1.44
   0  -2   0    1.43    0.10
  -1  -2   0    2.93    0.22
   1  -2   0    3.74    0.29
  -1  -2   0    3.82    0.28
  -1  -2   0    3.30    0.24
  -1  -2   0    3.68    0.25
  -1  -2   0    3.73    0.25
   1  -2   0    3.50    0.27
   1  -2   0    3.44    0.27
   1   2   0    3.22    0.26
  -1   2   0    3.72    0.29
   1   2   0    3.69    0.26
   1   2   0    3.77    0.25
  -1   2   0    3.97    0.29
  -1   2   0    3.88    0.27
   1   2   0    3.54    0.25
   1   2   0    3.63    0.28
   2  -2   0   29.96    0.91
  -2  -2   0   30.39    0.88
   2  -2   0   30.74    0.88
  -2  -2   0   32.23    0.86
  -2  -2   0   31.30    0.84
   2  -2   0   30.49    0.92
   2  -2   0   28.78    0.91
  -2  -2   0   32.09    0.88
   2   2   0   30.04    0.88
  -2   2   0   31.44    0.86
  -2   2   0   30.16    0.88
   2   2   0   31.70    0.87
  -2   2   0   30.99    0.92
  -2   2   0   31.22    0.85
  -2   2   0   30.49    0.92
   2   2   0   31.00    0.84
   2   2   0   31.53    0.87
   2   2   0   31.16    0.88
   3  -2   0   54.03    1.43
   3  -2   0   55.35    1.40
   3  -2   0   53.78    1.41
  -3  -2   0   52.53    1.38
   3  -2   0   56.43    1.46
  -3  -2   0   54.50    1.43
  -3  -2   0   55.96    1.44
  -3  -2   0   52.18    1.43
  -3  -2   0   54.03    1.36
  -3   2   0   55.68    1.44
   3   2   0   51.92    1.33
   3   2   0   52.72    1.40
   3   2   0   53.40    1.43
  -3   2   0   53.17    1.42
   3   2   0   53.84    1.38
  -3   2   0   52.58    1.39
   3   2   0   55.51    1.39
  -3   2   0   53.85    1.42
  -3   2   0   56.31    1.42
   4  -2   0    5.66    0.59
   4  -2   0    6.11    0.56
  -4  -2   0    6.47    0.52
  -4  -2   0    6.09    0.56
  -4  -2   0    5.37    0.52
   4  -2   0    5.63    0.56
  -4  -2   0    6.20    0.55
  -4  -2   0    6.51    0.57
   4  -2   0    5.09    0.56
  -4   2   0    5.64    0.57
   4   2   0    8.10    0.68
  -4   2   0    6.91    0.60
  -4   2   0    5.11    0.56
   4   2   0    6.53    0.57
   4   2   0    6.30    0.58
  -4   2   0    6.62    0.57
   4   2   0    7.69    0.65
  -4   2   0    7.04    0.55
  -5  -2   0   92.69    2.26
   5  -2   0   90.56    2.35
  -5  -2   0   94.22    2.30
  -5  -2   0   94.59    2.34
   5  -2   0   94.70    2.32
   5  -2   0   92.64    2.35
  -5  -2   0   94.25    2.31
  -5   2   0   95.60    2.40
   5   2   0   92.95    2.33
  -5   2   0   96.36    2.41
   5   2   0   93.82    2.34
  -5   2   0   91.65    2.38
  -5   2   0   92.33    2.28
  -5   2   0   96.76    2.33
   5   2   0   92.55    2.30
  -6  -2   0   40.46    1.47
   6  -2   0   38.09    1.51
  -6  -2   0   42.29    1.56
   6  -2   0   39.81    1.46
  -6  -2   0   39.00    1.43
  -6  -2   0   40.71    1.43
  -6  -2   0   42.58    1.51
   6   2   0   39.19    1.42
  -6   2   0   35.79    1.49
  -6   2   0   40.11    1.51
   6   2   0   38.47    1.40
  -6   2   0   40.88    1.42
   6   2   0   39.43    1.50
  -6   2   0   39.77    1.48
  -7  -2   0   37.95    1.46
   7  -2   0   35.51    1.47
  -7  -2   0   35.89    1.42
  -7  -2   0   36.63    1.50
  -7  -2   0   37.37    1.48
   7  -2   0   37.66    1.52
  -7   2   0   36.69    1.60
  -7   2   0   39.15    1.63
  -7   2   0   39.39    1.58
   7   2   0   36.85    1.45
  -7   2   0   39.04    1.47
  -8  -2   0   21.94    1.40
   8  -2   0   21.72    1.24
  -8  -2   0   19.88    1.32
  -8  -2   0   21.80    1.26
  -8  -2   0   20.98    1.32
   8  -2   0   19.12    1.35
   8   2   0   19.58    1.17
  -8   2   0   21.06    1.28
  -8   2   0   20.04    1.23
   8   2   0   23.22    1.35
  -8   2   0   20.21    1.21
  -8   2   0   20.61    1.38
  -9  -2   0    2.06    0.87
  -9  -2   0    1.22    0.70
  -9  -2   0    0.39    0.73
   9  -2   0    1.36    0.72
   9  -2   0    1.84    0.80
  -9  -2   0    1.01    0.61
   9   2   0    2.02    0.84
  -9   2   0    0.67    0.82
   9   2   0    1.05    0.78
  -9   2   0    1.65    0.67
  -9   2   0    1.39    0.65
  -9   2   0    2.65    0.78
  10  -2   0   -1.04    0.80
 -10  -2   0    0.17    0.74
 -10  -2   0    1.03    0.76
  10  -2   0    0.84    0.74
 -10   2   0    0.14    0.93
 -10   2   0    1.16    0.78
 -10   2   0    0.62    0.68
  10   2   0    0.78    0.73
  10   2   0   -0.29    0.66
 -11  -2   0    3.37    1.11
  11  -2   0    3.80    0.97
 -11  -2   0    3.76    1.11
  11   2   0    3.10    1.07
  11   2   0    3.98    1.02
 -11   2   0    3.72    0.98
 -11   2   0    3.87    0.99
  12  -2   0    4.80    1.09
 -12  -2   0    4.43    1.22
 -12  -2   0    4.66    1.05
 -12   2   0    5.06    1.12
 -12   2   0    5.06    1.11
  12   2   0    3.27    1.00
 -13  -2   0    5.36    1.31
  13  -2   0    5.07    1.18
 -13  -2   0    5.04    1.17
 -13   2   0    6.69    1.23
  13   2   0    5.38    1.33
 -13   2   0    6.27    1.21
 -14  -2   0    0.58    1.23
  14  -2   0    2.32    1.34
 -14  -2   0    1.97    1.07
 -14   2   0    2.49    1.12
 -14   2   0    0.59    1.05
 -15  -2   0    2.16    1.38
 -15   2   0    2.81    1.22
 -15   2   0    3.51    1.24
   0  -3   0    0.09    0.10
   0  -3   0   -0.06    0.09
   0  -3   0   -0.06    0.10
   0   3   0    0.31    0.12
   0   3   0    0.13    0.10
   0   3   0    0.03    0.09
   0   3   0   -0.06    0.10
  -1  -3   0  102.57    2.00
  -1  -3   0  106.80    2.06
   1  -3   0  103.31    2.04
   1  -3   0  105.06    2.05
  -1  -3   0  101.13    2.00
  -1  -3   0  104.82    2.00
  -1  -3   0  104.00    2.06
   1  -3   0  105.82    2.10
   1   3   0  105.89    2.00
   1   3   0  103.23    2.05
   1   3   0  105.33    2.01
  -1   3   0  104.32    2.05
  -1   3   0  103.66    2.09
   1   3   0  103.86    2.05
  -1   3   0  104.69    2.10
   1   3   0  104.07    2.02
  -2  -3   0    7.38    0.50
   2  -3   0    7.82    0.49
  -2  -3   0    7.83    0.51
   2  -3   0    7.76    0.57
   2  -3   0    8.14    0.53
   2  -3   0    7.57    0.58
   2   3   0    4.87    0.37
   2   3   0    5.68    0.47
  -2   3   0    5.25    0.41
   2   3   0    5.21    0.37
   2   3   0    5.43    0.41
  -2   3   0    5.09    0.40
   2   3   0    6.07    0.48
  -2   3   0    5.04    0.43
  -2   3   0    5.07    0.43
   3  -3   0  359.86    7.01
  -3  -3   0  368.48    6.96
   3  -3   0  362.32    7.17
   3  -3   0  364.14    6.99
  -3  -3   0  381.42    6.99
  -3  -3   0  365.13    6.95
   3  -3   0  364.01    7.19
  -3  -3   0  371.14    7.15
   3   3   0  366.31    7.12
  -3   3   0  363.30    7.16
  -3   3   0  364.57    6.98
  -3   3   0  366.49    7.19
   3   3   0  368.60    6.94
   3   3   0  369.91    6.97
   3   3   0  359.98    6.96
   3   3   0  368.12    7.14
  -3   3   0  369.51    7.00
  -3   3   0  362.94    7.01
   4  -3   0   13.12    0.78
  -4  -3   0   14.08    0.76
  -4  -3   0   14.29    0.81
  -4  -3   0   14.14    0.76
   4  -3   0   15.35    0.89
   4  -3   0   13.48    0.85
   4  -3   0   14.12    0.89
  -4  -3   0   14.15    0.75
   4   3   0   12.04    0.74
  -4   3   0   10.36    0.74
  -4   3   0   10.18    0.76
   4   3   0   11.65    0.73
  -4   3   0   11.25    0.77
   4   3   0   12.65    0.72
  -4   3   0   11.11    0.74
  -4   3   0   13.00    0.76
   4   3   0   11.40    0.84
  -5  -3   0  122.03    2.80
   5  -3   0  121.19    2.92
  -5  -3   0  123.44    2.87
   5  -3   0  124.11    2.88
  -5  -3   0  125.43    2.93
  -5  -3   0  126.88    2.92
  -5  -3   0  120.70    2.82
  -5   3   0  126.26    2.85
  -5   3   0  122.85    2.93
  -5   3   0  124.31    2.94
  -5   3   0  126.25    2.88
  -5   3   0  124.90    2.93
   5   3   0  123.33    2.89
   5   3   0  125.12    2.84
   5   3   0  123.72    2.88
   6  -3   0   38.56    1.44
  -6  -3   0   40.12    1.46
  -6  -3   0   37.84    1.37
   6  -3   0   41.30    1.57
  -6  -3   0   41.35    1.51
  -6  -3   0   39.84    1.42
  -6  -3   0   38.98    1.49
  -6   3   0   41.02    1.51
   6   3   0   41.71    1.45
  -6   3   0   40.78    1.51
  -6   3   0   41.08    1.46
   6   3   0   42.26    1.44
   6   3   0   41.49    1.52
   7  -3   0    0.49    0.55
  -7  -3   0    0.12    0.66
   7  -3   0    0.17    0.50
  -7  -3   0    0.15    0.61
  -7  -3   0    0.32    0.49
  -7  -3   0   -0.76    0.45
  -7  -3   0    0.83    0.55
   7   3   0    0.92    0.61
  -7   3   0   -0.03    0.55
  -7   3   0   -0.47    0.47
   7   3   0    0.28    0.51
  -7   3   0    0.60    0.57
  -7   3   0    0.89    0.52
  -8  -3   0    6.95    0.83
  -8  -3   0    5.77    0.89
   8  -3   0    8.00    0.92
   8  -3   0    7.59    0.88
  -8  -3   0    7.83    0.96
  -8  -3   0    8.69    0.88
  -8   3   0    6.61    0.77
   8   3   0    4.41    0.78
  -8   3   0    7.40    0.88
  -8   3   0    6.61    0.77
   8   3   0    5.53    0.84
  -8   3   0    7.88    0.98
   9  -3   0    6.49    0.92
   9  -3   0    6.54    0.86
  -9  -3   0    8.39    0.89
  -9  -3   0    7.21    1.01
  -9  -3   0    7.91    0.94
  -9  -3   0    7.44    0.84
  -9   3   0    8.11    0.89
  -9   3   0    6.41    0.92
   9   3   0    7.49    1.01
  -9   3   0    7.36    1.09
   9   3   0    7.61    0.97
  -9   3   0    8.03    0.97
 -10  -3   0    2.51    0.95
  10  -3   0    0.14    0.93
  10  -3   0    0.98    0.73
 -10  -3   0    0.75    0.90
  10   3   0    0.89    0.89
 -10   3   0    1.72    0.96
  10   3   0    0.87    0.73
 -10   3   0    3.76    0.88
 -10   3   0    2.08    0.81
  11  -3   0    4.74    1.13
 -11  -3   0    4.39    0.96
 -11  -3   0    3.01    1.11
  11   3   0    2.59    0.86
 -11   3   0    3.56    0.96
 -11   3   0    3.61    0.96
  11   3   0    3.29    1.03
 -12  -3   0    2.08    0.98
 -12  -3   0    0.38    1.09
  12  -3   0    0.61    0.92
  12   3   0   -0.06    1.06
 -12   3   0    1.54    0.95
 -12   3   0    0.79    0.92
 -13  -3   0    0.58    1.17
  13  -3   0    1.54    1.00
 -13  -3   0    3.12    1.04
 -13   3   0    2.52    1.06
 -13   3   0    3.47    1.29
 -14  -3   0    5.99    1.43
  14  -3   0    6.52    1.30
 -14  -3   0    7.09    1.44
 -14   3   0    6.17    1.50
 -14   3   0    4.88    1.27
 -15  -3   0    0.14    1.30
 -15   3   0   -1.14    1.30
 -15   3   0    0.42    1.31
   0  -4   0   75.86    1.51
   0  -4   0   77.65    1.55
   0  -4   0   76.64    1.52
   0  -4   0   78.70    1.55
   0   4   0   79.28    1.50
   0   4   0   79.73    1.54
   0   4   0   80.08    1.53
   0   4   0   78.62    1.53
   1  -4   0   68.44    1.42
  -1  -4   0   67.16    1.36
   1  -4   0   66.89    1.41
  -1  -4   0   66.61    1.36
   1  -4   0   68.34    1.45
  -1  -4   0   66.62    1.40
  -1  -4   0   69.25    1.40
  -1  -4   0   68.51    1.37
   1  -4   0   69.46    1.45
   1   4   0   66.27    1.37
  -1   4   0   67.06    1.44
   1   4   0   68.53    1.36
  -1   4   0   68.27    1.44
  -1   4   0   67.64    1.41
  -1   4   0   68.62    1.42
   1   4   0   67.15    1.37
   1   4   0   67.03    1.38
   1   4   0   67.32    1.39
   2  -4   0  186.02    3.68
   2  -4   0  188.13    3.77
   2  -4   0  190.14    3.68
  -2  -4   0  190.17    3.62
  -2  -4   0  189.50    3.72
  -2  -4   0  189.49    3.72
  -2  -4   0  185.30    3.62
  -2  -4   0  187.57    3.63
  -2   4   0  184.56    3.76
   2   4   0  185.38    3.63
   2   4   0  187.50    3.61
  -2   4   0  186.89    3.67
  -2   4   0  188.48    3.77
   2   4   0  187.81    3.70
   2   4   0  184.70    3.70
   2   4   0  187.00    3.63
   3  -4   0    3.26    0.50
   3  -4   0    3.25    0.47
  -3  -4   0    2.84    0.45
  -3  -4   0    3.61    0.43
  -3  -4   0    2.85    0.40
  -3  -4   0    3.67    0.45
   3  -4   0    3.72    0.49
   3  -4   0    3.18    0.44
  -3   4   0    2.21    0.46
  -3   4   0    1.40    0.48
  -3   4   0    2.81    0.44
   3   4   0    1.61    0.39
   3   4   0    2.23    0.42
   3   4   0    1.54    0.43
   3   4   0    2.47    0.44
  -3   4   0    2.70    0.41
   3   4   0    2.28    0.41
   4  -4   0   20.59    0.93
  -4  -4   0   21.89    0.96
  -4  -4   0   22.35    0.97
  -4  -4   0   22.22    0.96
   4  -4   0   22.37    0.96
   4  -4   0   22.48    0.95
   4  -4   0   19.76    0.94
  -4  -4   0   21.46    0.94
   4   4   0   22.75    0.98
   4   4   0   20.76    0.83
  -4   4   0   21.78    0.92
  -4   4   0   22.08    0.98
  -4   4   0   21.54    1.04
  -4   4   0   23.54    0.95
   4   4   0   23.37    0.96
   4   4   0   20.28    0.87
   4   4   0   23.63    0.96
  -4   4   0   22.93    0.93
  -5  -4   0  100.28    2.45
  -5  -4   0   98.67    2.37
  -5  -4   0  102.99    2.46
   5  -4   0  101.57    2.50
   5  -4   0   86.31    2.44
  -5  -4   0  104.07    2.52
   5  -4   0  102.04    2.56
  -5  -4   0  104.68    2.51
   5   4   0  101.70    2.45
  -5   4   0  102.48    2.48
  -5   4   0  100.11    2.45
   5   4   0  100.44    2.40
   5   4   0  101.35    2.46
  -5   4   0   99.99    2.48
  -5   4   0  102.80    2.52
   6  -4   0   35.39    1.34
  -6  -4   0   33.35    1.37
  -6  -4   0   31.99    1.33
   6  -4   0   31.38    1.34
  -6  -4   0   35.03    1.41
  -6  -4   0   33.39    1.28
  -6  -4   0   33.75    1.37
  -6   4   0   33.20    1.30
   6   4   0   33.08    1.36
  -6   4   0   34.39    1.47
   6   4   0   34.93    1.38
   6   4   0   34.87    1.39
  -6   4   0   33.44    1.32
   7  -4   0   29.52    1.36
  -7  -4   0   26.76    1.25
   7  -4   0   27.41    1.29
  -7  -4   0   28.57    1.42
  -7  -4   0   29.38    1.38
  -7  -4   0   28.13    1.33
  -7  -4   0   27.78    1.38
  -7   4   0   28.33    1.35
  -7   4   0   28.34    1.30
  -7   4   0   27.45    1.28
   7   4   0   28.01    1.33
  -7   4   0   27.99    1.43
   7   4   0   32.40    1.39
  -8  -4   0    1.33    0.73
   8  -4   0    1.15    0.59
  -8  -4   0    0.71    0.55
  -8  -4   0    0.92    0.55
   8  -4   0    1.28    0.64
  -8  -4   0    2.17    0.79
   8   4   0    2.91    0.64
  -8   4   0    1.53    0.68
  -8   4   0    1.76    0.78
  -8   4   0    2.47    0.61
   8   4   0    0.11    0.36
  -8   4   0    1.53    0.62
  -9  -4   0    3.25    0.79
   9  -4   0    2.50    0.70
  -9  -4   0    2.69    0.88
  -9  -4   0    4.31    0.71
   9  -4   0    2.91    0.90
  -9   4   0    1.80    0.66
  -9   4   0    3.68    0.81
   9   4   0    2.64    0.83
   9   4   0    2.30    0.69
  -9   4   0    1.95    0.78
  -9   4   0    1.30    0.86
 -10  -4   0    3.40    1.00
  10  -4   0    4.05    0.94
 -10  -4   0    1.64    0.94
  10  -4   0    2.50    0.85
 -10   4   0    2.04    0.98
  10   4   0    3.14    0.94
 -10   4   0    1.73    0.73
  10   4   0    1.13    0.71
 -10   4   0    2.63    0.98
  11  -4   0    3.92    1.10
 -11  -4   0    3.54    0.94
 -11  -4   0    2.70    1.03
 -11   4   0    4.13    1.16
 -11   4   0    3.23    1.12
  11   4   0    1.31    0.81
  11   4   0    2.00    0.86
 -12  -4   0    0.82    1.09
  12  -4   0    0.19    1.09
 -12  -4   0   -0.21    0.86
 -12   4   0    1.02    1.11
 -12   4   0    0.86    0.94
  12   4   0   -0.40    1.02
 -13  -4   0   14.62    1.63
  13  -4   0   13.95    1.49
 -13  -4   0   15.71    1.62
 -13   4   0   12.54    1.62
 -13   4   0   16.49    1.59
  14  -4   0    1.44    1.10
 -14  -4   0    0.08    0.98
 -14   4   0    0.51    1.31
 -14   4   0   -0.22    1.25
 -15  -4   0    6.18    1.31
  15  -4   0    5.10    1.50
 -15   4   0    4.69    1.52
 -15   4   0    6.02    1.52
   0  -5   0   -0.33    0.18
   0  -5   0   -0.20    0.18
   0  -5   0    0.23    0.19
   0  -5   0   -0.03    0.17
   0   5   0   -0.18    0.15
   0   5   0   -0.27    0.16
   0   5   0    0.22    0.15
   0   5   0   -0.61    0.21
  -1  -5   0   91.22    1.75
   1  -5   0   89.58    1.86
   1  -5   0   89.33    1.82
   1  -5   0   91.42    1.83
  -1  -5   0   92.51    1.77
   1  -5   0   89.49    1.86
  -1  -5   0   91.64    1.80
  -1  -5   0   89.83    1.80
  -1   5   0   88.34    1.84
   1   5   0   85.50    1.76
  -1   5   0   85.26    1.80
  -1   5   0   85.20    1.84
   1   5   0   89.01    1.73
   1   5   0   88.55    1.77
  -1   5   0   86.04    1.81
   1   5   0   87.72    1.78
   1   5   0   87.95    1.75
   2  -5   0   13.78    0.68
  -2  -5   0   12.96    0.62
  -2  -5   0   13.72    0.58
  -2  -5   0   12.97    0.56
   2  -5   0   13.03    0.67
  -2  -5   0   13.68    0.57
   2  -5   0   12.90    0.65
  -2  -5   0   13.38    0.61
   2   5   0   12.86    0.58
  -2   5   0   12.71    0.59
  -2   5   0   13.55    0.65
  -2   5   0   12.68    0.66
   2   5   0   11.85    0.53
   2   5   0   13.42    0.56
   2   5   0   12.84    0.54
   2   5   0   12.86    0.55
  -3  -5   0    2.50    0.39
  -3  -5   0    2.12    0.37
  -3  -5   0    2.71    0.42
  -3  -5   0    2.15    0.41
   3  -5   0    2.46    0.40
   3  -5   0    2.80    0.49
   3  -5   0    1.81    0.43
   3   5   0    1.22    0.37
  -3   5   0    1.52    0.42
   3   5   0    1.45    0.33
   3   5   0    1.02    0.35
  -3   5   0    1.26    0.39
  -3   5   0    1.53    0.35
   3   5   0    1.38    0.37
   3   5   0    1.66    0.41
  -3   5   0    2.48    0.45
  -4  -5   0  116.45    2.58
   4  -5   0  115.83    2.70
  -4  -5   0  118.51    2.70
  -4  -5   0  119.62    2.64
   4  -5   0  118.39    2.71
   4  -5   0  118.70    2.74
  -4  -5   0  118.03    2.64
  -4   5   0  120.72    2.68
  -4   5   0  118.42    2.72
   4   5   0  119.47    2.67
  -4   5   0  118.62    2.68
   4   5   0  117.58    2.62
  -4   5   0  119.98    2.75
  -4   5   0  117.71    2.70
   4   5   0  118.37    2.59
   4   5   0  119.74    2.63
   4   5   0  118.93    2.66
   5  -5   0    2.11    0.47
   5  -5   0    0.57    0.55
  -5  -5   0    0.27    0.41
  -5  -5   0    0.77    0.53
  -5  -5   0    0.42    0.46
   5  -5   0    0.31    0.44
  -5  -5   0    0.76    0.49
  -5   5   0    1.01    0.44
   5   5   0    0.44    0.41
  -5   5   0    0.25    0.56
   5   5   0    1.05    0.44
   5   5   0    0.28    0.43
  -5   5   0    0.26    0.49
  -5   5   0    0.30    0.44
  -6  -5   0   11.40    0.87
  -6  -5   0   12.89    0.86
  -6  -5   0   12.15    0.99
  -6  -5   0   12.40    0.87
   6  -5   0   12.02    0.94
   6  -5   0   13.07    0.94
  -6  -5   0   12.53    0.88
   6   5   0   12.69    1.01
  -6   5   0   13.16    1.10
   6   5   0   13.38    0.98
  -6   5   0   14.25    1.04
  -6   5   0   11.12    0.87
   6   5   0   13.31    0.97
   7  -5   0    6.22    0.89
  -7  -5   0    6.58    0.69
  -7  -5   0    7.04    0.77
  -7  -5   0    6.35    0.80
  -7  -5   0    7.29    0.85
   7  -5   0    8.31    0.79
  -7   5   0    9.04    0.85
  -7   5   0    9.31    0.88
  -7   5   0    7.66    0.93
   7   5   0    7.60    0.80
  -7   5   0    8.21    0.83
   7   5   0    9.57    0.89
  -8  -5   0   -0.11    0.56
   8  -5   0    0.62    0.75
  -8  -5   0    0.39    0.53
   8  -5   0   -0.07    0.55
  -8  -5   0    0.25    0.72
   8   5   0    0.43    0.67
  -8   5   0    0.75    0.78
  -8   5   0   -0.74    0.49
   8   5   0    0.07    0.62
  -8   5   0    0.69    0.58
  -8   5   0   -0.29    0.59
  -9  -5   0   16.19    1.34
  -9  -5   0   15.63    1.21
   9  -5   0   15.41    1.22
  -9  -5   0   14.30    1.14
   9  -5   0   16.04    1.26
   9   5   0   11.13    1.01
   9   5   0   15.30    1.16
  -9   5   0   13.28    1.16
  -9   5   0   15.39    1.19
  -9   5   0   14.24    1.23
  -9   5   0   16.09    1.21
 -10  -5   0    3.63    1.03
  10  -5   0    4.41    0.93
 -10  -5   0    5.28    1.03
 -10   5   0    5.01    0.88
 -10   5   0    5.75    0.98
  10   5   0    5.17    0.89
  10   5   0    5.88    0.90
 -10   5   0    4.43    1.07
 -11  -5   0   10.37    1.19
  11  -5   0    9.94    1.20
 -11  -5   0   11.59    1.30
 -11   5   0    9.87    1.20
  11   5   0    9.99    1.09
 -11   5   0   10.05    1.36
  11   5   0    9.56    1.14
  12  -5   0    1.60    1.15
 -12  -5   0    1.14    1.08
 -12  -5   0   -0.72    1.05
  12   5   0    0.58    0.97
 -12   5   0    2.46    0.98
  12   5   0    1.95    0.90
 -12   5   0    1.40    0.99
 -13  -5   0    0.99    0.96
  13  -5   0    0.37    0.97
 -13  -5   0   -0.50    0.91
 -13   5   0    0.22    0.97
 -13   5   0   -0.63    1.17
  14  -5   0    0.31    1.05
 -14  -5   0    2.00    1.09
 -14   5   0    1.65    1.35
 -14   5   0    1.83    1.11
   0  -6   0   40.55    0.92
   0  -6   0   40.18    0.93
   0  -6   0   40.49    0.90
   0  -6   0   40.06    0.93
   0   6   0   40.43    0.89
   0   6   0   40.95    0.87
   0   6   0   40.95    0.95
   0   6   0   41.05    0.88
   1  -6   0  358.10    6.64
   1  -6   0  357.97    6.82
   1  -6   0  357.74    6.65
  -1  -6   0  353.17    6.77
   1  -6   0  364.72    6.82
  -1  -6   0  360.61    6.59
  -1  -6   0  354.03    6.59
  -1  -6   0  361.34    6.76
   1   6   0  357.53    6.58
  -1   6   0  354.40    6.81
   1   6   0  356.49    6.56
   1   6   0  363.86    6.73
   1   6   0  354.15    6.73
  -1   6   0  352.22    6.65
  -1   6   0  360.01    6.80
   1   6   0  352.06    6.59
  -1   6   0  348.46    6.64
   2  -6   0   13.71    0.65
  -2  -6   0   13.37    0.57
  -2  -6   0   12.17    0.59
   2  -6   0   12.83    0.67
  -2  -6   0   14.08    0.62
   2  -6   0   13.78    0.67
  -2  -6   0   12.19    0.59
  -2  -6   0   12.84    0.56
   2   6   0   13.05    0.58
   2   6   0   12.25    0.55
  -2   6   0   12.73    0.65
   2   6   0   12.96    0.55
  -2   6   0   13.61    0.65
   2   6   0   12.98    0.58
  -2   6   0   12.47    0.63
   2   6   0   12.42    0.56
  -3  -6   0   81.98    1.85
  -3  -6   0   84.21    1.90
   3  -6   0   84.92    1.97
   3  -6   0   83.91    1.96
  -3  -6   0   81.01    1.88
   3  -6   0   83.52    1.98
  -3  -6   0   85.39    1.93
  -3  -6   0   83.46    1.89
  -3   6   0   81.58    1.94
   3   6   0   80.44    1.87
  -3   6   0   81.98    1.95
  -3   6   0   83.05    1.99
   3   6   0   81.75    1.83
   3   6   0   80.36    1.88
   3   6   0   82.99    1.91
  -3   6   0   83.40    1.92
   3   6   0   79.56    1.84
  -4  -6   0    9.48    0.71
  -4  -6   0    8.63    0.64
  -4  -6   0    9.63    0.75
   4  -6   0    8.73    0.71
  -4  -6   0    9.35    0.72
   4  -6   0   10.00    0.72
  -4   6   0    9.20    0.82
  -4   6   0    9.92    0.75
  -4   6   0   11.61    0.74
   4   6   0    8.33    0.68
  -4   6   0    9.25    0.72
   4   6   0   10.04    0.69
   4   6   0    9.53    0.79
   4   6   0    9.81    0.75
  -5  -6   0    0.36    0.38
   5  -6   0    1.01    0.46
   5  -6   0    0.85    0.45
   5  -6   0   -0.10    0.53
  -5  -6   0    1.13    0.51
  -5  -6   0    0.84    0.51
   5   6   0    0.83    0.49
   5   6   0    0.41    0.52
  -5   6   0    0.40    0.53
   5   6   0   -0.40    0.46
  -5   6   0    0.55    0.52
  -5   6   0    0.29    0.46
  -5   6   0    0.87    0.59
   6  -6   0   42.12    1.54
   6  -6   0   43.92    1.51
  -6  -6   0   40.22    1.44
  -6  -6   0   41.53    1.49
   6  -6   0   44.11    1.63
  -6  -6   0   41.71    1.52
  -6  -6   0   40.05    1.39
   6   6   0   41.27    1.51
  -6   6   0   41.21    1.55
  -6   6   0   41.49    1.53
   6   6   0   44.23    1.50
  -6   6   0   41.85    1.47
   6   6   0   42.79    1.49
  -6   6   0   43.58    1.51
   7  -6   0    0.61    0.58
  -7  -6   0    0.59    0.58
  -7  -6   0   -0.06    0.63
   7  -6   0    0.14    0.51
  -7  -6   0    0.07    0.51
  -7  -6   0    1.32    0.53
  -7   6   0    1.07    0.52
  -7   6   0    0.70    0.53
   7   6   0    0.14    0.57
   7   6   0   -0.14    0.61
  -7   6   0    0.82    0.72
   7   6   0    1.54    0.65
  -7   6   0    0.53    0.54
  -8  -6   0   17.92    1.26
  -8  -6   0   17.58    1.31
  -8  -6   0   16.69    1.13
   8  -6   0   17.47    1.23
   8  -6   0   19.85    1.23
  -8   6   0   20.15    1.24
   8   6   0   19.98    1.25
  -8   6   0   21.87    1.37
  -8   6   0   21.60    1.32
  -8   6   0   21.10    1.27
   8   6   0   20.48    1.27
   9  -6   0    3.02    0.81
  -9  -6   0    2.61    0.89
  -9  -6   0    3.75    0.79
  -9  -6   0    3.61    0.86
   9  -6   0    4.32    0.87
  -9   6   0    3.92    0.87
  -9   6   0    3.11    0.82
   9   6   0    3.35    0.80
  -9   6   0    3.44    0.86
  -9   6   0    3.28    0.83
 -10  -6   0    0.44    0.89
 -10  -6   0    2.46    0.95
  10  -6   0    1.54    0.98
 -10   6   0   -0.27    0.75
 -10   6   0    0.89    0.97
  10   6   0    0.09    0.79
 -10   6   0    1.65    0.87
  10   6   0   -0.84    0.63
 -11  -6   0   13.69    1.32
  11  -6   0   12.55    1.30
 -11  -6   0   11.37    1.30
 -11   6   0   11.93    1.43
  11   6   0   12.99    1.23
  11   6   0   10.64    1.13
 -11   6   0   11.36    1.26
  12  -6   0   10.57    1.45
 -12  -6   0    9.64    1.40
 -12  -6   0   10.70    1.36
 -12   6   0    9.30    1.26
  12   6   0    9.96    1.17
 -12   6   0    9.55    1.30
 -13  -6   0    1.93    1.19
  13  -6   0    1.45    1.01
 -13  -6   0    3.29    1.06
 -13   6   0    0.94    1.23
 -13   6   0    2.63    1.08
  14  -6   0    2.26    1.16
 -14  -6   0    2.90    1.29
 -14   6   0    0.81    1.30
 -14   6   0   -0.66    0.98
   0  -7   0    0.83    0.22
   0   7   0    0.08    0.20
   0   7   0    0.06    0.24
   0   7   0    0.22    0.19
   0   7   0    0.27    0.18
  -1  -7   0  100.83    2.03
  -1  -7   0  102.08    2.08
  -1  -7   0  100.58    2.06
   1  -7   0  100.28    2.13
   1  -7   0  102.63    2.10
  -1  -7   0  100.59    2.01
   1  -7   0  101.36    2.13
   1  -7   0  100.63    2.07
  -1   7   0  101.89    2.09
   1   7   0  101.25    2.03
  -1   7   0  100.40    2.11
   1   7   0  101.52    1.98
  -1   7   0  102.44    2.11
   1   7   0  102.97    2.00
   1   7   0  103.24    2.02
  -1   7   0   98.20    2.08
   1   7   0  102.43    2.03
  -2  -7   0   24.98    0.80
  -2  -7   0   25.07    0.80
  -2  -7   0   25.12    0.78
  -2  -7   0   25.52    0.75
   2  -7   0   24.41    0.88
  -2  -7   0   25.20    0.77
   2  -7   0   24.16    0.87
   2  -7   0   25.65    0.87
  -2   7   0   25.89    0.89
  -2   7   0   25.89    0.85
   2   7   0   26.28    0.81
   2   7   0   25.56    0.75
   2   7   0   27.22    0.74
   2   7   0   25.51    0.74
  -2   7   0   25.71    0.85
   2   7   0   27.65    0.79
   3  -7   0   51.28    1.45
  -3  -7   0   47.21    1.32
  -3  -7   0   51.67    1.38
  -3  -7   0   52.09    1.31
  -3  -7   0   49.74    1.34
   3  -7   0   50.03    1.41
   3  -7   0   50.00    1.40
   3   7   0   51.18    1.29
   3   7   0   51.68    1.37
   3   7   0   54.92    1.31
  -3   7   0   51.93    1.38
  -3   7   0   49.81    1.39
  -3   7   0   52.16    1.38
  -3   7   0   52.19    1.44
   3   7   0   49.56    1.29
   3   7   0   53.99    1.32
   4  -7   0   -0.04    0.48
  -4  -7   0    0.52    0.34
   4  -7   0    0.18    0.39
  -4  -7   0    0.20    0.41
  -4  -7   0    0.35    0.39
  -4   7   0   -0.22    0.42
   4   7   0   -0.05    0.37
  -4   7   0    0.43    0.47
  -4   7   0    0.11    0.49
   4   7   0    0.18    0.43
   4   7   0    0.00    0.38
   4   7   0    0.06    0.38
   5  -7   0    1.01    0.49
   5  -7   0    3.00    0.53
  -5  -7   0    1.45    0.50
   5  -7   0    0.65    0.53
  -5  -7   0    1.80    0.48
  -5  -7   0    1.74    0.52
   5   7   0    1.23    0.50
   5   7   0    1.67    0.49
  -5   7   0    0.41    0.51
  -5   7   0    0.97    0.60
   5   7   0    1.40    0.54
  -5   7   0    0.55    0.47
  -5   7   0    1.08    0.55
  -6  -7   0    3.15    0.64
  -6  -7   0    3.07    0.55
  -6  -7   0    3.38    0.59
  -6  -7   0    4.31    0.60
   6  -7   0    3.25    0.72
   6  -7   0    4.40    0.73
   6  -7   0    4.27    0.67
   6   7   0    5.28    0.72
  -6   7   0    5.73    0.80
   6   7   0    5.08    0.65
  -6   7   0    5.90    0.76
   6   7   0    4.59    0.67
  -6   7   0    4.77    0.60
  -6   7   0    5.79    0.65
   7  -7   0    8.87    0.81
  -7  -7   0    6.52    0.73
  -7  -7   0    7.21    0.70
   7  -7   0    8.09    0.93
  -7  -7   0    6.93    0.81
  -7  -7   0    7.72    0.78
  -7   7   0    8.58    0.87
   7   7   0    9.28    0.83
  -7   7   0    7.70    0.77
   7   7   0    7.75    0.83
   7   7   0    8.44    0.87
  -7   7   0    8.47    0.78
  -8  -7   0    4.46    0.86
  -8  -7   0    4.31    0.77
  -8  -7   0    5.27    0.85
   8  -7   0    5.39    0.84
  -8  -7   0    3.78    0.81
   8  -7   0    4.87    0.93
   8   7   0    5.29    0.75
  -8   7   0    2.55    0.67
  -8   7   0    4.03    0.88
   8   7   0    4.92    0.69
  -8   7   0    4.69    0.82
  -8   7   0    6.28    0.77
   9  -7   0    4.47    0.89
  -9  -7   0    6.43    1.01
   9  -7   0    5.36    1.03
  -9  -7   0    5.76    0.93
  -9   7   0    5.59    0.91
  -9   7   0    5.54    0.93
   9   7   0    4.79    0.76
  -9   7   0    5.67    0.91
   9   7   0    6.29    0.81
  -9   7   0    5.76    0.94
 -10  -7   0    2.47    0.96
  10  -7   0    1.06    0.96
 -10  -7   0    3.04    0.94
 -10   7   0    2.96    0.88
  10   7   0    2.06    0.83
 -10   7   0    3.97    1.07
  10   7   0    1.46    0.84
 -10   7   0    1.57    0.91
  11  -7   0    0.65    0.84
 -11  -7   0    1.17    0.83
 -11  -7   0    0.91    0.83
 -11   7   0    0.03    0.88
  11   7   0    0.38    0.72
 -11   7   0    0.90    0.85
  11   7   0    0.06    0.74
 -12  -7   0   10.25    1.24
 -12  -7   0   12.92    1.48
  12  -7   0   12.05    1.49
  12   7   0   12.44    1.24
 -12   7   0   11.17    1.35
 -12   7   0   10.48    1.48
 -13  -7   0    0.59    0.96
  13  -7   0   -0.14    0.94
 -13   7   0    1.00    1.21
 -13   7   0   -0.21    0.94
  14  -7   0    9.16    1.60
 -14  -7   0   11.63    1.62
 -14   7   0    8.48    1.42
 -14   7   0   10.54    1.65
   0  -8   0   31.70    0.87
   0  -8   0   32.14    0.85
   0  -8   0   32.73    0.80
   0  -8   0   33.89    0.85
   0  -8   0   34.07    0.85
   0   8   0   31.94    0.78
   0   8   0   32.45    0.77
   0   8   0   33.04    0.86
   0   8   0   31.21    0.77
  -1  -8   0   47.11    1.11
  -1  -8   0   49.21    1.17
   1  -8   0   49.42    1.21
   1  -8   0   48.57    1.20
   1  -8   0   48.24    1.20
   1  -8   0   46.37    1.18
  -1  -8   0   47.86    1.13
   1   8   0   51.31    1.06
  -1   8   0   49.14    1.17
   1   8   0   50.51    1.08
  -1   8   0   51.40    1.16
  -1   8   0   50.21    1.19
  -1   8   0   50.93    1.21
   1   8   0   50.87    1.07
   1   8   0   50.44    1.08
   2  -8   0    7.41    0.62
   2  -8   0    7.12    0.58
  -2  -8   0    8.04    0.52
   2  -8   0    6.32    0.56
   2  -8   0    6.41    0.45
  -2  -8   0    7.11    0.49
  -2  -8   0    7.46    0.49
  -2   8   0    6.04    0.44
  -2   8   0    6.82    0.53
  -2   8   0    5.96    0.52
   2   8   0    7.33    0.49
   2   8   0    6.83    0.47
   2   8   0    6.99    0.43
   2   8   0    8.11    0.48
  -2   8   0    5.64    0.49
   2   8   0    8.05    0.47
   3  -8   0    5.49    0.50
   3  -8   0    5.92    0.55
   3  -8   0    6.18    0.52
  -3  -8   0    5.68    0.48
  -3   8   0    2.51    0.48
   3   8   0    3.91    0.41
   3   8   0    3.01    0.47
   3   8   0    3.43    0.38
   3   8   0    3.53    0.41
  -3   8   0    3.22    0.48
   3   8   0    3.61    0.38
  -3   8   0    4.00    0.48
  -3   8   0    4.14    0.46
   4  -8   0   55.38    1.61
  -4  -8   0   56.68    1.53
  -4  -8   0   57.60    1.54
   4  -8   0   56.25    1.69
  -4  -8   0   61.53    1.62
  -4  -8   0   60.38    1.62
  -4   8   0   57.97    1.64
   4   8   0   57.44    1.53
  -4   8   0   59.00    1.69
   4   8   0   60.34    1.57
   4   8   0   62.34    1.60
   4   8   0   60.51    1.55
  -4   8   0   57.26    1.63
  -5  -8   0    6.85    0.64
  -5  -8   0    5.72    0.64
  -5  -8   0    4.48    0.55
   5  -8   0   11.94    0.96
   5  -8   0    6.47    0.73
   5  -8   0    5.45    0.67
  -5   8   0    9.99    0.78
  -5   8   0    8.41    0.79
   5   8   0    7.65    0.69
  -5   8   0   10.90    0.83
   5   8   0    7.83    0.69
   5   8   0    7.21    0.65
  -5   8   0    8.43    0.67
   6  -8   0    4.34    0.60
  -6  -8   0    4.31    0.65
   6  -8   0    4.60    0.67
   6  -8   0    4.93    0.69
  -6  -8   0    1.99    0.45
  -6  -8   0    4.34    0.60
  -6   8   0    3.86    0.69
  -6   8   0    4.69    0.61
   6   8   0    3.56    0.67
  -6   8   0    4.49    0.78
   6   8   0    4.23    0.58
  -6   8   0    3.83    0.72
   6   8   0    4.02    0.61
   7  -8   0   23.45    1.26
  -7  -8   0   23.84    1.26
   7  -8   0   24.83    1.30
  -7  -8   0   25.57    1.31
  -7  -8   0   25.32    1.31
  -7   8   0   27.34    1.36
  -7   8   0   27.40    1.30
   7   8   0   25.41    1.27
   7   8   0   26.46    1.19
   7   8   0   25.75    1.23
  -7   8   0   26.09    1.37
  -8  -8   0   11.79    1.02
  -8  -8   0   10.84    0.96
  -8  -8   0   13.09    1.07
   8  -8   0    8.47    1.07
   8  -8   0   10.66    0.95
   8   8   0   10.92    0.97
  -8   8   0   10.81    1.03
   8   8   0   10.98    0.96
  -8   8   0   11.21    0.94
  -8   8   0   10.02    0.91
  -8   8   0   10.88    1.08
  -9  -8   0    1.14    0.79
   9  -8   0   -0.09    0.84
  -9  -8   0   -0.21    0.64
  -9   8   0   -0.65    0.81
  -9   8   0   -0.50    0.62
   9   8   0    1.78    0.76
   9   8   0   -0.24    0.68
  -9   8   0    1.53    0.76
  -9   8   0    0.36    0.74
 -10  -8   0   -0.19    0.85
 -10  -8   0    0.45    0.72
  10  -8   0    1.15    0.80
 -10   8   0    0.46    0.98
  10   8   0    0.69    0.54
 -10   8   0   -0.03    0.71
  10   8   0    0.14    0.80
 -10   8   0    0.55    0.94
 -11  -8   0   18.85    1.57
  11  -8   0   16.36    1.46
 -11  -8   0   15.39    1.36
 -11   8   0   17.35    1.57
 -11   8   0   15.59    1.43
  11   8   0   18.73    1.57
 -12  -8   0   -0.32    1.05
 -12  -8   0    0.93    1.07
  12  -8   0    0.18    1.12
 -12   8   0   -0.43    1.15
  12   8   0    0.75    0.83
 -12   8   0   -1.51    1.05
  13  -8   0   11.12    1.43
 -13  -8   0    8.74    1.30
 -13   8   0   10.29    1.43
 -13   8   0   10.83    1.58
  14  -8   0    0.31    1.29
 -14  -8   0   -0.12    1.22
 -14   8   0    1.23    1.36
   0  -9   0    0.00    0.25
   0  -9   0    0.19    0.22
   0  -9   0   -0.05    0.24
   0   9   0    0.01    0.21
   0   9   0    0.02    0.17
   0   9   0    0.23    0.20
   0   9   0    0.16    0.29
   1  -9   0   17.47    0.67
  -1  -9   0   17.02    0.59
   1  -9   0   17.13    0.67
  -1  -9   0   17.37    0.62
   1  -9   0   17.58    0.66
   1  -9   0   17.67    0.65
  -1   9   0   17.71    0.64
   1   9   0   17.53    0.51
  -1   9   0   17.19    0.61
  -1   9   0   17.87    0.63
   1   9   0   18.80    0.60
   1   9   0   17.26    0.51
   1   9   0   17.91    0.53
  -1   9   0   17.55    0.67
   2  -9   0   12.28    0.63
  -2  -9   0   12.30    0.58
   2  -9   0   12.55    0.67
  -2  -9   0   13.11    0.58
   2  -9   0   12.54    0.66
   2  -9   0   11.66    0.64
   2   9   0    9.81    0.47
  -2   9   0   10.28    0.59
   2   9   0   11.88    0.51
   2   9   0   10.53    0.57
  -2   9   0   10.15    0.66
   2   9   0   11.23    0.54
  -2   9   0   10.72    0.65
   2   9   0   11.12    0.51
  -3  -9   0   28.53    0.94
   3  -9   0   27.61    1.03
  -3  -9   0   28.15    0.92
  -3  -9   0   27.47    0.90
   3  -9   0   27.97    0.99
  -3   9   0   25.38    0.98
  -3   9   0   28.82    0.99
   3   9   0   25.98    0.87
  -3   9   0   29.11    1.02
   3   9   0   27.22    0.88
   3   9   0   28.78    0.93
   3   9   0   27.17    0.89
   3   9   0   28.17    0.87
  -4  -9   0  112.99    2.52
  -4  -9   0  113.27    2.62
  -4  -9   0  114.03    2.62
   4  -9   0  113.16    2.73
   4  -9   0  111.98    2.67
   4   9   0  117.26    2.58
  -4   9   0  115.63    2.71
  -4   9   0  116.57    2.64
   4   9   0  113.42    2.50
  -4   9   0  112.52    2.65
   4   9   0  116.36    2.56
   4   9   0  113.82    2.51
   5  -9   0   22.67    1.16
  -5  -9   0   19.37    0.95
  -5  -9   0   21.42    1.03
   5  -9   0   21.55    1.04
  -5  -9   0   18.11    0.98
   5  -9   0   19.79    1.01
  -5   9   0   18.22    0.97
   5   9   0   19.30    1.01
  -5   9   0   19.08    1.00
  -5   9   0   19.39    1.07
   5   9   0   20.45    0.96
   5   9   0   19.46    0.93
  -5   9   0   20.31    1.08
   6  -9   0  101.33    2.73
  -6  -9   0  102.71    2.56
  -6  -9   0   99.02    2.59
   6  -9   0  101.37    2.67
   6  -9   0   98.94    2.64
   6   9   0  101.13    2.56
  -6   9   0  101.06    2.63
  -6   9   0  100.22    2.69
   6   9   0   98.46    2.49
  -6   9   0   99.58    2.69
   6   9   0   98.08    2.52
  -6   9   0   96.04    2.58
   7  -9   0    2.14    0.78
  -7  -9   0    2.62    0.60
   7  -9   0    2.99    0.76
  -7  -9   0    2.66    0.67
   7   9   0    3.31    0.74
  -7   9   0    0.97    0.64
  -7   9   0    2.07    0.57
  -7   9   0    3.34    0.63
   7   9   0    2.44    0.65
  -7   9   0    0.35    0.52
   7   9   0    2.77    0.64
   8  -9   0    2.32    0.75
  -8  -9   0    1.83    0.75
  -8  -9   0    1.38    0.72
  -8  -9   0    2.28    0.65
   8  -9   0    3.02    0.68
  -8   9   0    1.49    0.65
  -8   9   0    1.37    0.78
   8   9   0    2.27    0.74
  -8   9   0    1.85    0.74
   8   9   0    1.34    0.68
  -8   9   0    1.16    0.72
  -9  -9   0    4.77    0.90
   9  -9   0    3.16    0.98
  -9  -9   0    4.53    0.96
  -9   9   0    4.60    0.93
  -9   9   0    4.34    0.89
   9   9   0    4.96    0.87
  -9   9   0    4.24    0.81
  -9   9   0    4.10    0.99
   9   9   0    5.48    0.93
 -10  -9   0   20.24    1.54
 -10  -9   0   23.03    1.60
  10  -9   0   22.46    1.55
 -10   9   0   22.77    1.71
  10   9   0   25.04    1.57
 -10   9   0   19.60    1.47
 -10   9   0   23.92    1.75
 -11  -9   0    3.76    1.10
  11  -9   0    2.95    0.98
 -11  -9   0    3.09    0.99
 -11   9   0    1.44    1.10
 -11   9   0    2.46    1.10
  11   9   0    3.37    0.96
  12  -9   0    5.87    1.34
 -12  -9   0    6.00    1.24
  12   9   0    4.28    1.08
 -12   9   0    4.68    1.27
 -12   9   0    5.34    1.35
 -13  -9   0    0.05    0.92
  13  -9   0    0.44    1.02
 -13   9   0    0.15    1.25
 -13   9   0   -0.09    1.18
  13   9   0   -0.41    1.01
  14  -9   0   18.25    1.93
 -14  -9   0   17.26    1.81
 -14   9   0   21.92    2.01
   0 -10   0   50.50    1.16
   0 -10   0   51.27    1.26
   0 -10   0   51.86    1.27
   0  10   0   53.66    1.15
   0  10   0   51.89    1.13
   0  10   0   55.65    1.16
   0  10   0   55.21    1.27
  -1 -10   0    1.16    0.27
  -1 -10   0    1.05    0.28
   1 -10   0    0.60    0.33
   1 -10   0    1.14    0.28
   1 -10   0    0.82    0.29
  -1  10   0    0.91    0.26
  -1  10   0    1.00    0.30
   1  10   0    0.84    0.21
   1  10   0    1.14    0.23
   1  10   0    0.67    0.25
   1  10   0    0.87    0.18
  -1  10   0    1.08    0.31
  -1  10   0    1.64    0.30
   2 -10   0   48.39    1.28
   2 -10   0   49.92    1.31
  -2 -10   0   50.91    1.21
   2 -10   0   50.10    1.34
  -2 -10   0   51.68    1.22
  -2  10   0   43.94    1.25
   2  10   0   45.49    1.12
  -2  10   0   45.04    1.26
   2  10   0   45.02    1.16
   2  10   0   44.67    1.09
  -2  10   0   44.79    1.26
   2  10   0   45.72    1.08
   2  10   0   44.61    1.11
   3 -10   0   40.64    1.32
  -3 -10   0   39.80    1.16
   3 -10   0   40.98    1.29
  -3 -10   0   41.17    1.18
   3 -10   0   41.67    1.31
   3  10   0   40.53    1.11
   3  10   0   41.95    1.09
   3  10   0   41.60    1.20
  -3  10   0   42.42    1.30
  -3  10   0   43.21    1.23
  -3  10   0   42.70    1.27
  -3  10   0   39.43    1.25
   3  10   0   43.04    1.13
   4 -10   0    1.57    0.51
   4 -10   0    1.49    0.52
  -4 -10   0    1.43    0.43
  -4 -10   0    1.63    0.45
  -4  10   0    0.84    0.47
  -4  10   0    1.39    0.51
  -4  10   0    1.62    0.53
   4  10   0    1.11    0.45
   4  10   0    1.61    0.43
  -4  10   0    1.22    0.50
   4  10   0    1.66    0.38
   4  10   0    1.25    0.42
  -5 -10   0   29.59    1.21
   5 -10   0   34.19    1.37
   5 -10   0   33.92    1.34
  -5 -10   0   33.45    1.22
   5 -10   0   31.20    1.32
  -5 -10   0   30.36    1.20
   5  10   0   30.55    1.15
  -5  10   0   32.80    1.31
   5  10   0   30.67    1.12
  -5  10   0   32.29    1.25
   5  10   0   31.78    1.22
  -5  10   0   32.38    1.28
   6 -10   0   39.87    1.56
   6 -10   0   40.06    1.61
   6 -10   0   36.05    1.57
  -6 -10   0   38.80    1.46
  -6 -10   0   39.69    1.41
  -6 -10   0   39.51    1.38
  -6  10   0   38.26    1.53
   6  10   0   36.31    1.43
  -6  10   0   37.88    1.56
   6  10   0   39.18    1.38
  -6  10   0   37.96    1.55
   6  10   0   37.80    1.37
  -6  10   0   39.67    1.53
   7 -10   0   -0.70    0.64
   7 -10   0    0.82    0.72
  -7 -10   0   -0.47    0.61
  -7 -10   0   -0.32    0.60
  -7  10   0   -0.05    0.62
   7  10   0   -0.50    0.53
  -7  10   0   -0.12    0.59
   7  10   0   -0.32    0.56
  -7  10   0   -0.03    0.54
  -7  10   0    0.89    0.68
   7  10   0   -0.07    0.64
  -8 -10   0  111.06    3.07
   8 -10   0  109.38    3.07
   8 -10   0  109.55    3.15
  -8 -10   0  113.27    2.98
  -8  10   0  113.42    3.20
   8  10   0  107.85    3.01
   8  10   0  113.78    3.01
   8  10   0  115.39    3.02
  -8  10   0  111.27    3.02
  -8  10   0  112.47    3.17
  -8  10   0  111.83    3.05
  -9 -10   0    1.70    0.80
  -9 -10   0    1.91    0.72
   9 -10   0    2.32    0.96
  -9  10   0    1.73    0.98
   9  10   0    1.79    0.79
  -9  10   0    2.49    0.93
   9  10   0    1.34    0.87
  -9  10   0    2.77    0.76
  -9  10   0    0.96    0.81
 -10 -10   0   36.13    1.87
 -10 -10   0   36.29    1.83
  10 -10   0   33.68    1.95
  10  10   0   35.52    1.78
 -10  10   0   33.11    1.91
  10  10   0   34.25    1.74
 -10  10   0   35.39    1.99
 -10  10   0   34.73    1.84
  11 -10   0    3.69    1.03
 -11 -10   0    5.46    1.14
 -11 -10   0    3.94    1.02
 -11  10   0    6.21    1.23
 -11  10   0    7.39    1.29
  11  10   0    4.58    1.02
  12 -10   0   10.27    1.34
 -12 -10   0   10.36    1.41
  12  10   0    8.92    1.26
 -12  10   0    9.48    1.31
 -12  10   0   11.25    1.49
 -13 -10   0   11.34    1.37
  13 -10   0    9.30    1.54
 -13  10   0    9.58    1.59
  13  10   0    9.89    1.38
 -14 -10   0    4.24    1.37
  14 -10   0    3.96    1.23
 -14  10   0    4.85    1.28
   0 -11   0    0.07    0.25
   0 -11   0   -0.22    0.27
   0  11   0    0.05    0.21
   0  11   0   -0.03    0.20
   0  11   0    0.07    0.26
   0  11   0   -0.07    0.19
   1 -11   0   29.83    0.93
  -1 -11   0   30.69    0.87
  -1 -11   0   30.77    0.86
   1 -11   0   29.80    0.89
   1 -11   0   28.15    0.89
  -1  11   0   27.15    0.83
  -1  11   0   27.44    0.81
   1  11   0   29.56    0.70
   1  11   0   28.52    0.71
   1  11   0   24.60    0.79
  -1  11   0   29.40    0.84
   1  11   0   28.54    0.71
  -2 -11   0   72.26    1.67
  -2 -11   0   72.04    1.67
   2 -11   0   72.33    1.77
   2 -11   0   70.95    1.77
  -2  11   0   71.41    1.71
   2  11   0   70.79    1.55
   2  11   0   72.80    1.55
  -2  11   0   73.83    1.71
   2  11   0   70.07    1.64
  -2  11   0   73.06    1.73
   2  11   0   73.27    1.58
   2  11   0   70.81    1.52
   2  11   0   72.23    1.57
   3 -11   0   84.59    2.10
   3 -11   0   84.06    2.06
  -3 -11   0   81.27    1.96
  -3 -11   0   84.29    1.97
  -3  11   0   83.12    2.03
  -3  11   0   83.31    2.00
  -3  11   0   84.49    2.05
   3  11   0   81.78    1.87
  -3  11   0   84.39    2.04
   3  11   0   84.75    1.84
   3  11   0   82.45    1.93
  -4 -11   0   91.89    2.20
  -4 -11   0   92.13    2.22
  -4 -11   0   91.59    2.11
   4 -11   0   89.54    2.32
  -4  11   0   86.84    2.23
   4  11   0   89.46    2.10
   4  11   0   86.11    2.04
   4  11   0   90.45    2.15
  -4  11   0   93.90    2.26
   4  11   0   90.16    2.10
  -4  11   0   90.44    2.29
  -4  11   0   91.44    2.28
   5 -11   0   38.20    1.44
   5 -11   0   36.98    1.44
  -5 -11   0   36.84    1.32
  -5 -11   0   36.63    1.25
   5 -11   0   37.98    1.40
  -5 -11   0   38.38    1.36
  -5  11   0   37.43    1.38
  -5  11   0   39.65    1.44
   5  11   0   38.52    1.24
   5  11   0   39.41    1.33
  -5  11   0   36.58    1.40
   5  11   0   37.97    1.25
  -6 -11   0    4.88    0.63
   6 -11   0    4.12    0.69
   6 -11   0    4.82    0.76
  -6 -11   0    4.84    0.68
   6 -11   0    4.97    0.70
  -6 -11   0    5.40    0.69
   6  11   0    4.55    0.76
   6  11   0    4.42    0.61
  -6  11   0    5.44    0.74
  -6  11   0    3.52    0.73
  -6  11   0    4.79    0.71
   6  11   0    4.83    0.67
  -6  11   0    3.87    0.67
  -7 -11   0  110.87    2.91
  -7 -11   0  110.02    2.80
   7 -11   0  110.53    3.05
   7 -11   0  104.86    2.94
   7  11   0  105.31    2.79
  -7  11   0  107.22    2.93
  -7  11   0  110.33    3.00
  -7  11   0  111.25    2.95
  -7  11   0  110.38    2.86
   7  11   0  105.42    2.84
   7  11   0  114.18    2.79
   8 -11   0   11.12    1.07
   8 -11   0   11.12    1.01
  -8 -11   0   10.28    0.98
  -8 -11   0   10.38    1.03
  -8  11   0    9.67    0.92
  -8  11   0    9.64    1.03
   8  11   0   10.60    0.95
   8  11   0    9.87    1.02
   8  11   0    9.06    0.95
  -8  11   0   10.73    1.17
  -9 -11   0   49.21    1.95
   9 -11   0   52.27    2.19
  -9 -11   0   47.88    1.98
   9  11   0   52.05    2.05
  -9  11   0   48.57    2.09
  -9  11   0   49.45    2.18
  -9  11   0   50.37    2.04
   9  11   0   49.40    1.94
  -9  11   0   48.55    2.07
  10 -11   0   -0.01    0.98
 -10 -11   0    0.88    0.89
 -10 -11   0    2.16    0.83
 -10  11   0    1.39    1.07
  10  11   0    1.05    0.83
 -10  11   0    0.95    0.94
 -10  11   0    2.68    0.91
  11 -11   0   13.72    1.50
 -11 -11   0   14.16    1.31
 -11  11   0   15.42    1.43
  11  11   0   13.29    1.30
 -11  11   0   15.31    1.40
  12 -11   0    2.83    1.05
 -12 -11   0    3.86    1.02
 -12  11   0    3.49    1.07
 -12  11   0    3.21    1.27
  12  11   0    4.23    1.07
  13 -11   0    2.87    1.33
 -13 -11   0    1.52    0.99
 -13  11   0    1.42    1.11
  13  11   0    2.39    1.24
 -14 -11   0    4.29    1.37
  14 -11   0    3.82    1.46
 -14  11   0    5.82    1.51
   0 -12   0    1.68    0.35
   0 -12   0    1.57    0.35
   0  12   0    2.87    0.25
   1 -12   0   94.09    2.08
   1 -12   0   96.79    2.17
  -1 -12   0   98.46    2.14
   1 -12   0   97.45    2.18
  -1 -12   0   98.00    2.11
   1  12   0   97.83    1.94
   1  12   0   95.69    1.93
  -1  12   0   97.72    2.03
  -1  12   0   99.15    2.07
  -1  12   0   92.59    2.10
   1  12   0   98.33    1.91
  -2 -12   0   29.17    0.90
   2 -12   0   28.48    0.99
  -2 -12   0   29.65    0.90
   2 -12   0   28.50    0.98
  -2  12   0   27.22    0.92
  -2  12   0   25.75    0.94
   2  12   0   26.04    0.86
  -2  12   0   27.48    1.00
   2  12   0   26.48    0.74
   2  12   0   27.63    0.74
   2  12   0   31.11    0.79
   2  12   0   25.79    0.74
   3 -12   0   71.01    1.88
  -3 -12   0   69.34    1.74
   3 -12   0   70.84    1.89
  -3 -12   0   72.91    1.76
   3  12   0   73.76    1.67
   3  12   0   71.17    1.61
  -3  12   0   73.80    1.86
  -3  12   0   72.06    1.82
   3  12   0   70.62    1.73
   3  12   0   72.85    1.66
  -3  12   0   69.69    1.79
  -3  12   0   71.53    1.77
   4 -12   0    8.96    0.77
  -4 -12   0   10.01    0.77
  -4 -12   0   11.18    0.74
   4 -12   0   11.05    0.89
   4  12   0    9.33    0.71
   4  12   0   10.01    0.80
  -4  12   0   10.85    0.87
  -4  12   0   12.04    0.85
  -4  12   0   10.96    0.81
   4  12   0   10.96    0.65
  -4  12   0    9.65    0.80
   4  12   0   10.66    0.70
  -5 -12   0    7.03    0.72
   5 -12   0    8.54    0.80
  -5 -12   0    7.51    0.76
  -5 -12   0    7.66    0.67
   5 -12   0    6.61    0.65
  -5  12   0    8.72    0.78
  -5  12   0    7.56    0.73
   5  12   0    8.72    0.67
   5  12   0    9.32    0.77
  -5  12   0    8.07    0.77
  -5  12   0    8.98    0.79
   5  12   0    8.48    0.66
   6 -12   0    0.85    0.54
  -6 -12   0    1.59    0.56
   6 -12   0    1.66    0.57
  -6 -12   0    2.58    0.63
  -6 -12   0    1.86    0.53
  -6  12   0    3.19    0.67
   6  12   0    2.87    0.70
  -6  12   0    3.56    0.63
   6  12   0    2.56    0.59
   6  12   0    2.65    0.60
  -6  12   0    3.12    0.64
  -7 -12   0   35.39    1.53
   7 -12   0   38.34    1.66
   7 -12   0   36.44    1.69
  -7 -12   0   35.94    1.51
  -7  12   0   36.88    1.57
   7  12   0   33.41    1.51
  -7  12   0   36.86    1.62
   7  12   0   34.90    1.41
  -7  12   0   34.51    1.57
   7  12   0   38.34    1.53
  -8 -12   0    6.41    0.89
  -8 -12   0    5.04    0.81
   8 -12   0    4.07    0.84
  -8  12   0    3.42    0.85
  -8  12   0    2.89    0.79
   8  12   0    4.10    0.75
   8  12   0    2.18    0.70
  -8  12   0    4.19    0.97
   8  12   0    3.31    0.82
   9 -12   0    8.11    1.18
  -9 -12   0    9.44    0.95
  -9 -12   0   10.95    1.06
  -9  12   0   11.26    1.11
   9  12   0    8.29    0.97
  -9  12   0   10.62    1.12
  -9  12   0    8.59    1.06
   9  12   0    9.67    1.08
  -9  12   0    8.18    1.06
  10 -12   0   12.97    1.40
 -10 -12   0   13.35    1.29
  10  12   0   14.57    1.31
 -10  12   0   14.51    1.32
 -10  12   0   12.45    1.40
 -10  12   0   15.13    1.31
  11 -12   0    0.90    1.08
 -11 -12   0    1.36    0.99
  11  12   0    1.37    0.88
 -11  12   0    0.39    0.84
 -11  12   0    1.07    1.13
 -12 -12   0   -0.19    0.82
  12 -12   0    0.17    1.13
 -12  12   0    2.08    1.05
  12  12   0   -0.06    0.90
 -13 -12   0    3.39    1.25
  13 -12   0    4.39    1.18
 -13  12   0    4.29    1.38
  13  12   0    3.43    1.09
  14 -12   0    0.50    1.32
 -14 -12   0    1.59    1.24
 -14  12   0   -0.42    1.08
   0 -13   0   -0.22    0.34
   0 -13   0   -0.04    0.29
   0  13   0   -0.32    0.20
   0  13   0    0.09    0.19
   0  13   0    0.17    0.21
   0  13   0   -0.15    0.32
  -1 -13   0    4.37    0.43
   1 -13   0    4.81    0.46
  -1 -13   0    4.70    0.44
   1 -13   0    4.39    0.43
   1  13   0    3.72    0.41
  -1  13   0    4.04    0.35
  -1  13   0    3.85    0.36
   1  13   0    4.66    0.29
  -1  13   0    4.89    0.45
   1  13   0    4.40    0.32
  -2 -13   0    7.74    0.56
  -2 -13   0    6.90    0.53
   2 -13   0    8.04    0.69
   2 -13   0    8.08    0.68
   2  13   0    6.20    0.48
   2  13   0    5.17    0.42
  -2  13   0    6.31    0.50
   2  13   0    5.98    0.39
   2  13   0    6.11    0.40
  -2  13   0    6.83    0.55
  -2  13   0    5.60    0.50
  -3 -13   0   15.61    0.77
   3 -13   0   16.05    0.87
  -3 -13   0   13.46    0.70
   3 -13   0   14.40    0.85
   3  13   0   14.31    0.64
  -3  13   0   13.95    0.78
   3  13   0   14.34    0.74
   3  13   0   14.91    0.67
  -3  13   0   15.31    0.78
   3  13   0   14.74    0.61
  -3  13   0   16.12    0.94
  -3  13   0   14.11    0.83
  -4 -13   0   38.18    1.27
  -4 -13   0   38.18    1.26
   4 -13   0   39.82    1.44
   4 -13   0   39.31    1.41
   4  13   0   41.74    1.31
  -4  13   0   42.48    1.41
  -4  13   0   44.00    1.43
  -4  13   0   40.16    1.34
  -4  13   0   40.24    1.42
   4  13   0   40.26    1.20
   4  13   0   40.86    1.18
  -5 -13   0    7.95    0.69
   5 -13   0    7.80    0.80
  -5 -13   0    8.99    0.72
  -5 -13   0    8.32    0.77
  -5  13   0    7.41    0.75
   5  13   0    8.26    0.64
  -5  13   0    9.94    0.78
  -5  13   0    7.68    0.72
   5  13   0    6.88    0.73
   5  13   0    9.60    0.73
  -5  13   0    7.83    0.80
  -6 -13   0    3.15    0.61
  -6 -13   0    3.26    0.57
   6 -13   0    3.16    0.74
  -6 -13   0    3.14    0.65
   6 -13   0    4.01    0.74
  -6  13   0    5.17    0.77
  -6  13   0    4.98    0.70
   6  13   0    6.29    0.79
  -6  13   0    5.02    0.72
   6  13   0    5.47    0.65
   6  13   0    4.41    0.58
   7 -13   0    5.53    0.92
  -7 -13   0    5.26    0.70
  -7 -13   0    6.00    0.72
   7 -13   0    5.58    0.80
   7  13   0    4.37    0.85
   7  13   0    4.45    0.74
   7  13   0    4.13    0.73
  -7  13   0    5.11    0.81
  -7  13   0    4.31    0.86
  -7  13   0    4.20    0.77
  -8 -13   0    0.80    0.67
  -8 -13   0    0.81    0.54
   8 -13   0    1.17    0.82
  -8  13   0    0.98    0.61
  -8  13   0    0.57    0.76
   8  13   0    0.98    0.71
  -8  13   0    1.96    0.77
   8  13   0    1.17    0.63
  -8  13   0    1.37    0.84
  -9 -13   0    3.79    0.84
   9 -13   0    3.79    0.89
  -9 -13   0    4.24    0.85
  -9  13   0    1.62    0.86
  -9  13   0    1.93    0.99
  -9  13   0    2.14    0.91
   9  13   0    3.47    0.89
  -9  13   0    4.24    0.91
 -10 -13   0    0.13    0.64
  10 -13   0    0.35    0.82
  10  13   0   -0.45    0.85
 -10  13   0    0.02    0.91
 -10  13   0    0.38    1.01
 -10  13   0    0.83    0.90
  11 -13   0    2.34    0.94
 -11 -13   0    2.18    0.99
 -11  13   0    1.72    0.96
  11  13   0    0.90    0.85
 -11  13   0    1.63    0.98
 -12 -13   0    5.82    1.23
  12 -13   0    6.03    1.19
  12  13   0    5.33    1.07
 -12  13   0    4.13    1.28
  13 -13   0    3.06    1.32
 -13 -13   0    2.55    1.19
 -13  13   0    1.77    1.09
  13  13   0    3.89    1.13
   0 -14   0   26.01    0.90
   0 -14   0   26.31    0.89
   0 -14   0   25.32    0.87
   0  14   0   26.70    0.89
   0  14   0   24.82    0.68
   0  14   0   25.69    0.68
   1 -14   0    4.79    0.42
  -1 -14   0    4.82    0.45
   1 -14   0    4.81    0.48
  -1 -14   0    5.24    0.43
   1  14   0    4.26    0.30
  -1  14   0    4.36    0.37
   1  14   0    6.10    0.28
   1  14   0    4.45    0.26
   1  14   0    4.82    0.44
  -1  14   0    5.38    0.48
  -1  14   0    4.65    0.38
  -2 -14   0   21.03    0.80
   2 -14   0   22.35    0.91
   2 -14   0   20.41    0.89
  -2 -14   0   21.61    0.81
   2  14   0   21.56    0.61
   2  14   0   21.34    0.60
  -2  14   0   21.23    0.88
  -2  14   0   22.28    0.81
   2  14   0   22.36    0.81
  -2  14   0   21.17    0.82
  -2  14   0   23.17    0.85
   2  14   0   21.77    0.82
  -3 -14   0   43.41    1.28
   3 -14   0   43.11    1.39
   3 -14   0   42.31    1.38
  -3 -14   0   44.37    1.27
  -3  14   0   42.80    1.36
   3  14   0   42.43    1.08
   3  14   0   42.52    1.26
  -3  14   0   43.09    1.30
  -3  14   0   45.16    1.35
   3  14   0   42.32    1.09
  -3  14   0   43.89    1.29
   3  14   0   42.88    1.12
   4 -14   0    6.05    0.69
  -4 -14   0    7.30    0.63
   4 -14   0    6.21    0.67
  -4 -14   0    5.66    0.62
   4  14   0    7.04    0.64
   4  14   0    6.83    0.54
  -4  14   0    6.42    0.64
   4  14   0    7.06    0.58
  -4  14   0    6.18    0.61
  -4  14   0    6.09    0.64
  -4  14   0    7.37    0.72
  -5 -14   0   88.01    2.31
  -5 -14   0   89.10    2.34
   5 -14   0   89.32    2.48
  -5  14   0   88.97    2.35
   5  14   0   86.72    2.15
  -5  14   0   89.65    2.42
  -5  14   0   90.82    2.37
   5  14   0   87.49    2.27
   5  14   0   88.19    2.15
  -5  14   0   88.30    2.38
   6 -14   0    1.82    0.69
  -6 -14   0    1.76    0.57
  -6 -14   0    1.93    0.63
  -6 -14   0    1.98    0.52
   6  14   0    1.80    0.54
   6  14   0    2.73    0.51
  -6  14   0    2.81    0.70
   6  14   0    1.92    0.68
  -6  14   0    2.54    0.63
  -6  14   0    1.59    0.71
   7 -14   0    7.02    0.84
  -7 -14   0    6.75    0.82
  -7 -14   0    6.38    0.78
   7 -14   0    6.26    0.92
  -7 -14   0    5.55    0.80
  -7  14   0    5.09    0.87
  -7  14   0    4.11    0.79
   7  14   0    4.34    0.69
   7  14   0    5.88    0.79
   7  14   0    5.54    0.74
  -7  14   0    4.71    0.76
   8 -14   0    2.76    0.89
  -8 -14   0    2.15    0.61
  -8 -14   0    3.00    0.78
  -8  14   0    3.19    0.84
  -8  14   0    3.18    0.87
  -8  14   0    2.30    0.78
  -8  14   0    5.12    0.87
   8  14   0    3.64    0.72
  -9 -14   0   18.85    1.32
   9 -14   0   16.77    1.43
  -9  14   0   14.97    1.27
  -9  14   0   14.93    1.39
  -9  14   0   16.74    1.30
   9  14   0   18.46    1.26
  10 -14   0    2.81    1.06
 -10 -14   0    1.21    0.83
  10  14   0    1.45    0.87
 -10  14   0    2.98    0.83
 -10  14   0    2.95    1.09
 -10  14   0    0.99    0.93
 -11 -14   0   -0.64    0.82
  11 -14   0    2.11    1.13
 -11  14   0    0.75    0.81
 -11  14   0    0.90    1.10
  11  14   0    2.33    1.00
 -12 -14   0    2.31    1.08
  12 -14   0    1.39    1.21
 -12  14   0    1.77    1.19
  12  14   0    1.48    0.94
 -13 -14   0    6.37    1.33
  13 -14   0    5.27    1.23
 -13  14   0    4.65    1.39
  13  14   0    5.86    1.21
   0 -15   0    0.42    0.33
   0 -15   0    0.14    0.34
   0 -15   0    0.87    0.35
   0  15   0    0.51    0.36
   0  15   0    0.02    0.19
   0  15   0    0.29    0.21
   1 -15   0    4.90    0.47
   1 -15   0    4.12    0.48
  -1 -15   0    4.02    0.43
  -1 -15   0    4.35    0.43
   1  15   0    5.56    0.47
  -1  15   0    6.21    0.51
  -1  15   0    4.89    0.40
  -1  15   0    5.95    0.46
   2 -15   0    1.68    0.42
   2 -15   0    1.22    0.38
  -2 -15   0    2.17    0.38
  -2 -15   0    1.97    0.39
   2  15   0    1.34    0.23
  -2  15   0    2.01    0.40
   2  15   0    1.76    0.39
  -2  15   0    1.41    0.36
   2  15   0    1.52    0.19
   2  15   0    1.42    0.39
  -2  15   0    1.80    0.36
  -2  15   0    2.35    0.47
  -3 -15   0   19.24    0.85
   3 -15   0   18.66    0.96
   3 -15   0   19.12    0.97
  -3 -15   0   18.50    0.85
  -3  15   0   23.55    1.06
   3  15   0   20.55    0.69
  -3  15   0   19.94    0.90
   3  15   0   19.55    0.88
  -3  15   0   20.12    0.89
   3  15   0   19.31    0.66
  -3  15   0   19.44    0.93
  -4 -15   0   81.12    2.06
  -4 -15   0   78.38    2.01
   4 -15   0   76.93    2.18
   4 -15   0   79.25    2.20
  -4  15   0   81.71    2.12
   4  15   0   77.52    1.84
   4  15   0   78.69    1.85
  -4  15   0   77.53    2.07
  -4  15   0   81.65    2.04
   4  15   0   81.25    2.01
  -4  15   0   78.26    2.18
  -5 -15   0    9.45    0.80
   5 -15   0   10.58    0.88
  -5 -15   0    9.91    0.78
  -5  15   0   10.87    0.91
  -5  15   0    9.65    0.82
   5  15   0    7.19    0.59
  -5  15   0   10.75    0.90
   5  15   0    8.95    0.77
   5  15   0    9.95    0.69
  -5  15   0    9.82    0.87
  -6 -15   0   15.46    1.03
  -6 -15   0   15.15    1.03
   6 -15   0   16.10    1.11
  -6 -15   0   17.32    1.00
  -6  15   0   16.35    1.13
   6  15   0   15.69    0.92
   6  15   0   16.58    1.00
  -6  15   0   14.36    1.08
   6  15   0   15.20    1.03
  -6  15   0   15.35    1.11
   7 -15   0    4.79    0.87
   7 -15   0    4.40    0.76
  -7 -15   0    4.02    0.74
  -7 -15   0    3.73    0.74
  -7 -15   0    3.57    0.71
  -7  15   0    4.53    0.81
   7  15   0    2.58    0.57
  -7  15   0    2.83    0.70
   7  15   0    3.18    0.71
  -7  15   0    4.77    0.79
   7  15   0    3.89    0.69
  -8 -15   0   13.63    1.18
   8 -15   0   13.41    1.17
  -8  15   0   12.85    1.11
  -8  15   0   16.18    1.29
  -8  15   0   13.64    1.20
   8  15   0   15.26    1.09
  -8  15   0   16.54    1.33
  -9 -15   0    4.55    0.86
   9 -15   0    4.16    1.04
  -9  15   0    4.68    1.05
  -9  15   0    2.54    0.84
   9  15   0    4.11    0.87
  -9  15   0    2.77    0.88
  10 -15   0    0.57    0.82
 -10 -15   0    2.08    0.85
 -10  15   0    3.37    1.10
 -10  15   0    0.66    0.91
  10  15   0    2.75    0.91
  11 -15   0    5.62    1.10
 -11 -15   0    5.15    1.06
 -11  15   0    6.05    1.14
 -11  15   0    3.67    1.19
  11  15   0    5.83    1.12
 -12 -15   0    1.96    1.03
  12 -15   0    0.70    1.19
  12  15   0    2.91    0.97
 -12  15   0    2.70    1.21
 -13 -15   0   -0.65    0.85
  13 -15   0    0.71    1.25
  13  15   0   -0.46    1.04
 -13  15   0    0.48    1.27
   0 -16   0  114.11    2.52
   0 -16   0  112.67    2.52
   0 -16   0  109.52    2.51
   0  16   0  108.94    2.18
   0  16   0  110.95    2.44
   0  16   0  110.80    2.17
   1 -16   0    3.46    0.42
  -1 -16   0    3.08    0.45
  -1 -16   0    3.92    0.46
   1 -16   0    2.91    0.46
  -1  16   0    2.64    0.34
   1  16   0    3.40    0.44
  -1  16   0    3.57    0.46
  -1  16   0    2.43    0.31
  -1  16   0    3.26    0.34
   2 -16   0   22.88    0.97
   2 -16   0   22.07    1.01
  -2 -16   0   23.76    0.88
  -2 -16   0   22.29    0.88
  -2  16   0   23.60    0.85
   2  16   0   24.43    0.88
  -2  16   0   25.42    0.97
  -2  16   0   22.54    0.86
   2  16   0   24.77    0.90
  -2  16   0   25.18    0.89
  -3 -16   0    6.50    0.54
   3 -16   0    5.87    0.64
   3 -16   0    5.03    0.60
  -3 -16   0    6.09    0.56
   3  16   0    5.57    0.39
   3  16   0    5.83    0.42
   3  16   0    5.48    0.53
  -3  16   0    5.20    0.65
  -3  16   0    4.49    0.53
  -3  16   0    5.86    0.55
  -3  16   0    4.89    0.57
  -4 -16   0    4.71    0.57
   4 -16   0    6.76    0.70
   4 -16   0    5.43    0.70
  -4 -16   0    5.07    0.61
   4  16   0    5.75    0.45
   4  16   0    5.40    0.46
  -4  16   0    5.17    0.63
   4  16   0    5.23    0.59
  -4  16   0    4.59    0.66
  -4  16   0    5.04    0.64
  -4  16   0    6.50    0.60
  -5 -16   0    8.63    0.75
  -5 -16   0    8.99    0.77
   5 -16   0    6.99    0.78
   5  16   0    7.87    0.73
  -5  16   0    6.82    0.81
   5  16   0    7.42    0.66
  -5  16   0    6.84    0.73
  -5  16   0    6.14    0.74
   5  16   0    6.95    0.59
  -5  16   0    6.94    0.71
   6 -16   0   13.87    1.19
  -6 -16   0   13.37    0.98
  -6 -16   0   12.75    0.99
  -6  16   0   14.27    1.07
   6  16   0   15.10    0.91
  -6  16   0   14.79    1.18
  -6  16   0   16.32    1.11
   6  16   0   14.01    1.08
  -6  16   0   15.86    1.11
   6  16   0   13.49    0.94
  -7 -16   0    0.91    0.65
   7 -16   0    0.14    0.68
  -7 -16   0    0.50    0.61
  -7  16   0    1.34    0.68
  -7  16   0    0.21    0.64
  -7  16   0    0.73    0.68
  -7  16   0    1.19    0.70
   7  16   0    0.24    0.53
  -8 -16   0    0.53    0.71
   8 -16   0   -0.28    0.81
  -8  16   0    0.07    0.58
   8  16   0    0.70    0.63
  -8  16   0    1.02    0.79
  -8  16   0    0.10    0.70
  -8  16   0    0.32    0.72
   9 -16   0    0.60    0.75
  -9 -16   0    0.28    0.72
  -9  16   0    0.56    0.85
  -9  16   0    0.75    0.81
  -9  16   0   -0.60    0.75
   9  16   0    0.36    0.69
 -10 -16   0    4.76    0.96
  10 -16   0    5.35    1.15
  10  16   0    4.72    0.96
 -10  16   0    5.83    1.18
 -10  16   0    5.46    1.05
  11 -16   0    0.46    1.09
 -11 -16   0    0.29    0.86
 -11  16   0   -0.39    0.85
 -11  16   0   -0.19    0.92
  11  16   0    0.41    0.89
  12 -16   0    0.47    1.15
 -12 -16   0    2.18    1.02
  12  16   0    1.20    0.99
 -12  16   0    1.66    1.18
  13 -16   0    2.11    1.10
 -13 -16   0    3.65    1.17
  13  16   0    2.88    1.18
 -13  16   0    1.99    1.31
   0 -17   0    1.06    0.40
  -1 -17   0    6.07    0.55
   1 -17   0    5.79    0.57
  -1 -17   0    6.87    0.57
   1 -17   0    6.86    0.56
  -1  17   0    8.14    0.52
  -1  17   0    9.08    0.68
  -1  17   0    9.01    0.51
  -1  17   0    7.96    0.46
   1  17   0    9.16    0.67
   2 -17   0    3.85    0.49
  -2 -17   0    4.89    0.51
   2 -17   0    3.93    0.51
  -2 -17   0    4.59    0.48
  -2  17   0    4.35    0.43
  -2  17   0    2.95    0.42
  -2  17   0    3.48    0.54
   2  17   0    4.02    0.49
   2  17   0    4.47    0.48
  -2  17   0    3.66    0.43
  -3 -17   0   12.87    0.82
   3 -17   0   12.72    0.88
  -3 -17   0   12.87    0.76
   3 -17   0   14.72    0.95
   3  17   0   15.65    0.77
  -3  17   0   13.43    0.93
  -3  17   0   13.83    0.79
  -3  17   0   13.83    0.87
   3  17   0   14.90    0.47
   3  17   0   13.75    0.81
  -3  17   0   13.59    0.77
   4 -17   0   37.85    1.48
   4 -17   0   39.20    1.48
  -4 -17   0   41.14    1.32
  -4 -17   0   40.53    1.35
   4  17   0   37.96    1.30
  -4  17   0   38.55    1.44
   4  17   0   39.50    1.07
  -4  17   0   41.97    1.43
  -4  17   0   40.87    1.39
   4  17   0   39.92    1.08
   4  17   0   40.10    1.10
  -4  17   0   40.11    1.37
  -5 -17   0    3.39    0.58
   5 -17   0    4.01    0.71
  -5 -17   0    3.83    0.63
  -5  17   0    3.47    0.60
  -5  17   0    3.46    0.60
   5  17   0    4.22    0.47
   5  17   0    2.85    0.62
  -5  17   0    3.10    0.62
  -5  17   0    3.37    0.70
   5  17   0    2.95    0.46
  -6 -17   0   14.26    1.10
  -6 -17   0   16.18    1.03
  -6  17   0   15.53    1.09
  -6  17   0   14.61    1.08
   6  17   0   15.17    0.85
   6  17   0   14.45    0.92
  -6  17   0   15.34    1.21
   6  17   0   15.86    1.11
  -6  17   0   15.02    1.19
   7 -17   0    0.92    0.69
  -7 -17   0    0.55    0.64
   7  17   0    2.02    0.64
  -7  17   0    2.16    0.67
  -7  17   0    0.56    0.67
  -7  17   0    2.08    0.79
  -7  17   0    1.65    0.78
  -8 -17   0    2.06    0.78
   8 -17   0    2.74    0.92
  -8  17   0    1.55    0.82
   8  17   0    3.03    0.76
  -8  17   0    3.19    0.80
  -8  17   0    1.99    0.80
   9 -17   0    7.96    1.21
  -9 -17   0    8.94    1.07
  -9  17   0    9.63    1.18
  -9  17   0    8.69    1.07
   9  17   0    9.78    0.99
  -9  17   0    8.71    1.08
  10 -17   0    1.18    0.84
 -10 -17   0   -0.57    0.76
 -10  17   0   -1.04    0.92
 -10  17   0    0.28    0.87
  10  17   0   -1.40    0.62
  11 -17   0    1.75    0.96
 -11 -17   0    1.71    0.94
 -11  17   0    2.63    1.03
  11  17   0    1.13    0.90
 -11  17   0    3.65    1.20
 -12 -17   0    3.26    1.07
  12 -17   0    2.57    1.02
  12  17   0    4.23    1.09
 -12  17   0    3.92    1.27
  13 -17   0   -0.94    1.21
 -13 -17   0    0.73    0.89
  13  17   0   -0.14    0.88
 -13  17   0   -2.09    0.94
   0 -18   0    3.19    0.46
   0 -18   0    2.36    0.49
   0  18   0    3.66    0.49
  -1 -18   0    9.50    0.67
   1 -18   0   10.27    0.75
  -1 -18   0    9.37    0.67
   1 -18   0    8.90    0.73
  -1  18   0    8.77    0.51
   1  18   0    8.96    0.71
  -1  18   0    8.43    0.45
  -1  18   0    9.26    0.71
  -1  18   0    9.47    0.49
  -2 -18   0    4.49    0.54
  -2 -18   0    5.46    0.54
   2 -18   0    4.99    0.59
   2 -18   0    4.74    0.60
  -2  18   0    5.47    0.46
  -2  18   0    5.80    0.48
   2  18   0    5.89    0.53
   2  18   0    5.46    0.54
  -2  18   0    5.41    0.47
  -2  18   0    4.63    0.58
   3 -18   0    4.06    0.57
  -3 -18   0    3.53    0.50
   3 -18   0    3.39    0.63
  -3 -18   0    4.38    0.54
  -3  18   0    4.02    0.64
   3  18   0    3.49    0.49
  -3  18   0    3.51    0.52
  -3  18   0    3.86    0.53
  -3  18   0    3.51    0.53
   3  18   0    4.47    0.51
   4 -18   0   -0.03    0.50
  -4 -18   0    0.31    0.47
  -4 -18   0   -0.32    0.41
   4 -18   0    0.05    0.53
   4  18   0    0.13    0.32
  -4  18   0   -0.17    0.47
  -4  18   0    0.32    0.42
  -4  18   0    0.09    0.48
   4  18   0   -0.26    0.24
   4  18   0   -0.04    0.46
  -4  18   0    0.33    0.53
  -5 -18   0   36.18    1.34
   5 -18   0   33.89    1.54
  -5 -18   0   34.92    1.38
   5 -18   0   36.61    1.52
   5  18   0   38.11    1.38
   5  18   0   35.70    1.14
   5  18   0   36.49    1.11
  -5  18   0   36.05    1.39
  -5  18   0   39.64    1.55
  -5  18   0   39.43    1.40
  -5  18   0   35.15    1.47
   6 -18   0    0.18    0.61
  -6 -18   0    1.25    0.67
  -6  18   0    1.27    0.60
  -6  18   0    0.98    0.68
  -6  18   0    0.85    0.70
   6  18   0    0.81    0.51
  -6  18   0    2.02    0.64
  -7 -18   0    0.13    0.70
   7 -18   0    0.12    0.55
  -7  18   0    1.07    0.79
  -7  18   0    1.13    0.70
   7  18   0    1.37    0.60
  -7  18   0    0.29    0.63
  -8 -18   0    2.96    0.81
   8 -18   0    2.90    0.94
  -8  18   0    2.22    0.77
  -8  18   0    3.06    0.89
  -8  18   0    3.27    0.82
   8  18   0    2.80    0.67
  -9 -18   0    0.93    0.79
   9 -18   0   -0.03    0.89
  -9  18   0   -0.08    0.84
  -9  18   0    0.68    0.82
   9  18   0    0.78    0.67
  -9  18   0    1.12    0.81
 -10 -18   0    1.71    0.86
  10 -18   0    3.02    1.09
 -10  18   0    1.35    0.98
  10  18   0    2.21    0.82
 -10  18   0    1.04    1.06
  11 -18   0    4.43    1.24
 -11 -18   0    3.37    0.98
  11  18   0    2.89    0.94
 -11  18   0    5.63    1.16
 -11  18   0    5.10    1.24
  12 -18   0   -0.06    1.19
 -12 -18   0    1.12    0.98
  12  18   0    1.27    0.94
 -12  18   0    1.11    1.21
   0 -19   0   -0.15    0.38
   0 -19   0   -0.21    0.38
   0  19   0   -0.17    0.39
   1 -19   0    0.83    0.43
  -1 -19   0    0.58    0.41
  -1 -19   0    0.96    0.42
   1 -19   0    0.95    0.45
  -1  19   0    0.91    0.28
  -1  19   0    0.81    0.24
  -1  19   0    0.61    0.26
   1  19   0    0.68    0.42
  -1  19   0    1.03    0.42
   2 -19   0   13.58    0.85
  -2 -19   0   13.85    0.79
  -2 -19   0   14.73    0.81
   2 -19   0   14.01    0.90
  -2  19   0   12.27    0.86
   2  19   0   13.55    0.76
   2  19   0   11.92    0.78
  -2  19   0   12.06    0.64
  -2  19   0   13.60    0.71
  -2  19   0   12.72    0.67
  -3 -19   0    5.40    0.58
   3 -19   0    6.28    0.72
   3 -19   0    5.96    0.69
  -3 -19   0    6.13    0.59
  -3  19   0    6.52    0.59
   3  19   0    5.93    0.57
  -3  19   0    5.92    0.58
  -3  19   0    5.81    0.65
   3  19   0    6.31    0.58
  -3  19   0    6.76    0.59
   4 -19   0   67.70    2.11
  -4 -19   0   68.94    1.90
  -4 -19   0   66.40    1.89
   4 -19   0   68.68    2.07
  -4  19   0   69.36    2.03
  -4  19   0   68.34    1.86
   4  19   0   68.32    1.82
  -4  19   0   67.88    1.90
   4  19   0   66.82    1.87
  -4  19   0   70.45    1.97
  -5 -19   0   10.41    0.86
   5 -19   0    9.52    0.92
  -5 -19   0   11.10    0.93
  -5  19   0    9.21    0.81
  -5  19   0    8.69    0.90
  -5  19   0   10.09    0.86
   5  19   0   10.32    0.67
  -5  19   0    9.18    0.83
   5  19   0    8.10    0.77
  -6 -19   0    9.30    0.89
   6 -19   0    9.92    0.97
  -6  19   0    8.29    0.97
  -6  19   0    8.34    0.84
  -6  19   0    7.98    0.89
   6  19   0    7.20    0.64
  -7 -19   0   -0.29    0.61
   7 -19   0   -0.42    0.66
  -7  19   0   -0.49    0.84
  -7  19   0    0.58    0.75
   7  19   0    0.26    0.51
  -7  19   0    0.42    0.67
  -8 -19   0    2.83    0.78
   8 -19   0    2.79    0.89
  -8  19   0    2.84    0.89
  -8  19   0    4.40    0.88
  -8  19   0    4.35    0.96
   8  19   0    3.32    0.73
   9 -19   0    3.01    0.87
  -9 -19   0    2.69    0.86
   9  19   0    0.75    0.66
  -9  19   0    1.98    0.91
  -9  19   0    2.31    0.88
  -9  19   0    3.09    1.00
  10 -19   0    3.55    1.12
 -10 -19   0    2.81    0.92
 -10  19   0    1.84    0.93
  10  19   0    2.11    0.82
 -10  19   0    3.36    1.06
  11 -19   0    3.20    1.20
 -11 -19   0    3.60    1.01
 -11  19   0    3.54    1.17
 -11  19   0    5.00    1.14
  11  19   0    5.73    1.00
  12 -19   0    1.85    1.30
 -12 -19   0    5.72    1.17
  12  19   0    6.40    1.12
 -12  19   0    7.37    1.40
   0 -20   0   32.18    1.14
   0 -20   0   30.03    1.13
   0  20   0   29.86    1.10
  -1 -20   0    7.53    0.64
  -1 -20   0    7.52    0.66
   1 -20   0    7.74    0.66
   1 -20   0    7.01    0.64
  -1  20   0    7.35    0.43
  -1  20   0    6.79    0.41
  -1  20   0    7.21    0.61
   1  20   0    7.44    0.61
   2 -20   0   21.74    1.09
   2 -20   0   21.53    1.08
  -2 -20   0   21.27    0.93
  -2 -20   0   22.64    0.97
  -2  20   0   22.35    0.80
   2  20   0   20.91    0.92
   2  20   0   22.17    0.97
  -2  20   0   21.57    0.78
  -2  20   0   22.39    1.09
  -2  20   0   21.81    0.81
  -3 -20   0   35.14    1.27
  -3 -20   0   35.37    1.23
   3 -20   0   36.41    1.37
   3 -20   0   35.55    1.37
  -3  20   0   34.12    1.15
  -3  20   0   34.29    1.16
  -3  20   0   34.88    1.15
  -3  20   0   34.38    1.37
   3  20   0   33.56    1.17
   3  20   0   33.84    1.17
  -4 -20   0    0.26    0.49
   4 -20   0    0.44    0.57
  -4 -20   0    0.84    0.50
  -4  20   0    0.92    0.65
  -4  20   0   -0.06    0.51
  -4  20   0    0.59    0.48
   4  20   0    0.67    0.46
  -4  20   0   -0.87    0.45
   4  20   0    0.28    0.52
  -5 -20   0   33.77    1.36
   5 -20   0   34.12    1.50
  -5  20   0   32.36    1.40
  -5  20   0   30.50    1.52
  -5  20   0   30.15    1.32
   5  20   0   32.00    0.97
  -6 -20   0    1.19    0.66
   6 -20   0    1.12    0.71
   6  20   0    1.10    0.44
  -6  20   0    0.45    0.66
  -6  20   0    0.18    0.66
  -6  20   0    2.39    0.78
   7 -20   0    7.88    0.99
  -7 -20   0    7.97    0.87
   7  20   0    8.61    0.76
  -7  20   0    8.49    0.98
  -7  20   0    7.93    0.90
  -7  20   0    8.60    1.15
  -8 -20   0    5.56    0.88
   8 -20   0    5.80    1.00
  -8  20   0    5.01    1.01
   8  20   0    5.18    0.75
  -8  20   0    3.59    0.95
  -8  20   0    7.55    0.97
  -9 -20   0    0.14    0.76
   9 -20   0   -0.05    0.72
  -9  20   0   -0.45    0.74
   9  20   0    0.19    0.66
  -9  20   0    0.51    0.81
  -9  20   0    0.00    0.88
  10 -20   0   10.94    1.40
 -10 -20   0   10.00    1.19
 -10  20   0    9.98    1.31
 -10  20   0   11.36    1.25
  10  20   0   10.54    1.08
 -11 -20   0   10.26    1.27
  11 -20   0    8.46    1.40
 -11  20   0    8.43    1.33
 -11  20   0   11.75    1.44
  11  20   0    9.73    1.11
  12 -20   0    1.65    1.25
 -12 -20   0    1.28    1.03
  12  20   0    0.75    0.95
 -12  20   0   -0.44    0.92
   0 -21   0    0.71    0.45
   0 -21   0    0.37    0.44
   0  21   0    0.56    0.45
   1 -21   0   55.06    1.65
   1 -21   0   54.07    1.63
  -1 -21   0   53.29    1.59
  -1 -21   0   52.67    1.58
   1 -21   0   52.86    1.60
   1  21   0   51.20    1.51
  -1  21   0   50.92    1.55
   2 -21   0   18.54    1.04
  -2 -21   0   19.06    0.97
   2 -21   0   18.00    1.06
  -2 -21   0   17.20    0.93
  -2  21   0   19.53    1.02
   2  21   0   17.23    0.94
  -2  21   0   17.09    0.68
  -2  21   0   18.10    0.73
  -2  21   0   18.85    0.74
   2  21   0   19.96    0.90
   3 -21   0   19.21    1.08
  -3 -21   0   19.82    0.98
   3 -21   0   20.12    1.19
  -3 -21   0   20.95    1.00
   3  21   0   21.10    0.98
  -3  21   0   21.69    0.96
   3  21   0   22.10    1.01
  -3  21   0   21.88    0.90
  -3  21   0   23.06    1.11
   4 -21   0    2.02    0.64
  -4 -21   0    2.59    0.57
  -4 -21   0    1.75    0.55
  -4  21   0    2.24    0.56
  -4  21   0    2.03    0.58
  -4  21   0    1.38    0.70
   4  21   0    2.18    0.57
  -5 -21   0    1.24    0.53
   5 -21   0    1.11    0.66
   5  21   0    1.76    0.56
  -5  21   0    1.34    0.59
  -5  21   0    1.52    0.79
  -5  21   0    1.40    0.64
   6 -21   0    6.73    0.94
  -6 -21   0    7.34    0.86
   6  21   0    6.54    0.56
  -6  21   0    5.98    0.92
  -6  21   0    5.94    0.82
  -6  21   0    6.60    0.85
   7 -21   0    9.22    1.04
  -7 -21   0    8.62    0.97
  -7  21   0    9.95    1.03
   7  21   0    8.61    0.74
  -7  21   0    8.68    1.08
  -7  21   0    9.68    1.01
  -8 -21   0    1.58    0.74
   8 -21   0    1.24    0.84
   8  21   0    1.30    0.61
  -8  21   0    0.95    0.88
  -8  21   0    1.88    0.78
  -8  21   0    2.22    0.88
  -9 -21   0   11.94    1.16
   9 -21   0   11.34    1.29
  -9  21   0   11.88    1.16
  -9  21   0   10.99    1.15
   9  21   0   11.80    0.98
  -9  21   0   10.34    1.29
  10 -21   0    0.73    0.87
 -10 -21   0    1.91    0.92
  10  21   0    0.83    0.73
 -10  21   0    1.20    0.93
 -10  21   0    1.66    1.01
  11 -21   0   11.71    1.39
 -11 -21   0   10.67    1.29
 -11  21   0   11.56    1.33
  11  21   0   10.71    1.08
 -11  21   0    6.67    1.32
   0 -22   0   33.18    1.27
   0 -22   0   32.46    1.22
   0  22   0   33.65    1.19
   1 -22   0    4.02    0.61
   1 -22   0    4.32    0.60
   1 -22   0    3.96    0.60
  -1 -22   0    3.73    0.56
  -1 -22   0    3.92    0.59
  -1  22   0    4.06    0.60
   1  22   0    3.57    0.54
   2 -22   0   13.53    0.94
   2 -22   0   15.81    1.00
  -2 -22   0   14.32    0.85
  -2 -22   0   15.37    0.95
   2  22   0   16.10    0.96
  -2  22   0   16.00    0.65
  -2  22   0   15.76    0.66
   2  22   0   15.53    0.89
  -2  22   0   15.61    0.96
  -3 -22   0    0.58    0.48
   3 -22   0    0.31    0.61
  -3 -22   0    1.89    0.53
  -3  22   0    1.23    0.46
   3  22   0    0.73    0.52
  -3  22   0    1.47    0.63
  -3  22   0    0.73    0.43
   4 -22   0    1.20    0.62
  -4 -22   0    0.22    0.50
  -4  22   0    1.63    0.52
   4  22   0    0.95    0.55
  -4  22   0    0.64    0.67
  -4  22   0    1.20    0.52
  -5 -22   0    8.63    0.82
   5 -22   0    7.77    0.91
  -5  22   0    7.56    0.78
  -5  22   0    8.90    0.80
  -5  22   0    8.10    0.91
   5  22   0    7.61    0.75
   6 -22   0   10.01    1.03
  -6 -22   0    8.74    0.87
  -6  22   0    6.20    0.84
  -6  22   0    6.04    0.93
  -6  22   0    7.62    0.87
   6  22   0    6.97    0.56
   7 -22   0    2.22    0.80
  -7 -22   0    0.78    0.73
   7  22   0    0.36    0.46
  -7  22   0    1.23    0.75
  -7  22   0    1.32    0.83
  -7  22   0    0.59    0.74
   8 -22   0    7.80    1.06
  -8 -22   0    7.34    1.02
  -8  22   0    6.04    1.07
  -8  22   0    6.24    1.00
   8  22   0    7.04    0.76
  -8  22   0    5.67    1.00
  -9 -22   0    3.50    0.89
   9 -22   0    3.04    1.00
  -9  22   0    2.17    0.87
   9  22   0    2.56    0.71
  -9  22   0    2.59    0.88
  -9  22   0    2.08    1.01
 -10 -22   0    5.59    1.03
  10 -22   0    4.36    1.03
  10  22   0    6.74    0.91
 -10  22   0    6.00    1.21
 -10  22   0    8.19    1.27
 -11 -22   0    0.30    0.95
  11 -22   0    0.19    0.94
 -11  22   0    1.13    1.12
 -11  22   0    0.46    0.95
  11  22   0    0.16    0.70
   0 -23   0    0.96    0.47
   0 -23   0    0.09    0.51
   0  23   0    0.59    0.48
  -1 -23   0    0.25    0.46
  -1 -23   0   -0.07    0.50
   1 -23   0   -0.10    0.48
  -1  23   0    0.80    0.46
   1  23   0   -0.77    0.43
   2 -23   0    0.50    0.55
  -2 -23   0    0.10    0.46
  -2  23   0    0.97    0.53
  -2  23   0    0.92    0.31
   2  23   0    0.38    0.48
  -2  23   0    0.30    0.29
  -3 -23   0   28.00    1.17
   3 -23   0   27.87    1.28
  -3  23   0   28.03    1.32
   3  23   0   29.65    1.19
  -3  23   0   26.94    0.99
  -3  23   0   29.25    1.02
  -4 -23   0    9.15    0.78
   4 -23   0    7.16    0.90
   4  23   0    9.19    0.78
  -4  23   0    7.67    0.72
  -4  23   0    8.73    0.93
  -4  23   0    9.57    0.74
   5 -23   0   13.22    1.13
  -5 -23   0   12.12    0.99
  -5  23   0   13.62    1.08
   5  23   0   13.60    1.02
  -5  23   0   14.01    0.96
  -5  23   0   12.50    1.13
   6 -23   0    4.49    0.89
  -6 -23   0    3.58    0.75
  -6  23   0    4.60    0.76
  -6  23   0    5.61    0.86
  -6  23   0    3.41    0.97
   6  23   0    5.11    0.78
   7 -23   0    2.76    0.84
  -7 -23   0    4.50    0.85
  -7  23   0    2.14    0.81
   7  23   0    2.24    0.44
  -7  23   0    2.81    0.80
  -7  23   0    3.91    0.92
  -8 -23   0    0.03    0.68
   8 -23   0    0.08    0.81
  -8  23   0    0.31    0.89
  -8  23   0    0.17    0.68
  -8  23   0   -0.07    0.79
   8  23   0    1.12    0.51
   9 -23   0    4.07    1.02
  -9 -23   0    2.50    0.85
  -9  23   0    4.07    1.10
   9  23   0    4.34    0.71
  -9  23   0    3.29    1.00
  -9  23   0    3.81    0.92
  10 -23   0   -1.08    0.79
 -10 -23   0    1.02    0.88
  10  23   0    0.68    0.69
 -10  23   0   -1.24    0.97
 -10  23   0   -0.38    0.98
 -11 -23   0    3.60    1.03
  11 -23   0    1.87    1.00
 -11  23   0    2.67    1.04
  11  23   0    4.56    0.86
 -11  23   0    3.36    1.17
   0 -24   0    8.46    0.75
   0  24   0    7.98    0.69
  -1 -24   0    2.39    0.54
   1 -24   0    2.54    0.58
  -1  24   0    3.59    0.62
   1  24   0    3.41    0.55
   2 -24   0    1.51    0.61
  -2 -24   0    2.12    0.55
  -2  24   0    0.81    0.57
   2  24   0    1.49    0.52
   3 -24   0    4.75    0.77
  -3 -24   0    4.92    0.70
   3  24   0    7.06    0.70
  -3  24   0    4.74    0.76
  -3  24   0    6.69    0.53
  -3  24   0    5.29    0.50
  -4 -24   0    4.77    0.73
   4 -24   0    4.93    0.77
  -4  24   0    4.88    0.58
   4  24   0    4.79    0.64
  -4  24   0    4.46    0.82
  -4  24   0    4.81    0.57
  -5 -24   0    7.94    0.81
   5 -24   0    9.70    0.98
   5  24   0    7.48    0.76
  -5  24   0    6.82    0.88
  -5  24   0    6.77    0.75
  -5  24   0    7.50    0.78
   6 -24   0    1.63    0.78
  -6 -24   0    1.92    0.70
  -6  24   0    1.46    0.76
   6  24   0    2.18    0.65
  -6  24   0    1.04    0.64
  -6  24   0    0.61    0.62
   7 -24   0    1.97    0.85
  -7 -24   0    3.91    0.83
  -7  24   0    2.70    0.81
  -7  24   0    3.06    1.03
  -7  24   0    2.46    0.77
   8 -24   0    0.29    0.87
  -8 -24   0    2.07    0.86
  -8  24   0    0.82    0.91
  -8  24   0    1.69    0.83
   8  24   0    1.07    0.50
  -8  24   0    0.84    0.82
  -9 -24   0    1.58    0.80
   9 -24   0    3.15    1.00
  -9  24   0    1.98    0.96
   9  24   0    2.09    0.64
  -9  24   0    1.09    1.01
  -9  24   0    3.43    1.00
  10 -24   0    1.25    0.91
 -10 -24   0    1.93    1.02
  10  24   0    1.12    0.62
 -10  24   0    1.93    1.02
 -10  24   0    2.70    1.29
   0 -25   0   -0.29    0.53
   0  25   0    0.50    0.49
   1 -25   0    1.27    0.60
  -1 -25   0    0.98    0.57
   1  25   0    1.26    0.54
  -1  25   0    2.39    0.60
   2 -25   0    6.75    0.78
  -2 -25   0    7.43    0.71
  -2  25   0    7.10    0.81
   2  25   0    6.66    0.67
  -3 -25   0   16.27    0.99
   3 -25   0   19.74    1.18
  -3  25   0   17.01    0.71
   3  25   0   17.03    0.99
  -3  25   0   16.65    0.71
  -3  25   0   17.26    1.22
   4 -25   0    0.49    0.72
  -4 -25   0    1.16    0.57
   4  25   0    1.96    0.61
  -4  25   0    1.58    0.47
  -4  25   0    1.40    0.66
  -4  25   0    1.28    0.50
  -5 -25   0    1.96    0.63
   5 -25   0    2.42    0.75
   5  25   0    1.97    0.67
  -5  25   0    2.91    0.62
  -5  25   0    0.47    0.79
  -5  25   0    0.96    0.62
   6 -25   0    1.31    0.77
  -6 -25   0    1.32    0.69
  -6  25   0    1.75    0.93
   6  25   0    1.96    0.71
  -6  25   0    1.44    0.70
  -6  25   0    1.27    0.61
  -7 -25   0    1.55    0.77
   7 -25   0   -0.21    0.80
  -7  25   0    1.05    0.78
  -7  25   0   -0.35    0.66
  -7  25   0    1.33    0.86
   7  25   0    1.00    0.67
  -8 -25   0    1.05    0.83
   8 -25   0    1.60    0.88
  -8  25   0    1.16    0.82
  -8  25   0    1.32    0.82
  -8  25   0    1.94    0.96
   9 -25   0    1.93    1.01
  -9 -25   0    1.62    0.84
   9  25   0    1.09    0.50
  -9  25   0    0.71    0.88
  -9  25   0    0.54    1.00
  -9  25   0    1.59    0.91
  10 -25   0    0.78    1.06
 -10 -25   0    0.39    0.86
 -10  25   0    0.65    1.10
 -10  25   0   -0.54    0.81
  10  25   0    1.59    0.66
   0 -26   0    1.99    0.59
   0  26   0    0.70    0.51
   1 -26   0    1.97    0.59
  -1 -26   0    1.77    0.54
  -1  26   0    2.39    0.61
   1  26   0    2.82    0.55
  -2 -26   0   13.47    0.97
   2 -26   0   13.90    1.03
   2  26   0   13.08    0.93
  -2  26   0   14.48    1.07
  -3 -26   0    3.89    0.63
   3 -26   0    4.61    0.77
   3  26   0    3.78    0.69
  -3  26   0    3.23    0.79
  -3  26   0    3.40    0.34
  -4 -26   0    1.12    0.62
   4 -26   0    1.08    0.65
  -4  26   0   -0.01    0.45
   4  26   0    0.30    0.55
  -4  26   0    0.33    0.72
  -4  26   0    0.41    0.46
   5 -26   0    0.05    0.68
  -5 -26   0    1.48    0.62
  -5  26   0   -0.54    0.66
  -5  26   0    0.12    0.53
   5  26   0    0.58    0.60
  -5  26   0    0.69    0.53
  -6 -26   0    3.58    0.76
   6 -26   0    4.76    0.90
   6  26   0    3.94    0.73
  -6  26   0    3.61    0.86
  -6  26   0    5.09    0.77
  -6  26   0    4.50    0.77
  -7 -26   0    0.58    0.73
   7 -26   0    2.06    0.89
  -7  26   0    0.80    0.83
  -7  26   0    2.26    0.75
  -7  26   0    1.98    0.73
   7  26   0    1.91    0.71
   8 -26   0    3.71    1.01
  -8 -26   0    2.80    0.89
  -8  26   0    3.81    1.17
  -8  26   0    2.72    0.88
   8  26   0    3.16    0.91
  -8  26   0    4.04    0.90
   9 -26   0   -0.30    0.95
  -9 -26   0   -0.36    0.86
  -9  26   0    1.05    0.87
  -9  26   0   -0.56    0.98
  -9  26   0    0.29    0.86
   0 -27   0    0.14    0.56
   0  27   0   -0.15    0.49
   1 -27   0    3.74    0.72
  -1 -27   0    4.37    0.68
  -1  27   0    4.86    0.69
   1  27   0    5.69    0.63
   2 -27   0    5.42    0.75
  -2 -27   0    3.84    0.67
   2  27   0    4.17    0.64
  -2  27   0    4.23    0.70
   3 -27   0    0.51    0.65
  -3 -27   0    1.27    0.61
   3  27   0    0.60    0.52
  -3  27   0    0.88    0.73
   4 -27   0   11.00    1.04
  -4 -27   0    9.87    0.86
  -4  27   0   10.61    1.04
  -4  27   0    8.34    0.69
   4  27   0    9.50    0.86
  -4  27   0    9.04    0.65
   5 -27   0    2.69    0.89
  -5 -27   0    1.36    0.71
  -5  27   0    1.49    0.85
   5  27   0    2.19    0.68
  -5  27   0    3.25    0.62
  -5  27   0    2.45    0.58
  -6 -27   0    3.49    0.77
   6 -27   0    2.34    0.83
  -6  27   0    3.78    0.69
  -6  27   0    2.50    0.67
   6  27   0    2.86    0.76
  -6  27   0    3.47    0.97
  -7 -27   0    2.75    0.82
   7 -27   0    2.31    0.90
  -7  27   0    2.92    0.93
  -7  27   0    3.23    0.83
   7  27   0    2.80    0.81
  -7  27   0    1.29    0.72
  -8 -27   0   -0.06    0.80
   8 -27   0    0.50    0.91
  -8  27   0    1.06    0.86
  -8  27   0    1.33    0.96
  -8  27   0   -0.44    0.78
   8  27   0    0.41    0.74
   9 -27   0   11.29    1.37
  -9 -27   0   12.03    1.18
  -9  27   0   10.10    1.34
  -9  27   0   10.23    1.18
  -9  27   0   10.87    1.31
   0 -28   0   20.50    1.12
   0  28   0   18.77    1.07
   1 -28   0    0.14    0.55
  -1 -28   0    0.57    0.57
  -1  28   0    0.53    0.58
   1  28   0    0.68    0.54
  -2 -28   0    1.56    0.61
   2 -28   0    1.27    0.63
   2  28   0    0.11    0.53
  -2  28   0    0.45    0.64
  -3 -28   0   14.63    1.06
   3 -28   0   14.84    1.06
   3  28   0   13.18    0.99
  -3  28   0   15.04    1.21
   4 -28   0    0.95    0.78
  -4 -28   0    0.25    0.56
  -4  28   0    0.19    0.72
   4  28   0   -0.56    0.58
  -4  28   0    0.66    0.32
  -4  28   0    0.32    0.32
  -5 -28   0    9.77    0.91
   5 -28   0   10.11    1.13
  -5  28   0    9.05    1.10
  -5  28   0    9.18    0.78
  -5  28   0   10.52    0.82
   5  28   0   11.64    0.97
   6 -28   0    1.10    0.91
  -6 -28   0    2.49    0.73
  -6  28   0    2.18    0.66
  -6  28   0    1.61    0.64
  -6  28   0    1.06    0.82
   6  28   0    2.27    0.73
   7 -28   0    2.67    1.06
  -7 -28   0    2.50    0.81
  -7  28   0    1.48    0.72
  -7  28   0    1.77    0.70
  -7  28   0    0.23    0.99
   7  28   0    2.30    0.75
   8 -28   0    7.84    1.19
  -8 -28   0    4.99    0.99
  -8  28   0    7.23    1.01
   8  28   0    7.40    0.99
  -8  28   0    6.25    1.27
  -8  28   0    5.67    0.91
   0 -29   0   -0.42    0.55
   0  29   0    0.03    0.57
  -1 -29   0    7.32    0.77
   1 -29   0    7.97    0.85
   1  29   0    7.40    0.73
  -1  29   0    8.10    0.85
   2 -29   0    7.11    0.89
  -2 -29   0    9.00    0.83
  -2  29   0    7.56    0.88
   2  29   0    9.50    0.78
  -3 -29   0   -0.47    0.58
   3 -29   0    0.90    0.70
  -3  29   0   -0.25    0.65
   3  29   0    0.06    0.55
   4 -29   0   21.03    1.37
  -4 -29   0   20.20    1.21
  -4  29   0   19.20    1.34
   4  29   0   21.28    1.14
  -5 -29   0    1.21    0.73
   5 -29   0    1.04    0.75
  -5  29   0    1.63    0.86
  -5  29   0    1.22    0.48
   5  29   0    1.31    0.63
  -5  29   0    0.50    0.44
   6 -29   0   13.11    1.22
  -6 -29   0   10.43    1.05
  -6  29   0   12.62    0.97
  -6  29   0   12.06    0.95
   6  29   0   13.80    1.18
  -6  29   0   11.84    1.17
   7 -29   0    3.27    0.96
  -7 -29   0    2.93    0.84
  -7  29   0    2.32    0.77
   7  29   0    2.37    0.83
  -7  29   0    2.33    0.77
  -7  29   0    1.20    0.89
   0 -30   0    2.44    0.65
   0  30   0    2.67    0.67
   1 -30   0    4.43    0.72
  -1 -30   0    6.23    0.75
   1  30   0    4.99    0.71
  -1  30   0    5.48    0.79
   2 -30   0    0.67    0.63
  -2 -30   0   -0.38    0.56
   2  30   0    1.06    0.54
  -2  30   0   -0.30    0.64
  -3 -30   0   16.49    1.10
   3 -30   0   15.90    1.21
   3  30   0   17.91    1.05
  -3  30   0   15.59    1.27
   4 -30   0    0.71    0.76
  -4 -30   0    0.13    0.64
  -4  30   0   -0.23    0.73
   4  30   0    0.51    0.60
   5 -30   0   18.19    1.34
  -5 -30   0   18.53    1.25
  -5  30   0   17.10    1.40
   5  30   0   18.30    1.16
   6 -30   0    0.50    0.81
  -6 -30   0   -0.64    0.66
   6  30   0    0.13    0.66
  -6  30   0    1.04    0.55
  -6  30   0    0.67    0.51
  -6  30   0   -0.33    0.90
   0 -31   0   -0.66    0.56
   0  31   0    0.05    0.57
  -1 -31   0    5.80    0.74
   1 -31   0    5.02    0.74
  -1  31   0    4.62    0.78
   1  31   0    4.64    0.71
  -2 -31   0   11.04    0.97
   2 -31   0    9.43    0.93
   2  31   0   10.91    0.89
  -2  31   0   10.47    0.96
   3 -31   0    1.81    0.77
  -3 -31   0    1.88    0.65
   3  31   0    0.55    0.58
  -3  31   0    1.47    0.81
   4 -31   0    4.72    0.91
  -4 -31   0    4.31    0.77
  -4  31   0    4.16    0.97
   4  31   0    3.60    0.68
  -5 -31   0    0.89    0.72
   5 -31   0    0.33    0.85
  -5  31   0    0.03    0.81
   5  31   0    0.80    0.59
  -6  31   0    6.28    0.58
   0 -32   0    6.94    0.81
   0  32   0    8.20    0.80
   1 -32   0    1.35    0.69
  -1 -32   0    0.40    0.59
   1  32   0    0.48    0.57
  -1  32   0    1.20    0.68
  -2 -32   0    3.74    0.68
   2 -32   0    3.53    0.75
   2  32   0    4.06    0.66
  -2  32   0    4.12    0.85
  -3 -32   0    2.03    0.66
   3 -32   0    0.87    0.74
   3  32   0    1.21    0.58
  -3  32   0    0.88    0.76
  -4 -32   0    0.42    0.64
   4 -32   0    0.87    0.81
  -4  32   0   -0.35    0.73
   4  32   0   -0.06    0.57
   0 -33   0    0.57    0.62
   0  33   0    0.35    0.57
   1 -33   0    2.61    0.72
  -1 -33   0    2.90    0.66
   1  33   0    2.87    0.64
  -1  33   0    3.25    0.75
  -2 -33   0    1.34    0.66
   2 -33   0    1.04    0.75
  -2  33   0    0.84    0.74
   2  33   0    2.29    0.62
  -3 -33   0   -0.14    0.59
   3 -33   0    0.52    0.81
  -3  33   0    1.12    0.77
 -15   0   1    7.52    1.60
 -15   0   1    6.63    1.54
 -14   0   1    1.69    1.33
  14   0  -1    5.30    1.24
 -14   0   1    3.77    1.17
 -13   0   1    2.87    1.26
 -13   0   1    4.10    1.12
  13   0  -1    2.91    1.23
 -12   0   1    3.56    1.02
 -12   0   1    3.08    1.20
  12   0  -1    2.70    0.98
 -11   0   1    4.05    1.13
  11   0  -1    5.01    1.16
 -11   0   1    4.99    1.01
 -10   0   1   -0.47    0.89
  10   0  -1   -0.38    0.82
  10   0  -1    1.14    0.76
 -10   0   1    0.49    0.73
 -10   0   1    0.74    0.65
  -9   0   1    6.14    0.81
  -9   0   1    6.58    0.90
   9   0  -1    4.11    0.94
  -9   0   1    6.87    0.89
  -9   0   1    5.66    0.99
   9   0  -1    4.62    0.77
  -8   0   1    4.69    0.77
  -8   0   1    4.87    0.78
   8   0  -1    4.81    0.77
   8   0  -1    3.97    0.69
  -8   0   1    4.67    0.76
  -8   0   1    4.04    0.74
  -7   0   1    4.85    0.64
  -7   0   1    5.96    0.84
   7   0  -1    5.04    0.66
  -7   0   1    5.73    0.73
  -7   0   1    4.95    0.64
   7   0  -1    5.33    0.72
  -6   0   1    0.11    0.59
   6   0  -1    0.27    0.45
   6   0  -1    0.40    0.47
   6   0  -1    0.12    0.42
  -6   0   1    0.07    0.46
  -6   0   1    0.42    0.45
  -6   0   1    1.03    0.64
  -5   0   1    0.18    0.40
  -5   0   1    0.21    0.41
   5   0  -1   -0.50    0.49
  -5   0   1   -0.19    0.41
   5   0  -1    0.52    0.54
  -5   0   1    0.14    0.56
   5   0  -1    0.49    0.42
   5   0  -1    0.04    0.40
  -5   0   1    0.07    0.41
   5   0  -1   -0.04    0.41
  -4   0   1    1.17    0.43
   4   0  -1    1.54    0.52
   4   0  -1    0.72    0.39
  -4   0   1    0.94    0.44
  -4   0   1    0.96    0.39
   4   0  -1    1.90    0.43
  -4   0   1    1.31    0.45
   4   0  -1    0.67    0.46
  -4   0   1    0.85    0.40
   4   0  -1    0.97    0.52
   3   0  -1    5.63    0.45
  -3   0   1    5.65    0.56
   3   0  -1    5.18    0.48
  -3   0   1    5.61    0.48
   3   0  -1    5.62    0.50
   3   0  -1    6.22    0.56
  -3   0   1    5.24    0.45
  -3   0   1    6.29    0.50
   3   0  -1    5.40    0.46
  -3   0   1    5.38    0.50
   2   0  -1    0.24    0.25
  -2   0   1   -0.06    0.31
  -2   0   1   -0.21    0.26
  -2   0   1    0.12    0.28
  -2   0   1   -0.10    0.25
   2   0  -1    0.39    0.28
   2   0  -1   -0.02    0.32
   2   0  -1   -0.37    0.32
   2   0  -1    0.58    0.27
  -2   0   1   -0.14    0.25
  -1   0   1   25.48    0.64
   1   0  -1   25.97    0.64
  -1   0   1   25.78    0.63
   1   0  -1   25.86    0.64
  -1   0   1   26.39    0.65
   1   0  -1   25.78    0.63
  -1   0   1   26.45    0.64
   1   0  -1   25.74    0.64
   1   0  -1   26.59    0.64
   0   0   1   -0.17    0.11
   0   0  -1    0.04    0.13
   0   0   1   -0.08    0.11
   0   0   1   -0.06    0.09
   1   0   1  167.50    3.14
  -1   0  -1  153.53    3.20
  -1   0  -1  161.46    3.21
  -1   0  -1  167.42    3.14
   1   0   1  165.10    3.13
  -1   0  -1  164.38    3.14
   1   0   1  165.36    3.21
   1   0   1  161.37    3.20
   2   0   1    5.99    0.49
   2   0   1    6.32    0.56
  -2   0  -1    8.30    0.60
  -2   0  -1    5.58    0.47
   3   0   1    3.45    0.43
   3   0   1    1.87    0.38
  -3   0  -1    3.20    0.45
   3   0   1    3.41    0.51
   3   0   1    3.14    0.44
  -3   0  -1    3.64    0.48
  -3   0  -1    3.11    0.43
  -4   0  -1    0.27    0.43
   4   0   1    1.35    0.40
   4   0   1    0.83    0.51
  -4   0  -1    1.00    0.40
  -4   0  -1    1.13    0.42
   4   0   1    1.13    0.43
   4   0   1    0.72    0.49
  -4   0  -1    0.55    0.41
  -5   0  -1   66.19    1.92
  -5   0  -1   70.14    1.96
   5   0   1   65.25    1.85
   5   0   1   68.41    1.89
   5   0   1   67.27    1.91
  -5   0  -1   63.20    1.82
  -5   0  -1   64.36    1.87
   6   0   1    3.70    0.58
  -6   0  -1    4.67    0.76
  -6   0  -1    3.30    0.63
  -6   0  -1    4.11    0.62
   6   0   1    5.03    0.70
  -6   0  -1    4.42    0.68
  -6   0  -1    4.85    0.61
   7   0   1   50.57    1.72
  -7   0  -1   48.85    1.74
  -7   0  -1   51.34    1.76
  -7   0  -1   46.89    1.69
   7   0   1   47.97    1.77
  -7   0  -1   48.38    1.75
   8   0   1   -0.34    0.66
   8   0   1    0.57    0.59
  -8   0  -1    1.69    0.68
  -8   0  -1    0.71    0.76
  -8   0  -1    0.86    0.56
  -8   0  -1   -0.88    0.72
  -9   0  -1    6.34    0.93
  -9   0  -1    6.61    0.92
  -9   0  -1    4.29    0.87
   9   0   1    4.91    0.97
   9   0   1    5.01    0.81
  -9   0  -1    6.73    0.94
 -10   0  -1    4.18    0.91
 -10   0  -1    4.56    0.95
  10   0   1    3.29    0.86
  10   0   1    3.74    0.82
  11   0   1   11.09    1.27
 -11   0  -1   10.30    1.34
  11   0   1    8.43    1.14
 -11   0  -1    8.79    1.32
 -12   0  -1   -0.60    1.10
  12   0   1   -0.49    0.86
 -12   0  -1    0.85    1.13
 -13   0  -1   10.37    1.49
 -13   0  -1    7.27    1.45
  13   0   1    7.35    1.42
 -14   0  -1    0.36    1.06
 -14   0  -1   -1.15    1.24
 -15  -1   1    3.12    1.43
 -15  -1   1    2.87    1.22
 -15   1   1    3.82    1.49
 -15   1   1    2.69    1.46
 -14  -1   1    3.05    1.35
 -14  -1   1    4.05    1.18
  14  -1  -1    3.96    1.19
 -14   1   1    3.79    1.36
 -14   1   1    4.17    1.38
  14   1  -1    4.00    1.38
 -13  -1   1    3.82    1.28
 -13  -1   1    0.62    0.98
  13  -1  -1    1.23    0.96
  13   1  -1    0.00    0.95
 -13   1   1    0.21    0.95
 -13   1   1   -0.12    0.93
 -12  -1   1    4.19    1.21
 -12  -1   1    1.69    0.98
  12  -1  -1    1.00    1.10
 -12   1   1    2.56    1.16
 -12   1   1    4.90    1.27
  12   1  -1    2.12    1.12
 -11  -1   1   -0.19    0.99
 -11  -1   1    1.62    0.86
  11  -1  -1   -0.68    0.76
 -11   1   1    0.27    0.79
  11   1  -1   -0.51    0.76
 -11   1   1   -0.84    0.98
  11   1  -1    0.07    0.91
  10  -1  -1   14.37    1.19
 -10  -1   1   15.36    1.31
 -10  -1   1   15.05    1.36
 -10  -1   1   15.47    1.23
  10  -1  -1   13.37    1.20
 -10   1   1   13.93    1.34
  10   1  -1   14.36    1.18
  10   1  -1   14.47    1.32
 -10   1   1   13.89    1.12
 -10   1   1   13.66    1.33
  -9  -1   1    1.04    0.73
  -9  -1   1    0.42    0.59
   9  -1  -1    0.60    0.66
  -9  -1   1    0.74    0.79
  -9  -1   1    0.31    0.68
   9  -1  -1    1.44    0.64
  -9   1   1    1.72    0.73
   9   1  -1    1.58    0.82
  -9   1   1    0.56    0.69
  -9   1   1   -0.38    0.57
  -9   1   1    1.07    0.74
   9   1  -1    1.45    0.67
   8  -1  -1   12.75    1.05
  -8  -1   1   12.96    0.99
  -8  -1   1   10.55    0.96
   8  -1  -1   11.17    0.93
  -8  -1   1   10.62    1.05
  -8  -1   1   12.48    0.99
  -8   1   1   11.85    0.98
  -8   1   1   10.28    1.06
  -8   1   1   13.11    1.10
   8   1  -1   11.47    1.05
  -8   1   1    9.91    0.87
   8   1  -1   10.20    0.89
  -7  -1   1   53.67    1.81
  -7  -1   1   56.59    1.93
  -7  -1   1   59.81    1.91
  -7  -1   1   57.00    1.81
   7  -1  -1   58.18    1.88
   7  -1  -1   57.53    1.90
   7   1  -1   54.59    1.84
  -7   1   1   57.78    1.90
   7   1  -1   58.67    1.85
  -7   1   1   56.68    1.80
  -7   1   1   57.68    1.83
  -7   1   1   60.63    1.91
  -6  -1   1   19.89    1.04
  -6  -1   1   19.90    1.06
  -6  -1   1   19.76    1.02
   6  -1  -1   19.62    1.00
   6  -1  -1   21.82    1.17
  -6  -1   1   21.15    1.16
  -6  -1   1   20.81    1.04
  -6   1   1   19.55    1.01
  -6   1   1   19.68    1.03
  -6   1   1   18.73    1.06
   6   1  -1   19.52    1.00
   6   1  -1   19.44    1.04
   5  -1  -1    7.67    0.65
  -5  -1   1    7.05    0.70
   5  -1  -1    7.19    0.67
   5  -1  -1    6.83    0.63
   5  -1  -1    8.34    0.62
  -5  -1   1    7.16    0.61
  -5  -1   1    7.02    0.64
  -5  -1   1    6.52    0.64
   5  -1  -1    7.05    0.63
  -5   1   1    6.22    0.61
   5   1  -1    5.14    0.62
   5   1  -1    6.59    0.71
  -5   1   1    5.70    0.57
  -5   1   1    6.06    0.72
   5   1  -1    5.97    0.69
   5   1  -1    6.69    0.61
   5   1  -1    6.83    0.69
  -5   1   1    4.81    0.57
  -5   1   1    5.59    0.56
   4  -1  -1    1.49    0.39
   4  -1  -1    1.09    0.41
  -4  -1   1    1.28    0.39
  -4  -1   1    0.95    0.53
   4  -1  -1    1.06    0.43
   4  -1  -1    1.41    0.43
  -4  -1   1    2.25    0.49
   4  -1  -1    1.08    0.51
  -4  -1   1    1.33    0.44
  -4  -1   1    1.25    0.42
   4   1  -1    0.80    0.39
  -4   1   1    1.28    0.44
  -4   1   1    1.30    0.45
   4   1  -1    1.57    0.44
   4   1  -1    1.21    0.40
   4   1  -1    1.30    0.45
  -4   1   1    0.96    0.42
   4   1  -1    1.54    0.43
  -4   1   1    0.73    0.39
  -4   1   1    0.87    0.48
   3  -1  -1   11.36    0.67
  -3  -1   1   13.47    0.67
  -3  -1   1   12.90    0.77
   3  -1  -1   11.93    0.68
   3  -1  -1   11.53    0.68
  -3  -1   1   12.86    0.68
   3  -1  -1   13.22    0.76
  -3  -1   1   13.65    0.81
   3  -1  -1   12.39    0.66
  -3  -1   1   11.96    0.69
  -3   1   1   12.16    0.69
   3   1  -1   12.99    0.69
  -3   1   1   11.99    0.66
  -3   1   1   12.10    0.76
   3   1  -1   12.41    0.65
   3   1  -1   12.70    0.76
  -3   1   1   13.21    0.70
   3   1  -1   11.75    0.79
   3   1  -1   12.88    0.68
  -3   1   1   11.79    0.67
   2  -1  -1   20.02    0.69
   2  -1  -1   20.40    0.68
  -2  -1   1   21.67    0.75
  -2  -1   1   20.66    0.68
   2  -1  -1   20.38    0.66
   2  -1  -1   20.37    0.68
  -2  -1   1   20.11    0.69
  -2  -1   1   21.32    0.69
   2  -1  -1   20.80    0.74
  -2  -1   1   21.01    0.67
   2   1  -1   21.49    0.69
   2   1  -1   21.72    0.68
  -2   1   1   21.19    0.69
  -2   1   1   21.25    0.66
   2   1  -1   21.33    0.69
   2   1  -1   22.69    0.71
  -2   1   1   21.24    0.74
   2   1  -1   20.63    0.69
  -2   1   1   21.00    0.69
  -2   1   1   20.28    0.73
   1  -1  -1    5.30    0.30
  -1  -1   1    4.94    0.31
   1  -1  -1    4.53    0.28
  -1  -1   1    4.92    0.36
  -1  -1   1    4.67    0.31
  -1  -1   1    4.68    0.31
   1  -1  -1    4.91    0.33
   1  -1  -1    5.30    0.31
  -1  -1   1    5.06    0.31
  -1   1   1    4.99    0.28
  -1   1   1    5.03    0.32
  -1   1   1    4.70    0.32
   1   1  -1    4.89    0.36
   1   1  -1    4.51    0.32
   1   1  -1    5.03    0.31
  -1   1   1    4.49    0.32
   1   1  -1    4.84    0.32
   1   1  -1    4.64    0.33
   0  -1   1  455.37    8.37
   0  -1   1  382.38    8.48
   0  -1   1  461.87    8.21
   0   1   1  458.29    8.29
   0   1   1  472.59    8.24
   0   1   1  419.79    8.23
   0   1   1  460.12    8.57
   0   1   1  458.45    8.43
   0   1  -1  464.49    8.30
   1  -1   1   82.13    1.70
   1  -1   1   80.14    1.66
   1  -1   1   81.41    1.70
   1  -1   1   83.52    1.67
  -1  -1  -1   81.00    1.62
  -1  -1  -1   82.40    1.63
  -1  -1  -1   80.22    1.65
   1   1   1   81.37    1.66
   1   1   1   80.12    1.62
  -1   1  -1   81.84    1.67
   1   1   1   81.15    1.66
  -1   1  -1   81.07    1.67
  -1   1  -1   79.73    1.69
  -1   1  -1   78.61    1.70
   1   1   1   81.60    1.63
   2  -1   1  418.71    8.04
   2  -1   1  420.08    7.84
  -2  -1  -1  413.25    8.01
   2  -1   1  415.80    7.84
   2  -1   1  418.21    8.04
  -2  -1  -1  425.05    7.82
  -2  -1  -1  414.69    8.01
  -2  -1  -1  428.62    7.82
   2   1   1  420.86    8.00
  -2   1  -1  422.40    8.04
  -2   1  -1  412.96    8.03
   2   1   1  419.45    8.01
  -2   1  -1  418.87    7.84
   2   1   1  417.21    7.81
   2   1   1  415.13    7.81
  -2   1  -1  417.93    7.84
  -3  -1  -1  151.32    3.19
  -3  -1  -1  150.11    3.19
   3  -1   1  147.25    3.13
   3  -1   1  147.90    3.13
  -3  -1  -1  153.16    3.14
   3  -1   1  150.74    3.21
   3  -1   1  146.78    3.21
  -3  -1  -1  147.53    3.10
  -3   1  -1  151.14    3.21
  -3   1  -1  151.41    3.15
   3   1   1  152.13    3.17
  -3   1  -1  149.93    3.13
   3   1   1  149.98    3.13
  -3   1  -1  150.66    3.22
   3   1   1  152.21    3.11
   3   1   1  153.60    3.19
   4  -1   1    0.16    0.40
   4  -1   1   -0.45    0.37
  -4  -1  -1    0.11    0.35
  -4  -1  -1    0.98    0.39
  -4  -1  -1    0.42    0.39
  -4  -1  -1    0.55    0.40
   4  -1   1    0.04    0.41
  -4  -1  -1    0.54    0.38
   4  -1   1   -0.82    0.46
   4   1   1    0.86    0.47
  -4   1  -1    0.03    0.46
   4   1   1    0.78    0.41
   4   1   1    0.98    0.50
  -4   1  -1    0.55    0.40
  -4   1  -1    0.45    0.52
   4   1   1    0.75    0.47
  -4   1  -1    0.62    0.49
   5  -1   1  580.04   11.45
  -5  -1  -1  583.60   11.41
  -5  -1  -1  571.95   11.10
  -5  -1  -1  586.00   11.44
   5  -1   1  594.84   11.19
  -5  -1  -1  585.87   11.16
  -5  -1  -1  580.79   11.14
   5   1   1  585.79   11.16
   5   1   1  597.56   11.17
  -5   1  -1  572.23   11.16
  -5   1  -1  571.18   11.42
  -5   1  -1  582.25   11.14
   5   1   1  593.68   11.44
  -6  -1  -1   56.19    1.77
  -6  -1  -1   58.71    1.80
  -6  -1  -1   64.57    1.91
  -6  -1  -1   56.50    1.82
   6  -1   1   59.07    1.81
  -6  -1  -1   57.27    1.74
  -6   1  -1   54.76    1.74
   6   1   1   58.36    1.80
  -6   1  -1   56.44    1.81
   6   1   1   59.31    1.79
  -6   1  -1   57.29    1.78
  -6   1  -1   57.02    1.84
  -7  -1  -1    7.60    0.80
  -7  -1  -1    6.07    0.76
  -7  -1  -1    4.70    0.81
   7  -1   1    5.95    0.71
   7  -1   1    6.47    0.86
  -7  -1  -1    6.11    0.76
  -7   1  -1    6.21    0.77
   7   1   1    5.45    0.78
  -7   1  -1    7.64    0.74
  -7   1  -1    6.57    0.72
  -7   1  -1    6.22    0.78
  -8  -1  -1   21.42    1.39
  -8  -1  -1   22.19    1.25
   8  -1   1   25.75    1.43
   8  -1   1   22.72    1.30
  -8  -1  -1   23.44    1.34
  -8  -1  -1   22.47    1.42
   8   1   1   24.09    1.38
  -8   1  -1   22.98    1.34
  -8   1  -1   23.82    1.47
   8   1   1   21.31    1.37
  -8   1  -1   22.74    1.27
  -8   1  -1   19.88    1.33
  -9  -1  -1    2.29    0.89
  -9  -1  -1    0.36    0.73
  -9  -1  -1    1.30    0.66
   9  -1   1    0.16    0.78
  -9  -1  -1    0.04    0.83
   9  -1   1    0.78    0.65
  -9   1  -1    1.03    0.70
   9   1   1    1.93    0.68
  -9   1  -1    0.80    0.87
   9   1   1    0.89    0.79
  -9   1  -1    0.90    0.62
  -9   1  -1    0.08    0.59
  10  -1   1    4.39    0.92
 -10  -1  -1    4.50    1.04
 -10  -1  -1    5.53    0.97
  10  -1   1    5.38    1.01
  10   1   1    4.71    1.05
 -10   1  -1    5.70    1.14
 -10   1  -1    4.50    1.08
  10   1   1    6.13    0.91
 -11  -1  -1    4.28    1.14
  11  -1   1    2.38    1.07
 -11  -1  -1    2.82    0.95
  11   1   1    5.06    1.13
 -11   1  -1    2.37    0.94
  11   1   1    2.47    0.82
 -11   1  -1    2.39    0.94
  12  -1   1   22.83    1.87
 -12  -1  -1   25.60    1.93
 -12  -1  -1   22.29    1.73
 -12   1  -1   23.28    1.74
  12   1   1   24.37    1.88
 -12   1  -1   18.58    1.71
 -13  -1  -1   -0.32    0.95
  13  -1   1    0.79    0.96
 -13  -1  -1    0.68    1.20
 -13   1  -1   -0.03    1.21
  13   1   1    1.36    1.21
 -13   1  -1    2.55    1.09
 -14  -1  -1    0.81    1.28
 -14  -1  -1    2.19    1.32
 -14   1  -1   -0.56    1.23
 -14   1  -1    0.34    1.25
 -15  -2   1    3.03    1.39
 -15  -2   1   -1.71    1.25
 -15   2   1    1.59    1.16
 -15   2   1    1.18    1.40
  14  -2  -1   13.04    1.52
 -14  -2   1   11.67    1.50
 -14  -2   1   16.71    1.62
 -14   2   1    9.87    1.45
 -14   2   1   11.97    1.66
 -13  -2   1    7.06    1.35
 -13  -2   1    2.03    1.22
  13  -2  -1    5.68    1.16
 -13   2   1    3.26    1.09
  13   2  -1    3.00    1.27
 -13   2   1    4.61    1.31
 -12  -2   1   10.07    1.39
 -12  -2   1   10.18    1.27
  12  -2  -1    9.68    1.27
  12   2  -1    9.84    1.25
 -12   2   1   10.79    1.29
 -12   2   1    7.41    1.36
 -11  -2   1    5.85    1.02
  11  -2  -1    4.69    1.13
 -11  -2   1    5.42    0.98
 -11   2   1    4.42    1.13
 -11   2   1    4.47    1.17
  11   2  -1    3.71    0.88
  11   2  -1    4.46    1.11
 -10  -2   1    7.22    1.12
 -10  -2   1    7.82    1.13
  10  -2  -1    8.11    0.97
  10  -2  -1    7.22    1.13
 -10   2   1    7.74    1.02
  10   2  -1    6.19    0.90
 -10   2   1    6.52    1.00
 -10   2   1    6.59    0.99
  10   2  -1    6.86    1.08
  -9  -2   1   34.18    1.63
  -9  -2   1   37.68    1.80
  -9  -2   1   34.04    1.56
   9  -2  -1   34.56    1.62
  -9  -2   1   37.51    1.74
   9  -2  -1   36.88    1.73
  -9   2   1   36.33    1.62
  -9   2   1   36.90    1.79
  -9   2   1   34.29    1.77
  -9   2   1   37.02    1.62
   9   2  -1   33.91    1.69
   9   2  -1   36.34    1.61
   8  -2  -1   18.05    1.17
   8  -2  -1   16.96    1.17
  -8  -2   1   20.69    1.19
  -8  -2   1   20.28    1.35
  -8  -2   1   19.16    1.22
  -8  -2   1   17.49    1.24
  -8   2   1   17.68    1.15
  -8   2   1   19.14    1.33
   8   2  -1   18.26    1.16
   8   2  -1   16.29    1.11
  -8   2   1   16.88    1.27
  -8   2   1   19.70    1.24
   7  -2  -1   24.43    1.20
   7  -2  -1   24.33    1.24
  -7  -2   1   21.62    1.15
  -7  -2   1   24.23    1.19
  -7  -2   1   22.94    1.20
  -7  -2   1   22.85    1.33
   7   2  -1   22.62    1.27
  -7   2   1   24.92    1.19
  -7   2   1   22.43    1.30
  -7   2   1   21.42    1.32
  -7   2   1   24.76    1.29
   6  -2  -1    9.89    0.84
  -6  -2   1    8.96    0.76
  -6  -2   1    9.76    0.77
  -6  -2   1    9.42    0.78
  -6  -2   1    9.46    0.73
  -6  -2   1    8.35    0.84
   6  -2  -1    8.88    0.76
   6   2  -1    7.53    0.78
   6   2  -1    6.74    0.67
  -6   2   1    7.03    0.72
  -6   2   1    7.60    0.68
  -6   2   1    8.11    0.76
   6   2  -1    7.62    0.72
   6   2  -1    6.80    0.72
  -5  -2   1   26.75    1.07
  -5  -2   1   29.65    1.20
  -5  -2   1   27.92    1.21
   5  -2  -1   29.36    1.20
  -5  -2   1   26.99    1.09
   5  -2  -1   26.39    1.14
   5  -2  -1   27.50    1.11
   5  -2  -1   28.09    1.12
   5   2  -1   26.05    1.12
  -5   2   1   28.13    1.12
   5   2  -1   28.77    1.12
  -5   2   1   25.48    1.06
  -5   2   1   29.42    1.16
   5   2  -1   29.22    1.13
  -5   2   1   27.79    1.19
   5   2  -1   26.34    1.17
  -5   2   1   25.96    1.08
  -4  -2   1  139.73    3.01
   4  -2  -1  143.00    3.03
   4  -2  -1  141.46    3.12
  -4  -2   1  138.30    3.08
  -4  -2   1  141.34    3.09
   4  -2  -1  141.49    3.05
   4  -2  -1  141.38    3.10
  -4  -2   1  141.69    3.06
   4  -2  -1  137.75    2.99
  -4  -2   1  137.27    3.00
   4   2  -1  137.33    2.97
  -4   2   1  142.39    3.13
   4   2  -1  138.57    3.05
   4   2  -1  138.52    3.08
  -4   2   1  135.15    3.08
  -4   2   1  138.33    3.04
  -4   2   1  140.85    3.00
  -4   2   1  139.76    3.04
   4   2  -1  142.28    3.05
   4   2  -1  142.19    3.10
  -3  -2   1   90.31    2.05
  -3  -2   1   91.93    2.12
   3  -2  -1   89.40    2.04
  -3  -2   1   93.79    2.10
   3  -2  -1   91.98    2.05
  -3  -2   1   90.75    2.09
   3  -2  -1   92.19    2.10
   3  -2  -1   92.29    2.03
  -3  -2   1   90.47    2.03
   3  -2  -1   91.88    2.09
  -3   2   1   91.89    2.10
   3   2  -1   93.24    2.09
   3   2  -1   90.55    2.02
  -3   2   1   91.13    2.08
  -3   2   1   94.74    2.07
   3   2  -1   91.60    2.05
  -3   2   1   91.95    2.05
  -3   2   1   93.46    2.09
   3   2  -1   92.83    2.09
   3   2  -1   92.98    2.12
  -2  -2   1  247.40    4.68
  -2  -2   1  243.72    4.67
  -2  -2   1  245.70    4.79
   2  -2  -1  243.18    4.66
   2  -2  -1  238.28    4.77
  -2  -2   1  244.08    4.79
   2  -2  -1  242.51    4.65
  -2  -2   1  244.76    4.68
   2  -2  -1  244.02    4.79
   2  -2  -1  246.65    4.67
   2   2  -1  243.21    4.68
  -2   2   1  245.36    4.78
   2   2  -1  245.70    4.79
  -2   2   1  245.60    4.66
  -2   2   1  244.58    4.78
  -2   2   1  250.91    4.66
   2   2  -1  244.89    4.68
   2   2  -1  244.72    4.79
   2   2  -1  245.02    4.67
  -1  -2   1   49.18    1.10
  -1  -2   1   49.26    1.07
   1  -2  -1   50.43    1.07
  -1  -2   1   48.66    1.09
   1  -2  -1   48.45    1.03
   1  -2  -1   50.14    1.05
  -1  -2   1   49.62    1.08
   1  -2  -1   50.05    1.04
   1   2  -1   49.02    1.10
   1   2  -1   47.27    1.07
  -1   2   1   48.37    1.04
  -1   2   1   48.35    1.06
   1   2  -1   48.75    1.11
   1   2  -1   48.26    1.09
  -1   2   1   48.86    1.06
  -1   2   1   49.86    1.05
   1   2  -1   47.24    1.11
   0  -2   1   20.66    0.56
   0  -2  -1   20.81    0.44
   0  -2   1   21.58    0.59
   0  -2   1   20.32    0.58
   0  -2   1   20.68    0.57
   0  -2   1   20.85    0.56
   0   2   1   20.21    0.45
   0   2  -1   21.21    0.57
   0   2  -1   20.64    0.55
   0   2  -1   23.79    0.58
   0   2  -1   22.18    0.56
   0   2  -1   24.05    0.61
  -1  -2  -1  173.93    3.38
   1  -2   1  179.74    3.39
   1  -2   1  175.96    3.46
   1  -2   1  170.32    3.45
  -1  -2  -1  178.62    3.31
   1  -2   1  173.83    3.38
  -1  -2  -1  173.60    3.30
  -1  -2  -1  176.25    3.38
   1   2   1  178.18    3.30
   1   2   1  176.38    3.38
  -1   2  -1  177.26    3.46
  -1   2  -1  172.63    3.45
   1   2   1  175.85    3.38
  -1   2  -1  173.66    3.38
  -1   2  -1  175.15    3.38
   2  -2   1  133.37    2.76
  -2  -2  -1  130.49    2.62
  -2  -2  -1  130.66    2.69
   2  -2   1  130.75    2.69
   2  -2   1  130.31    2.70
   2  -2   1  131.81    2.75
  -2  -2  -1  129.75    2.64
  -2   2  -1  129.89    2.68
   2   2   1  130.33    2.68
  -2   2  -1  129.10    2.76
   2   2   1  130.82    2.63
  -2   2  -1  131.98    2.69
  -2   2  -1  131.62    2.77
   2   2   1  133.51    2.64
   2   2   1  132.47    2.70
  -3  -2  -1   68.37    1.65
   3  -2   1   69.73    1.71
   3  -2   1   67.87    1.67
  -3  -2  -1   67.27    1.66
   3  -2   1   67.62    1.68
   3  -2   1   67.66    1.71
  -3  -2  -1   68.12    1.62
   3   2   1   67.67    1.67
  -3   2  -1   66.72    1.71
  -3   2  -1   68.36    1.67
  -3   2  -1   65.97    1.68
   3   2   1   68.99    1.68
   3   2   1   68.94    1.65
  -3   2  -1   64.72    1.71
   3   2   1   67.78    1.62
   4  -2   1   44.66    1.44
  -4  -2  -1   44.81    1.30
  -4  -2  -1   43.94    1.33
  -4  -2  -1   45.03    1.33
   4  -2   1   47.76    1.38
   4  -2   1   47.75    1.39
  -4  -2  -1   46.60    1.39
   4  -2   1   46.54    1.45
  -4   2  -1   44.00    1.38
   4   2   1   42.79    1.37
  -4   2  -1   43.96    1.35
   4   2   1   43.92    1.31
   4   2   1   43.97    1.32
  -4   2  -1   43.89    1.43
   4   2   1   44.47    1.39
  -4   2  -1   46.16    1.46
  -5  -2  -1    2.70    0.53
   5  -2   1    3.45    0.65
   5  -2   1    2.85    0.65
  -5  -2  -1    3.28    0.51
  -5  -2  -1    3.25    0.52
  -5  -2  -1    2.26    0.55
   5  -2   1    2.81    0.51
   5  -2   1    1.79    0.49
  -5  -2  -1    2.93    0.62
   5   2   1    3.58    0.55
   5   2   1    3.51    0.64
  -5   2  -1    2.40    0.66
  -5   2  -1    3.17    0.55
  -5   2  -1    3.52    0.54
  -5   2  -1    3.03    0.58
   5   2   1    2.72    0.50
  -6  -2  -1  139.75    3.33
  -6  -2  -1  135.16    3.31
   6  -2   1  125.73    3.29
  -6  -2  -1  135.79    3.19
  -6  -2  -1  138.95    3.23
   6  -2   1  139.61    3.31
  -6  -2  -1  135.96    3.27
   6   2   1  140.97    3.34
   6   2   1  144.69    3.30
  -6   2  -1  138.19    3.23
  -6   2  -1  140.33    3.31
  -6   2  -1  141.54    3.37
  -6   2  -1  137.34    3.25
   6   2   1  145.89    3.26
  -7  -2  -1   17.52    1.21
  -7  -2  -1   17.84    1.23
  -7  -2  -1   18.32    1.20
   7  -2   1   16.53    1.09
  -7  -2  -1   15.89    1.16
   7  -2   1   16.82    1.22
  -7   2  -1   18.24    1.07
  -7   2  -1   16.07    1.06
  -7   2  -1   16.92    1.12
  -7   2  -1   15.60    1.24
   7   2   1   17.77    1.07
  -8  -2  -1   10.55    1.05
  -8  -2  -1   12.05    0.93
   8  -2   1   11.12    0.99
  -8  -2  -1   12.29    1.09
  -8  -2  -1   12.90    0.98
   8  -2   1   12.77    1.07
  -8   2  -1   10.40    1.08
   8   2   1   11.05    0.94
  -8   2  -1   11.83    0.95
  -8   2  -1   13.37    1.07
  -8   2  -1   11.08    1.01
   8   2   1   11.35    1.03
  -9  -2  -1   12.86    1.21
   9  -2   1   11.95    1.12
   9  -2   1   13.07    1.18
  -9  -2  -1   13.86    1.15
  -9  -2  -1   12.97    1.13
  -9  -2  -1   15.76    1.18
   9   2   1   15.94    1.33
   9   2   1   12.87    1.17
  -9   2  -1   15.16    1.17
  -9   2  -1   11.72    1.03
  -9   2  -1   14.97    1.25
  -9   2  -1   15.90    1.40
 -10  -2  -1    1.30    0.94
  10  -2   1    1.42    0.93
 -10  -2  -1    0.04    0.90
  10  -2   1    0.43    0.72
 -10   2  -1    0.14    0.76
  10   2   1    0.26    0.85
 -10   2  -1    2.77    1.00
  10   2   1   -0.33    0.82
 -11  -2  -1   37.52    2.01
 -11  -2  -1   31.89    1.96
  11  -2   1   35.09    1.87
 -11   2  -1   32.76    2.02
  11   2   1   31.69    1.89
  11   2   1   30.19    1.90
 -11   2  -1   33.32    2.03
  12  -2   1   15.05    1.61
 -12  -2  -1   17.58    1.52
 -12  -2  -1   15.68    1.62
  12   2   1   19.47    1.60
 -12   2  -1   17.61    1.56
 -12   2  -1   18.31    1.69
 -13  -2  -1    6.40    1.23
  13  -2   1    5.61    1.35
 -13  -2  -1    6.39    1.21
 -13   2  -1    4.72    1.18
 -13   2  -1    4.68    1.35
  14  -2   1    4.04    1.21
 -14  -2  -1    3.65    1.21
 -14  -2  -1    3.99    1.21
 -14   2  -1    4.92    1.26
 -14   2  -1    4.81    1.44
  15  -3  -1    0.45    1.36
 -15  -3   1    2.44    1.18
 -15   3   1   -0.43    1.31
 -15   3   1    1.93    1.38
  14  -3  -1    0.02    1.21
 -14  -3   1    1.00    1.24
 -14  -3   1    0.64    1.25
 -14   3   1    0.41    1.29
 -14   3   1    1.21    1.05
 -13  -3   1   25.80    1.84
  13  -3  -1   25.75    2.02
 -13  -3   1   23.03    1.78
 -13   3   1   26.67    1.89
 -13   3   1   25.77    1.88
  13   3  -1   26.25    1.85
 -12  -3   1    9.49    1.34
 -12  -3   1    9.00    1.22
  12  -3  -1   11.34    1.32
 -12   3   1    9.14    1.26
 -12   3   1    9.85    1.40
  12   3  -1    7.36    1.30
  11  -3  -1    8.40    1.13
 -11  -3   1   10.34    1.30
 -11  -3   1    9.10    1.26
 -11   3   1    7.10    1.07
 -11   3   1    7.45    1.25
  11   3  -1    8.07    1.22
  11   3  -1    7.20    1.10
  10  -3  -1    2.98    0.81
 -10  -3   1    3.39    0.98
 -10  -3   1    1.71    0.94
  10  -3  -1    2.91    0.85
  10   3  -1    3.17    0.97
 -10   3   1    1.75    0.96
  10   3  -1    1.88    0.87
 -10   3   1    2.68    0.75
 -10   3   1    1.18    0.92
  -9  -3   1    2.27    0.66
   9  -3  -1    3.84    0.81
  -9  -3   1    2.61    0.90
  -9  -3   1    1.41    0.65
  -9  -3   1    3.34    0.90
   9  -3  -1    1.29    0.66
  -9   3   1    3.21    0.69
  -9   3   1    2.36    0.78
  -9   3   1    1.62    0.73
  -9   3   1    2.98    0.70
   9   3  -1    2.64    0.87
   9   3  -1    3.84    0.73
  -8  -3   1   12.76    1.00
   8  -3  -1   12.65    0.97
  -8  -3   1   12.43    1.04
  -8  -3   1   12.40    1.01
   8  -3  -1   13.96    1.14
  -8  -3   1   12.87    1.10
  -8   3   1   12.04    1.00
  -8   3   1   12.09    1.06
   8   3  -1   12.36    1.01
  -8   3   1   14.05    1.12
  -8   3   1   11.63    0.99
   8   3  -1   13.80    1.19
   7  -3  -1    8.75    0.79
   7  -3  -1    9.82    0.96
  -7  -3   1    9.74    0.77
  -7  -3   1   10.62    0.82
  -7  -3   1   10.38    0.86
  -7  -3   1    9.77    0.86
   7   3  -1    8.78    0.74
  -7   3   1    7.35    0.74
   7   3  -1    7.26    0.73
  -7   3   1    8.42    0.93
  -7   3   1    8.08    0.75
  -7   3   1    9.13    0.84
  -6  -3   1    1.28    0.50
  -6  -3   1    1.42    0.48
   6  -3  -1    1.57    0.55
   6  -3  -1    2.10    0.57
  -6  -3   1   -0.51    0.60
  -6  -3   1    0.39    0.47
  -6  -3   1    0.68    0.50
   6  -3  -1    0.74    0.59
   6   3  -1    0.61    0.55
  -6   3   1    1.29    0.58
   6   3  -1    1.51    0.52
   6   3  -1    1.24    0.59
  -6   3   1    0.37    0.39
  -6   3   1    1.11    0.56
   6   3  -1    1.27    0.49
  -6   3   1    1.71    0.57
   5  -3  -1   24.26    1.05
  -5  -3   1   23.82    1.00
  -5  -3   1   23.93    1.12
  -5  -3   1   23.85    1.13
  -5  -3   1   22.98    1.02
   5  -3  -1   24.25    1.00
   5  -3  -1   25.64    1.16
   5   3  -1   23.31    1.06
  -5   3   1   21.35    0.98
  -5   3   1   24.51    1.17
  -5   3   1   23.03    1.03
   5   3  -1   21.57    1.01
   5   3  -1   22.52    1.12
  -5   3   1   22.81    1.05
   5   3  -1   21.42    1.00
   4  -3  -1  148.35    3.24
   4  -3  -1  148.71    3.17
  -4  -3   1  148.01    3.19
   4  -3  -1  147.84    3.13
  -4  -3   1  142.31    3.23
   4  -3  -1  147.11    3.18
  -4  -3   1  146.28    3.14
  -4  -3   1  152.29    3.16
   4  -3  -1  151.24    3.27
  -4  -3   1  143.85    3.23
   4   3  -1  149.34    3.25
  -4   3   1  144.24    3.15
  -4   3   1  150.34    3.14
  -4   3   1  146.33    3.18
   4   3  -1  147.91    3.14
  -4   3   1  144.75    3.21
  -4   3   1  145.37    3.26
   4   3  -1  148.46    3.23
   4   3  -1  149.82    3.20
   4   3  -1  148.58    3.15
  -3  -3   1   56.35    1.48
   3  -3  -1   56.10    1.41
   3  -3  -1   57.33    1.47
  -3  -3   1   58.58    1.47
  -3  -3   1   55.51    1.41
  -3  -3   1   56.56    1.50
   3  -3  -1   55.05    1.50
   3  -3  -1   56.70    1.44
   3  -3  -1   56.94    1.48
  -3  -3   1   59.29    1.50
  -3   3   1   56.90    1.44
   3   3  -1   57.51    1.50
   3   3  -1   57.89    1.48
   3   3  -1   60.02    1.42
   3   3  -1   57.34    1.50
  -3   3   1   58.25    1.42
  -3   3   1   57.74    1.51
  -3   3   1   58.13    1.46
  -3   3   1   59.50    1.51
   3   3  -1   58.78    1.46
   2  -3  -1   89.23    1.90
   2  -3  -1   91.34    1.89
  -2  -3   1   90.61    1.91
  -2  -3   1   93.39    1.91
   2  -3  -1   90.03    1.95
  -2  -3   1   91.60    1.93
  -2  -3   1   90.32    1.98
   2  -3  -1   90.60    1.92
   2   3  -1   90.48    1.97
   2   3  -1   89.33    1.94
  -2   3   1   89.21    1.91
   2   3  -1   95.21    1.93
  -2   3   1   89.69    1.94
   2   3  -1   91.43    1.90
   2   3  -1   89.94    1.96
  -2   3   1   90.97    1.94
  -2   3   1   92.71    1.89
   1  -3  -1  236.18    4.40
   1  -3  -1  236.79    4.40
  -1  -3   1  236.10    4.58
   1  -3  -1  235.21    4.51
  -1  -3   1  238.25    4.47
   1  -3  -1  238.66    4.52
   1  -3  -1  238.50    4.41
  -1  -3   1  233.91    4.45
   1   3  -1  233.93    4.46
  -1   3   1  241.16    4.39
   1   3  -1  235.64    4.46
  -1   3   1  235.59    4.50
   1   3  -1  233.66    4.57
  -1   3   1  239.56    4.40
   1   3  -1  238.33    4.45
  -1   3   1  235.68    4.50
  -1   3   1  243.45    4.40
   1   3  -1  235.44    4.56
   0  -3   1    5.16    0.37
   0  -3   1    5.22    0.38
   0  -3   1    5.11    0.38
   0  -3   1    5.90    0.35
   0  -3   1    5.53    0.39
   0   3  -1    5.64    0.38
   0   3  -1    5.36    0.38
   0   3  -1    6.41    0.40
   0   3  -1    4.91    0.38
  -1  -3  -1   43.44    0.97
  -1  -3  -1   46.06    0.99
   1  -3   1   46.34    1.10
   1  -3   1   45.86    1.10
  -1  -3  -1   46.43    0.99
   1  -3   1   45.90    1.11
  -1  -3  -1   46.81    0.98
   1  -3   1   45.74    1.11
  -1   3  -1   45.60    1.11
  -1   3  -1   46.58    1.11
  -1   3  -1   47.22    1.13
  -1   3  -1   45.92    1.11
   1   3   1   47.67    0.97
   1   3   1   46.63    0.98
   1   3   1   45.40    0.97
   1   3   1   45.86    0.98
  -2  -3  -1   51.70    1.22
   2  -3   1   50.11    1.26
   2  -3   1   50.92    1.31
   2  -3   1   49.76    1.29
  -2  -3  -1   48.21    1.21
   2  -3   1   52.05    1.30
  -2  -3  -1   50.69    1.20
  -2  -3  -1   49.30    1.19
  -2   3  -1   49.58    1.29
   2   3   1   51.38    1.20
   2   3   1   49.05    1.20
   2   3   1   51.01    1.19
  -2   3  -1   48.99    1.28
   2   3   1   50.84    1.21
  -2   3  -1   50.44    1.33
  -2   3  -1   49.23    1.26
   3  -3   1    7.20    0.62
   3  -3   1    5.97    0.53
  -3  -3  -1    7.80    0.64
   3  -3   1    6.45    0.51
  -3  -3  -1    6.78    0.54
   3  -3   1    6.51    0.59
  -3  -3  -1    7.60    0.61
  -3  -3  -1    6.54    0.53
  -3   3  -1    8.02    0.65
  -3   3  -1    7.62    0.63
  -3   3  -1    7.02    0.63
   3   3   1    7.60    0.64
   3   3   1    8.18    0.66
  -3   3  -1    7.67    0.63
   3   3   1    7.55    0.62
   3   3   1    7.97    0.63
   4  -3   1   15.32    0.84
   4  -3   1   14.77    0.84
  -4  -3  -1   16.38    0.86
  -4  -3  -1   15.21    0.86
  -4  -3  -1   15.48    0.85
  -4  -3  -1   15.53    0.87
   4  -3   1   15.44    0.90
   4  -3   1   14.69    0.85
   4   3   1   14.44    0.84
  -4   3  -1   15.00    0.88
   4   3   1   15.30    0.88
  -4   3  -1   16.11    0.87
  -4   3  -1   16.64    0.85
  -4   3  -1   16.17    0.84
   4   3   1   15.54    0.87
   4   3   1   16.19    0.86
   5  -3   1   18.84    1.09
  -5  -3  -1   17.86    0.99
  -5  -3  -1   18.51    0.92
   5  -3   1   16.90    0.94
  -5  -3  -1   17.86    1.00
  -5  -3  -1   18.89    1.03
  -5  -3  -1   18.57    0.99
   5   3   1   17.21    0.99
  -5   3  -1   15.94    0.93
  -5   3  -1   17.27    0.99
  -5   3  -1   15.44    0.90
  -5   3  -1   14.17    0.91
   5   3   1   15.91    0.98
   5   3   1   17.31    0.93
  -6  -3  -1   15.78    1.09
  -6  -3  -1   14.05    0.95
  -6  -3  -1   16.85    0.98
  -6  -3  -1   15.48    1.04
  -6  -3  -1   16.12    0.97
   6  -3   1   16.15    1.02
   6  -3   1   19.09    1.16
  -6   3  -1   15.35    1.02
   6   3   1   16.39    1.09
  -6   3  -1   14.96    1.10
  -6   3  -1   15.43    1.16
   6   3   1   16.39    0.97
   6   3   1   16.51    0.97
  -6   3  -1   16.24    1.12
  -7  -3  -1   68.63    2.18
  -7  -3  -1   66.83    2.10
  -7  -3  -1   63.19    1.99
   7  -3   1   66.09    2.19
  -7  -3  -1   67.42    2.07
  -7  -3  -1   66.81    2.12
   7  -3   1   69.35    2.11
  -7   3  -1   68.63    2.20
   7   3   1   69.43    2.11
  -7   3  -1   68.61    2.16
  -7   3  -1   72.84    2.18
   7   3   1   69.76    2.11
  -7   3  -1   68.37    2.11
  -8  -3  -1    2.13    0.79
   8  -3   1    2.52    0.82
  -8  -3  -1    1.88    0.66
   8  -3   1    2.66    0.65
  -8  -3  -1    1.41    0.72
  -8  -3  -1    2.11    0.59
  -8   3  -1    2.10    0.63
  -8   3  -1    2.27    0.61
  -8   3  -1    2.39    0.83
   8   3   1    0.01    0.38
  -8   3  -1    1.76    0.82
   8   3   1    1.20    0.61
   9  -3   1    0.83    0.83
  -9  -3  -1   -0.11    0.66
  -9  -3  -1    1.48    0.64
  -9  -3  -1    1.36    0.84
   9  -3   1    1.62    0.66
  -9   3  -1    1.26    0.64
  -9   3  -1    1.30    0.76
  -9   3  -1    1.05    0.71
   9   3   1    1.10    0.78
  -9   3  -1    0.76    0.85
   9   3   1    0.23    0.62
  10  -3   1    2.12    0.92
  10  -3   1    1.11    0.79
 -10  -3  -1    1.71    0.82
 -10  -3  -1    2.45    0.99
 -10   3  -1    1.53    0.82
 -10   3  -1    2.23    0.99
  10   3   1    2.09    0.92
  10   3   1    3.33    0.93
 -11  -3  -1    8.50    1.27
  11  -3   1    9.44    1.33
 -11  -3  -1   10.51    1.31
 -11   3  -1    7.15    1.14
 -11   3  -1   10.62    1.37
  11   3   1   10.38    1.18
  11   3   1    9.94    1.24
  12  -3   1    3.92    1.07
 -12  -3  -1    6.07    1.29
 -12  -3  -1    4.51    1.22
  12   3   1    4.74    1.06
 -12   3  -1    4.78    1.13
 -12   3  -1    3.88    1.09
 -13  -3  -1   20.82    1.81
 -13  -3  -1   23.28    2.00
  13  -3   1   24.42    2.02
 -13   3  -1   20.79    1.89
 -13   3  -1   21.87    1.90
  14  -3   1    1.68    1.06
 -14  -3  -1    1.31    1.26
 -14   3  -1    0.84    1.32
 -14   3  -1    0.71    1.30
 -15  -4   1    0.20    1.08
  15  -4  -1   -1.28    1.28
 -15   4   1   -0.96    1.27
 -15   4   1   -0.19    1.35
 -14  -4   1    2.22    1.29
  14  -4  -1    3.00    1.32
 -14  -4   1    2.16    1.31
 -14   4   1    3.08    1.35
 -14   4   1    2.87    1.35
 -13  -4   1    2.47    1.04
 -13  -4   1    3.28    1.23
  13  -4  -1    2.48    1.27
 -13   4   1    2.70    1.07
 -13   4   1    3.71    1.10
  12  -4  -1    3.46    1.20
 -12  -4   1    2.41    1.14
 -12  -4   1    4.57    1.21
 -12   4   1    0.77    0.95
  12   4  -1    1.93    1.10
 -12   4   1    2.32    0.99
  11  -4  -1    1.78    1.04
 -11  -4   1    3.94    0.94
 -11  -4   1    1.65    1.02
 -11   4   1    2.91    1.11
  11   4  -1    2.78    1.01
  11   4  -1    2.85    0.97
 -11   4   1    3.31    1.09
  10  -4  -1    6.50    1.12
 -10  -4   1    6.77    0.98
 -10  -4   1    5.87    1.06
  10  -4  -1    5.20    1.00
 -10   4   1    7.04    1.00
 -10   4   1    7.15    1.13
  10   4  -1    6.73    1.01
  10   4  -1    6.12    1.07
 -10   4   1    6.44    0.89
   9  -4  -1   17.79    1.26
  -9  -4   1   17.26    1.40
  -9  -4   1   17.34    1.35
  -9  -4   1   14.57    1.15
   9  -4  -1   16.97    1.37
  -9  -4   1   16.00    1.36
  -9   4   1   18.97    1.44
   9   4  -1   16.21    1.19
  -9   4   1   18.73    1.25
   9   4  -1   14.38    1.16
  -9   4   1   17.04    1.46
  -9   4   1   17.47    1.25
  -8  -4   1    1.63    0.75
   8  -4  -1    0.23    0.69
  -8  -4   1    1.48    0.77
   8  -4  -1    1.10    0.63
  -8  -4   1    1.78    0.70
  -8  -4   1    1.04    0.67
  -8   4   1    1.17    0.80
   8   4  -1   -0.34    0.52
  -8   4   1    1.06    0.74
  -8   4   1    1.14    0.60
   8   4  -1    0.80    0.57
  -8   4   1    1.89    0.71
  -7  -4   1   40.89    1.59
   7  -4  -1   45.12    1.69
   7  -4  -1   44.57    1.73
  -7  -4   1   42.79    1.60
  -7  -4   1   41.86    1.55
  -7  -4   1   47.14    1.69
  -7  -4   1   44.03    1.69
  -7   4   1   45.70    1.67
   7   4  -1   45.05    1.58
   7   4  -1   44.31    1.59
   7   4  -1   45.62    1.60
  -7   4   1   45.43    1.64
  -7   4   1   45.69    1.60
  -7   4   1   44.31    1.68
  -6  -4   1    3.19    0.60
  -6  -4   1    3.44    0.57
   6  -4  -1    3.52    0.56
  -6  -4   1    2.60    0.67
  -6  -4   1    3.94    0.64
   6  -4  -1    3.18    0.68
   6  -4  -1    3.02    0.71
  -6  -4   1    2.02    0.65
  -6   4   1    2.94    0.61
   6   4  -1    2.70    0.57
  -6   4   1    3.36    0.54
   6   4  -1    2.89    0.53
   6   4  -1    3.07    0.53
  -6   4   1    2.65    0.53
  -6   4   1    2.16    0.55
   6   4  -1    2.29    0.66
   5  -4  -1   18.46    0.94
  -5  -4   1   19.23    0.99
   5  -4  -1   19.65    0.97
  -5  -4   1   18.36    0.93
  -5  -4   1   16.61    1.00
   5  -4  -1   18.10    0.94
  -5  -4   1   16.53    0.91
   5   4  -1   17.78    0.94
  -5   4   1   18.05    1.01
  -5   4   1   19.36    1.06
  -5   4   1   18.63    0.98
  -5   4   1   17.09    0.91
   5   4  -1   18.95    0.93
   5   4  -1   17.54    0.99
   5   4  -1   18.22    0.88
   4  -4  -1    0.85    0.35
   4  -4  -1    1.09    0.39
   4  -4  -1    1.51    0.50
  -4  -4   1    1.17    0.37
  -4  -4   1    1.83    0.42
   4  -4  -1    1.44    0.51
  -4  -4   1    1.02    0.40
  -4  -4   1    2.05    0.52
   4  -4  -1    1.52    0.40
  -4   4   1    2.05    0.41
   4   4  -1    1.94    0.46
   4   4  -1    1.51    0.48
  -4   4   1    1.71    0.53
  -4   4   1    1.25    0.45
  -4   4   1    1.50    0.39
   4   4  -1    1.50    0.48
   4   4  -1    2.38    0.52
  -4   4   1    1.91    0.42
   4   4  -1    1.25    0.51
   3  -4  -1    9.05    0.61
  -3  -4   1    8.18    0.60
  -3  -4   1    9.23    0.68
   3  -4  -1    9.65    0.69
  -3  -4   1    8.08    0.61
   3  -4  -1    9.57    0.71
  -3  -4   1    9.17    0.61
   3  -4  -1    9.15    0.62
  -3   4   1    9.73    0.69
  -3   4   1    9.06    0.67
   3   4  -1    8.63    0.58
   3   4  -1    9.73    0.69
  -3   4   1    8.15    0.68
   3   4  -1    8.14    0.59
  -3   4   1    7.66    0.68
   3   4  -1    9.01    0.71
   3   4  -1    8.19    0.68
   2  -4  -1   10.47    0.56
  -2  -4   1    9.72    0.60
  -2  -4   1   10.13    0.58
  -2  -4   1   10.88    0.60
   2  -4  -1    9.40    0.55
  -2  -4   1    9.88    0.60
   2  -4  -1    9.62    0.55
   2  -4  -1    8.94    0.57
   2   4  -1   10.66    0.60
  -2   4   1    9.01    0.53
  -2   4   1    9.49    0.48
   2   4  -1    9.87    0.58
   2   4  -1    9.06    0.59
  -2   4   1   10.52    0.60
  -2   4   1    8.36    0.55
   2   4  -1    9.21    0.55
  -2   4   1    9.16    0.53
   2   4  -1   10.63    0.58
   1  -4  -1   16.91    0.48
   1  -4  -1   17.22    0.47
  -1  -4   1   16.68    0.58
  -1  -4   1   16.81    0.60
   1  -4  -1   16.75    0.48
  -1  -4   1   16.33    0.56
   1  -4  -1   16.46    0.47
   1  -4  -1   16.83    0.49
   1   4  -1   14.90    0.54
   1   4  -1   14.80    0.56
  -1   4   1   16.66    0.50
   1   4  -1   15.76    0.59
  -1   4   1   15.23    0.46
  -1   4   1   16.06    0.48
   1   4  -1   16.38    0.63
  -1   4   1   15.75    0.46
  -1   4   1   15.72    0.48
   0  -4   1   58.51    1.34
   0  -4   1   59.34    1.32
   0  -4   1   59.91    1.32
   0  -4   1   59.61    1.31
   0  -4   1   60.18    1.34
   0   4  -1   59.69    1.33
   0   4  -1   60.47    1.31
   0   4  -1   60.11    1.33
   0   4  -1   62.59    1.32
  -1  -4  -1   89.48    1.71
   1  -4   1   88.08    1.88
   1  -4   1   87.45    1.91
   1  -4   1   88.95    1.88
  -1  -4  -1   88.98    1.75
  -1  -4  -1   88.46    1.75
  -1  -4  -1   88.02    1.70
   1   4   1   88.43    1.72
   1   4   1   86.76    1.72
  -1   4  -1   89.90    1.90
   1   4   1   87.06    1.72
  -1   4  -1   88.51    1.86
  -1   4  -1   87.35    1.91
   1   4   1   87.38    1.69
  -2  -4  -1   10.54    0.54
  -2  -4  -1   11.35    0.53
   2  -4   1    9.56    0.61
   2  -4   1   11.83    0.63
   2  -4   1   10.54    0.70
  -2  -4  -1   10.91    0.56
   2  -4   1   10.26    0.68
  -2  -4  -1    9.94    0.57
  -2   4  -1   11.46    0.61
   2   4   1   10.16    0.54
  -2   4  -1   10.45    0.60
  -2   4  -1   10.69    0.71
   2   4   1    9.92    0.50
   2   4   1   10.01    0.54
   2   4   1    9.76    0.55
  -2   4  -1   10.78    0.72
   3  -4   1    2.10    0.43
  -3  -4  -1    2.91    0.37
   3  -4   1    2.01    0.41
  -3  -4  -1    1.96    0.41
  -3  -4  -1    2.62    0.40
  -3  -4  -1    2.45    0.40
   3  -4   1    2.62    0.40
   3  -4   1    2.18    0.43
  -3   4  -1    1.79    0.43
  -3   4  -1    1.80    0.38
   3   4   1    2.23    0.39
  -3   4  -1    1.99    0.51
   3   4   1    2.19    0.43
   3   4   1    2.58    0.40
   3   4   1    2.07    0.40
  -3   4  -1    2.05    0.41
  -4  -4  -1   62.51    1.61
  -4  -4  -1   63.84    1.66
   4  -4   1   62.80    1.74
  -4  -4  -1   62.80    1.63
   4  -4   1   52.58    1.65
   4  -4   1   61.34    1.71
  -4  -4  -1   64.27    1.64
   4  -4   1   63.28    1.69
  -4   4  -1   64.61    1.75
  -4   4  -1   64.93    1.76
   4   4   1   62.51    1.65
   4   4   1   60.27    1.65
  -4   4  -1   61.63    1.68
   4   4   1   59.03    1.59
   4   4   1   63.03    1.66
  -4   4  -1   64.28    1.73
  -5  -4  -1    0.86    0.50
  -5  -4  -1   -0.27    0.50
   5  -4   1   -0.25    0.43
   5  -4   1   -0.03    0.42
  -5  -4  -1    0.41    0.47
  -5  -4  -1    0.13    0.46
  -5  -4  -1    0.34    0.47
   5  -4   1    0.46    0.46
  -5   4  -1    0.39    0.58
  -5   4  -1    0.52    0.44
   5   4   1   -0.05    0.50
   5   4   1    0.00    0.48
   5   4   1   -0.44    0.48
  -5   4  -1    0.25    0.53
   6  -4   1   20.48    1.09
  -6  -4  -1   19.22    1.01
  -6  -4  -1   19.01    1.11
   6  -4   1   17.84    1.16
  -6  -4  -1   16.27    0.96
  -6  -4  -1   19.38    1.03
  -6  -4  -1   19.62    1.04
   6   4   1   18.13    0.99
  -6   4  -1   17.80    1.05
  -6   4  -1   20.05    1.10
  -6   4  -1   21.32    1.24
   6   4   1   20.88    1.03
   6   4   1   18.61    1.12
  -6   4  -1   18.31    1.05
   7  -4   1    1.19    0.70
  -7  -4  -1    1.14    0.54
  -7  -4  -1   -0.18    0.48
  -7  -4  -1    0.70    0.54
  -7  -4  -1    0.43    0.65
   7  -4   1    0.71    0.55
  -7   4  -1   -0.42    0.53
   7   4   1    0.14    0.49
  -7   4  -1    0.36    0.59
  -7   4  -1    0.58    0.64
  -7   4  -1    0.17    0.50
   7   4   1    0.67    0.62
   8  -4   1    1.41    0.68
   8  -4   1    1.62    0.76
  -8  -4  -1    0.65    0.61
  -8  -4  -1    2.22    0.63
  -8  -4  -1    2.31    0.75
   8   4   1    1.50    0.73
   8   4   1    0.41    0.55
  -8   4  -1    2.60    0.71
  -8   4  -1    1.80    0.83
  -8   4  -1    2.59    0.63
  -8   4  -1    2.08    0.61
  -9  -4  -1    6.98    0.82
   9  -4   1    6.24    0.96
  -9  -4  -1    5.77    0.96
  -9  -4  -1    5.35    0.84
   9  -4   1    6.77    0.96
  -9   4  -1    5.09    0.80
  -9   4  -1    5.02    1.04
   9   4   1    4.94    0.82
   9   4   1    4.68    0.92
  -9   4  -1    5.37    0.89
  -9   4  -1    5.82    0.92
  10  -4   1    1.29    0.80
 -10  -4  -1    0.50    0.89
 -10  -4  -1    1.57    0.79
  10  -4   1    1.65    0.72
  10   4   1   -1.36    0.80
  10   4   1    1.40    0.87
 -10   4  -1    0.96    0.80
 -10   4  -1    0.65    0.77
  11  -4   1    0.91    1.04
 -11  -4  -1    1.58    0.87
 -11  -4  -1    4.22    1.09
 -11   4  -1    1.66    1.10
 -11   4  -1    0.84    1.08
  11   4   1    1.29    0.82
  11   4   1    1.67    0.84
  12  -4   1   -0.51    0.89
 -12  -4  -1    0.84    0.93
 -12  -4  -1    0.67    0.89
 -12   4  -1    2.61    1.01
  12   4   1    1.89    1.07
 -12   4  -1    2.13    0.97
 -13  -4  -1    0.47    0.96
  13  -4   1    1.21    1.21
 -13  -4  -1    1.41    1.18
 -13   4  -1   -0.23    1.20
 -13   4  -1   -0.34    0.97
  14  -4   1    3.57    1.18
 -14  -4  -1    3.17    1.18
 -14   4  -1    1.81    1.34
 -14   4  -1    2.99    1.36
 -15  -5   1    2.04    1.34
  15  -5  -1    0.66    1.35
 -15   5   1    0.66    1.11
 -15   5   1    0.02    1.14
 -14  -5   1    0.49    0.98
  14  -5  -1   -0.16    1.25
 -14   5   1    0.75    1.22
 -14   5   1    0.76    1.09
 -13  -5   1    0.18    1.12
 -13  -5   1   -0.69    1.12
  13  -5  -1   -0.45    1.14
 -13   5   1   -0.32    0.96
 -13   5   1   -1.41    1.09
 -12  -5   1    2.45    1.10
 -12  -5   1    2.85    1.10
  12  -5  -1    3.01    1.16
  12   5  -1    1.66    1.02
  12   5  -1    1.76    0.90
 -12   5   1    2.41    0.97
 -12   5   1    0.85    0.93
 -11  -5   1    1.71    1.01
  11  -5  -1    3.30    1.09
 -11  -5   1    3.25    0.90
 -11   5   1    2.14    1.06
  11   5  -1    1.08    0.79
 -11   5   1    1.15    0.90
  11   5  -1    0.74    0.92
 -10  -5   1   12.09    1.14
 -10  -5   1   10.25    1.11
  10  -5  -1   11.09    1.25
 -10   5   1   12.69    1.21
  10   5  -1   10.36    1.14
 -10   5   1   10.92    1.28
  10   5  -1    8.63    1.14
 -10   5   1    8.39    1.09
   9  -5  -1    2.01    0.74
  -9  -5   1    1.09    0.82
  -9  -5   1    0.69    0.82
   9  -5  -1    0.26    0.62
  -9  -5   1    0.32    0.70
  -9   5   1    0.56    0.64
   9   5  -1    1.46    0.66
  -9   5   1    1.23    0.84
   9   5  -1    0.71    0.76
  -9   5   1    0.45    0.86
  -9   5   1    0.21    0.58
  -8  -5   1    2.14    0.59
  -8  -5   1    2.99    0.79
   8  -5  -1    2.27    0.62
  -8  -5   1    3.28    0.71
   8  -5  -1    2.22    0.69
  -8   5   1    4.90    0.70
  -8   5   1    3.50    0.87
  -8   5   1    4.29    0.78
  -8   5   1    3.01    0.71
   8   5  -1    0.55    0.41
   8   5  -1    4.07    0.78
  -7  -5   1    0.25    0.47
   7  -5  -1    0.58    0.56
  -7  -5   1    0.10    0.52
  -7  -5   1    0.32    0.51
  -7  -5   1    0.05    0.48
  -7  -5   1   -0.09    0.52
   7  -5  -1   -0.78    0.58
   7   5  -1   -0.45    0.47
  -7   5   1    0.31    0.48
   7   5  -1   -0.35    0.47
  -7   5   1   -0.35    0.47
  -7   5   1   -0.14    0.68
  -7   5   1   -0.24    0.48
   7   5  -1    0.16    0.60
  -6  -5   1   29.32    1.31
  -6  -5   1   29.49    1.30
  -6  -5   1   30.37    1.32
   6  -5  -1   30.34    1.25
  -6  -5   1   29.16    1.24
  -6  -5   1   28.75    1.19
   6  -5  -1   29.02    1.27
   6  -5  -1   28.88    1.36
  -6   5   1   28.99    1.32
  -6   5   1   31.67    1.26
   6   5  -1   31.52    1.28
   6   5  -1   31.15    1.22
   6   5  -1   32.08    1.25
  -6   5   1   32.11    1.25
   6   5  -1   30.93    1.23
  -6   5   1   31.86    1.31
   5  -5  -1   27.77    1.12
  -5  -5   1   27.10    1.13
   5  -5  -1   26.04    1.18
  -5  -5   1   27.03    1.16
   5  -5  -1   26.09    1.20
  -5  -5   1   26.73    1.08
  -5  -5   1   27.82    1.11
  -5  -5   1   29.89    1.18
   5   5  -1   26.72    1.14
   5   5  -1   27.61    1.13
  -5   5   1   27.65    1.11
   5   5  -1   28.22    1.17
  -5   5   1   27.48    1.12
   5   5  -1   26.24    1.18
  -5   5   1   26.47    1.15
  -5   5   1   26.69    1.14
  -4  -5   1   23.79    1.01
   4  -5  -1   22.12    1.02
   4  -5  -1   22.53    1.01
   4  -5  -1   22.86    1.02
  -4  -5   1   23.24    0.97
  -4  -5   1   22.79    0.99
  -4  -5   1   22.21    0.98
   4   5  -1   24.08    0.98
  -4   5   1   23.67    0.92
   4   5  -1   22.34    0.91
   4   5  -1   24.48    0.97
  -4   5   1   22.20    0.99
   4   5  -1   23.51    1.01
  -4   5   1   23.08    1.02
   4   5  -1   22.90    0.90
  -4   5   1   21.32    0.99
   3  -5  -1  120.03    2.54
   3  -5  -1  117.12    2.55
   3  -5  -1  116.00    2.59
  -3  -5   1  114.27    2.53
  -3  -5   1  119.80    2.59
  -3  -5   1  118.30    2.53
  -3  -5   1  118.38    2.55
   3   5  -1  119.70    2.56
  -3   5   1  119.65    2.55
   3   5  -1  117.85    2.59
   3   5  -1  120.88    2.52
   3   5  -1  121.11    2.55
  -3   5   1  117.82    2.60
  -3   5   1  117.38    2.58
  -3   5   1  118.28    2.52
   3   5  -1  116.73    2.56
  -2  -5   1   48.70    1.20
   2  -5  -1   48.23    1.18
   2  -5  -1   47.94    1.20
  -2  -5   1   47.85    1.24
  -2  -5   1   48.31    1.21
   2  -5  -1   49.08    1.17
   2  -5  -1   48.68    1.21
   2  -5  -1   48.05    1.17
  -2  -5   1   46.08    1.21
   2   5  -1   47.76    1.22
   2   5  -1   48.30    1.22
  -2   5   1   48.00    1.18
  -2   5   1   50.11    1.19
  -2   5   1   47.72    1.17
   2   5  -1   47.55    1.22
   2   5  -1   50.27    1.22
  -2   5   1   46.67    1.15
  -2   5   1   49.28    1.20
   2   5  -1   48.16    1.19
   1  -5  -1   27.21    0.69
  -1  -5   1   28.43    0.80
  -1  -5   1   29.11    0.82
  -1  -5   1   28.13    0.81
   1  -5  -1   29.44    0.70
   1  -5  -1   29.05    0.71
   1  -5  -1   28.78    0.69
  -1  -5   1   28.29    0.84
   1  -5  -1   28.86    0.71
  -1   5   1   27.97    0.68
   1   5  -1   26.52    0.76
  -1   5   1   28.55    0.68
   1   5  -1   27.75    0.78
  -1   5   1   28.76    0.71
   1   5  -1   28.97    0.82
   1   5  -1   29.49    0.84
  -1   5   1   28.66    0.67
  -1   5   1   27.35    0.68
   1   5  -1   27.73    0.78
   0  -5   1   36.96    0.97
   0  -5   1   36.17    0.98
   0  -5   1   35.62    0.97
   0  -5   1   35.09    0.95
   0  -5   1   35.42    0.95
   0   5  -1   40.78    0.98
   0   5  -1   39.86    0.98
   0   5  -1   41.00    0.97
   0   5  -1   42.81    0.99
   1  -5   1   58.37    1.36
  -1  -5  -1   58.32    1.18
   1  -5   1   57.91    1.37
   1  -5   1   57.11    1.35
  -1  -5  -1   55.97    1.13
  -1  -5  -1   56.54    1.17
  -1  -5  -1   56.10    1.15
  -1   5  -1   55.34    1.35
  -1   5  -1   57.18    1.37
   1   5   1   56.34    1.12
   1   5   1   56.83    1.16
   1   5   1   59.29    1.11
  -1   5  -1   58.20    1.37
   1   5   1   56.69    1.12
   2  -5   1  307.81    6.07
   2  -5   1  305.76    6.07
  -2  -5  -1  308.74    5.78
  -2  -5  -1  311.75    5.93
   2  -5   1  312.35    5.93
   2  -5   1  304.95    5.91
  -2  -5  -1  309.21    5.79
  -2  -5  -1  306.10    5.77
  -2  -5  -1  310.78    5.94
   2   5   1  306.97    5.91
  -2   5  -1  307.75    5.93
  -2   5  -1  311.38    6.07
   2   5   1  309.11    5.79
   2   5   1  308.43    5.90
   2   5   1  302.96    5.77
  -2   5  -1  306.18    6.06
  -3  -5  -1   14.84    0.70
   3  -5   1   15.87    0.79
  -3  -5  -1   13.92    0.72
   3  -5   1   15.59    0.87
  -3  -5  -1   14.62    0.69
  -3  -5  -1   15.88    0.71
   3  -5   1   16.36    0.78
   3  -5   1   15.71    0.80
  -3  -5  -1   14.19    0.72
  -3   5  -1   15.77    0.78
   3   5   1   14.82    0.69
   3   5   1   16.41    0.69
  -3   5  -1   14.81    0.76
  -3   5  -1   16.51    0.88
  -3   5  -1   15.23    0.87
   3   5   1   14.92    0.71
   3   5   1   15.41    0.69
  -4  -5  -1   66.93    1.71
   4  -5   1   65.43    1.83
  -4  -5  -1   68.63    1.77
  -4  -5  -1   69.24    1.74
  -4  -5  -1   68.95    1.71
   4  -5   1   66.71    1.80
   4   5   1   69.20    1.76
  -4   5  -1   67.24    1.80
  -4   5  -1   67.26    1.82
   4   5   1   68.51    1.73
  -4   5  -1   68.87    1.85
   4   5   1   67.13    1.70
  -4   5  -1   69.66    1.86
  -5  -5  -1    5.29    0.56
   5  -5   1    5.74    0.65
   5  -5   1    4.68    0.61
  -5  -5  -1    5.69    0.59
   5  -5   1    5.59    0.61
  -5  -5  -1    4.16    0.60
   5   5   1    5.26    0.64
   5   5   1    4.77    0.62
  -5   5  -1    4.71    0.72
  -5   5  -1    4.76    0.61
  -5   5  -1    4.89    0.57
   5   5   1    3.26    0.57
  -6  -5  -1   42.08    1.47
  -6  -5  -1   45.34    1.59
  -6  -5  -1   43.71    1.50
   6  -5   1   45.94    1.64
   6  -5   1   45.82    1.60
  -6  -5  -1   45.53    1.53
  -6   5  -1   47.03    1.63
  -6   5  -1   43.41    1.61
   6   5   1   40.50    1.46
  -6   5  -1   43.00    1.58
   6   5   1   42.55    1.53
   6   5   1   43.51    1.53
   7  -5   1   25.01    1.37
  -7  -5  -1   27.02    1.31
  -7  -5  -1   25.08    1.35
  -7  -5  -1   24.96    1.32
  -7  -5  -1   26.64    1.33
   7  -5   1   26.98    1.33
  -7   5  -1   26.78    1.28
  -7   5  -1   25.31    1.44
   7   5   1   24.97    1.21
   7   5   1   24.07    1.19
  -7   5  -1   26.70    1.33
   7   5   1   26.95    1.27
  -7   5  -1   25.05    1.37
   8  -5   1    1.57    0.69
  -8  -5  -1    0.69    0.60
   8  -5   1    0.89    0.61
  -8  -5  -1    1.70    0.77
  -8  -5  -1    2.73    0.72
  -8   5  -1    2.56    0.73
   8   5   1    2.92    0.64
  -8   5  -1    2.14    0.73
   8   5   1    2.86    0.63
  -8   5  -1    3.28    0.78
  -8   5  -1    3.20    0.72
   9  -5   1    2.29    0.74
  -9  -5  -1    2.98    0.84
   9  -5   1    2.34    0.93
  -9  -5  -1    2.49    0.74
  -9   5  -1    2.88    0.72
   9   5   1    2.59    0.83
  -9   5  -1    1.98    0.91
   9   5   1    0.47    0.45
  -9   5  -1    2.70    0.69
  -9   5  -1    1.78    0.79
  10  -5   1    2.15    1.00
 -10  -5  -1    1.65    0.91
 -10  -5  -1    1.77    0.80
 -10   5  -1    3.53    0.88
 -10   5  -1    2.25    0.87
  10   5   1    3.94    0.94
  10   5   1    2.34    0.89
 -10   5  -1    3.54    0.91
 -11  -5  -1    4.55    0.98
 -11  -5  -1    4.72    0.94
  11  -5   1    5.61    1.06
 -11   5  -1    3.89    1.18
  11   5   1    5.09    0.95
 -11   5  -1    4.15    1.15
  11   5   1    3.68    0.89
 -12  -5  -1    5.21    1.21
  12  -5   1    3.33    1.04
 -12  -5  -1    3.34    1.02
 -12   5  -1    2.88    1.20
  12   5   1    2.58    1.07
 -12   5  -1    4.43    1.09
 -13  -5  -1   -0.46    0.91
  13  -5   1   -0.99    1.14
 -13   5  -1    1.29    1.02
 -13   5  -1    0.86    1.22
 -14  -5  -1   -0.19    0.98
  14  -5   1    0.74    1.06
 -14   5  -1    0.41    1.04
 -14   5  -1    1.50    1.13
  15  -6  -1    1.29    1.35
 -15  -6   1    1.23    1.31
 -15   6   1    0.37    1.40
 -14  -6   1    0.85    1.04
  14  -6  -1    0.34    1.29
 -14   6   1   -1.05    0.94
 -14   6   1   -1.10    1.25
  13  -6  -1    3.48    1.29
 -13  -6   1    2.75    1.22
 -13  -6   1    2.01    1.21
 -13   6   1    3.83    1.30
 -13   6   1    1.87    1.23
 -12  -6   1    3.52    1.13
  12  -6  -1    1.64    1.11
 -12  -6   1    0.66    1.07
 -12   6   1    1.44    1.17
 -12   6   1    1.66    0.95
  12   6  -1    2.32    0.90
  12   6  -1    2.09    0.90
  11  -6  -1    0.92    0.84
 -11  -6   1   -0.40    0.94
 -11  -6   1    0.18    0.78
  11   6  -1    0.25    0.88
  11   6  -1    0.09    0.72
 -11   6   1    0.99    0.83
 -11   6   1   -0.62    1.02
 -10  -6   1    0.78    0.75
  10  -6  -1    2.10    0.83
 -10  -6   1    1.35    0.94
 -10   6   1    1.80    0.77
 -10   6   1    1.49    0.95
  10   6  -1    2.39    0.91
 -10   6   1    3.56    0.92
  10   6  -1    0.36    0.82
   9  -6  -1    6.80    0.94
  -9  -6   1    6.90    0.99
  -9  -6   1    8.68    0.95
  -9  -6   1    7.43    1.02
   9  -6  -1    8.39    0.98
  -9   6   1    8.08    0.87
   9   6  -1    8.05    0.95
  -9   6   1    8.72    1.02
  -9   6   1    7.63    0.95
  -9   6   1    6.54    0.94
   9   6  -1    4.67    0.83
   8  -6  -1    1.86    0.72
  -8  -6   1    1.24    0.61
  -8  -6   1    0.68    0.57
  -8  -6   1    0.34    0.53
   8  -6  -1    0.85    0.76
  -8   6   1   -0.18    0.62
   8   6  -1   -0.01    0.53
  -8   6   1   -0.49    0.54
  -8   6   1    0.53    0.73
  -8   6   1   -0.11    0.52
   8   6  -1   -0.43    0.49
   7  -6  -1   15.50    1.05
  -7  -6   1   16.42    1.04
   7  -6  -1   13.69    1.06
  -7  -6   1   15.27    1.13
  -7  -6   1   14.76    1.01
  -7  -6   1   16.03    1.14
  -7   6   1   17.57    1.06
  -7   6   1   15.69    1.09
  -7   6   1   17.01    1.17
   7   6  -1   14.17    0.96
   7   6  -1   15.54    1.11
   7   6  -1   14.00    1.08
  -6  -6   1   24.31    1.20
   6  -6  -1   24.22    1.27
  -6  -6   1   23.73    1.09
  -6  -6   1   23.85    1.21
   6  -6  -1   24.30    1.17
  -6  -6   1   25.09    1.23
   6  -6  -1   24.02    1.24
  -6  -6   1   23.34    1.11
   6   6  -1   27.42    1.11
  -6   6   1   26.08    1.30
   6   6  -1   23.60    1.17
  -6   6   1   24.03    1.25
   6   6  -1   23.49    1.17
   6   6  -1   24.84    1.22
  -6   6   1   25.09    1.14
  -6   6   1   26.05    1.15
  -5  -6   1    9.76    0.85
  -5  -6   1    8.86    0.71
  -5  -6   1    9.70    0.75
  -5  -6   1    9.05    0.69
   5  -6  -1    8.90    0.77
  -5  -6   1    9.94    0.81
   5  -6  -1   10.10    0.88
   5  -6  -1    9.98    0.75
   5   6  -1    8.74    0.67
  -5   6   1   10.82    0.88
   5   6  -1    8.64    0.70
   5   6  -1   10.42    0.88
   5   6  -1    9.21    0.81
  -5   6   1    8.16    0.76
  -5   6   1   10.35    0.81
  -5   6   1    8.95    0.75
  -4  -6   1    3.22    0.53
  -4  -6   1    4.08    0.50
  -4  -6   1    3.32    0.51
   4  -6  -1    3.16    0.45
  -4  -6   1    3.65    0.47
   4  -6  -1    4.46    0.58
   4   6  -1    4.88    0.50
   4   6  -1    4.48    0.58
   4   6  -1    4.97    0.46
   4   6  -1    4.05    0.52
  -4   6   1    5.00    0.54
  -4   6   1    5.49    0.54
  -4   6   1    5.34    0.53
   3  -6  -1   34.89    1.09
  -3  -6   1   34.51    1.09
  -3  -6   1   35.09    1.10
   3  -6  -1   33.63    1.12
  -3  -6   1   36.64    1.09
  -3  -6   1   35.03    1.11
   3  -6  -1   36.57    1.11
  -3   6   1   35.33    1.07
   3   6  -1   36.45    1.13
  -3   6   1   34.80    1.08
  -3   6   1   37.05    1.10
   3   6  -1   35.24    1.08
   3   6  -1   37.45    1.12
   3   6  -1   36.88    1.10
  -3   6   1   37.08    1.11
   3   6  -1   35.26    1.07
   2  -6  -1   43.06    1.11
  -2  -6   1   44.64    1.12
   2  -6  -1   42.77    1.11
  -2  -6   1   41.76    1.14
   2  -6  -1   42.43    1.09
   2  -6  -1   41.95    1.07
   2  -6  -1   43.93    1.09
  -2  -6   1   41.53    1.13
  -2  -6   1   44.40    1.14
  -2   6   1   42.97    1.07
   2   6  -1   41.80    1.11
  -2   6   1   43.62    1.09
  -2   6   1   42.31    1.08
  -2   6   1   43.10    1.08
   2   6  -1   42.25    1.12
  -2   6   1   43.44    1.14
   2   6  -1   41.91    1.12
   2   6  -1   41.22    1.13
   2   6  -1   43.11    1.13
  -1  -6   1   37.05    0.97
   1  -6  -1   36.51    0.86
   1  -6  -1   36.35    0.84
   1  -6  -1   36.72    0.88
   1  -6  -1   36.90    0.84
  -1  -6   1   37.53    1.02
  -1  -6   1   37.62    1.00
   1  -6  -1   37.66    0.85
  -1  -6   1   37.09    0.95
  -1   6   1   36.56    0.81
   1   6  -1   37.15    0.96
   1   6  -1   35.36    0.97
   1   6  -1   35.56    0.96
  -1   6   1   36.42    0.87
  -1   6   1   38.80    0.83
  -1   6   1   38.17    0.83
   1   6  -1   36.25    0.92
  -1   6   1   35.96    0.82
   1   6  -1   35.46    0.96
   0  -6   1   40.87    1.03
   0  -6   1   41.30    1.07
   0  -6   1   42.32    1.09
   0  -6   1   41.62    1.07
   0  -6   1   40.65    1.07
   0   6  -1   39.93    1.06
   0   6  -1   40.03    1.01
   0   6  -1   38.90    1.02
   0   6  -1   41.17    1.03
   0   6   1   40.88    0.81
   1  -6   1  202.52    4.00
  -1  -6  -1  206.51    3.78
  -1  -6  -1  206.72    3.88
   1  -6   1  204.34    4.01
  -1  -6  -1  204.18    3.88
   1  -6   1  201.32    4.09
  -1   6  -1  203.04    4.09
  -1   6  -1  202.01    4.07
  -1   6  -1  207.61    4.01
   1   6   1  204.91    3.80
  -1   6  -1  205.40    4.00
  -2  -6  -1   42.59    1.05
  -2  -6  -1   42.61    1.03
  -2  -6  -1   43.12    1.05
  -2  -6  -1   42.22    1.06
   2  -6   1   45.50    1.24
  -2  -6  -1   42.17    1.02
   2  -6   1   43.04    1.23
   2  -6   1   42.57    1.21
  -2   6  -1   43.96    1.24
  -2   6  -1   43.09    1.23
  -2   6  -1   43.14    1.18
   2   6   1   41.77    1.03
   2   6   1   43.70    1.02
   2   6   1   42.78    1.03
   2   6   1   42.65    1.01
   3  -6   1   12.09    0.80
  -3  -6  -1   13.14    0.65
  -3  -6  -1   11.31    0.68
   3  -6   1   12.32    0.74
   3  -6   1   10.48    0.70
  -3  -6  -1   10.21    0.67
  -3  -6  -1   12.01    0.65
   3   6   1   12.49    0.66
  -3   6  -1   11.68    0.71
  -3   6  -1   12.75    0.71
  -3   6  -1   12.94    0.74
   3   6   1   12.75    0.67
   3   6   1   10.87    0.64
  -3   6  -1   11.37    0.83
   3   6   1   12.71    0.60
   4  -6   1    3.11    0.49
   4  -6   1    3.48    0.49
  -4  -6  -1    3.46    0.49
   4  -6   1    3.59    0.52
  -4  -6  -1    4.70    0.49
  -4  -6  -1    3.26    0.48
   4   6   1    3.54    0.51
  -4   6  -1    3.35    0.55
   4   6   1    3.95    0.49
   4   6   1    3.94    0.47
  -4   6  -1    4.25    0.56
  -4   6  -1    2.88    0.60
  -5  -6  -1   10.21    0.80
  -5  -6  -1    8.20    0.69
  -5  -6  -1    8.58    0.71
   5  -6   1    9.98    0.82
   5  -6   1    9.55    0.82
   5  -6   1    7.99    0.72
   5   6   1    8.99    0.69
   5   6   1    8.34    0.68
  -5   6  -1    7.75    0.67
   5   6   1    8.31    0.71
  -5   6  -1    9.48    0.83
  -5   6  -1    9.07    0.76
   6  -6   1    0.83    0.50
   6  -6   1    0.56    0.53
  -6  -6  -1    0.14    0.44
  -6  -6  -1    1.22    0.54
  -6  -6  -1    0.68    0.46
  -6  -6  -1   -0.09    0.55
  -6   6  -1    1.33    0.50
   6   6   1    1.30    0.55
  -6   6  -1    0.86    0.66
   6   6   1    0.96    0.58
  -6   6  -1   -0.41    0.42
   6   6   1    0.50    0.53
  -6   6  -1    1.23    0.54
   7  -6   1   12.50    1.02
  -7  -6  -1   12.18    0.95
  -7  -6  -1   12.63    1.08
  -7  -6  -1   10.62    0.81
   7  -6   1   12.84    1.04
  -7  -6  -1   12.41    0.97
  -7   6  -1   12.02    1.00
  -7   6  -1   12.46    1.07
   7   6   1   11.53    1.00
  -7   6  -1   11.37    1.00
  -7   6  -1   11.86    0.91
   7   6   1   12.47    1.05
   7   6   1   11.95    0.97
   8  -6   1    1.61    0.68
  -8  -6  -1    0.50    0.65
  -8  -6  -1    0.34    0.59
   8  -6   1   -0.35    0.69
  -8  -6  -1    0.96    0.73
  -8  -6  -1    0.46    0.72
  -8   6  -1    0.32    0.67
  -8   6  -1    1.28    0.69
  -8   6  -1    0.02    0.58
  -8   6  -1    1.51    0.80
   8   6   1   -0.44    0.63
   8   6   1   -0.32    0.65
  -9  -6  -1    3.18    0.87
   9  -6   1    1.29    0.70
   9  -6   1    2.25    0.80
  -9  -6  -1    1.66    0.85
  -9   6  -1   -0.76    0.69
   9   6   1    0.68    0.74
  -9   6  -1   -0.76    0.70
   9   6   1    0.25    0.57
  -9   6  -1    0.88    0.73
  -9   6  -1    0.80    0.68
  10  -6   1   10.38    1.15
 -10  -6  -1   10.50    1.18
 -10  -6  -1   10.81    1.13
 -10   6  -1   12.00    1.20
  10   6   1   13.02    1.23
 -10   6  -1    9.76    1.15
 -10   6  -1   11.55    1.31
  10   6   1   11.38    1.17
  11  -6   1    1.93    0.95
 -11  -6  -1    3.17    0.93
 -11  -6  -1    1.56    1.02
  11   6   1    2.00    0.79
 -11   6  -1    2.19    1.12
  11   6   1    2.13    0.84
 -11   6  -1    2.32    0.93
 -12  -6  -1   -0.88    1.04
  12  -6   1    0.66    0.93
 -12  -6  -1    2.08    0.94
 -12   6  -1    1.17    1.16
  12   6   1    2.10    1.02
 -12   6  -1    2.26    1.19
 -13  -6  -1   -0.16    1.15
  13  -6   1    0.83    1.22
 -13   6  -1   -0.47    1.15
 -13   6  -1   -0.01    1.23
 -14  -6  -1    2.10    1.32
  14  -6   1    5.11    1.22
 -14   6  -1    4.42    1.23
 -14   6  -1    2.88    1.18
  14  -7  -1    0.73    1.31
 -14  -7   1   -1.60    1.15
 -14   7   1   -1.79    1.25
 -14   7   1   -1.10    0.94
 -13  -7   1   20.50    1.74
  13  -7  -1   16.86    1.75
 -13  -7   1   18.24    1.75
 -13   7   1   19.24    1.84
 -13   7   1   20.17    1.83
  12  -7  -1    4.33    1.24
 -12  -7   1    4.38    1.06
 -12  -7   1    4.41    1.01
  12   7  -1    5.08    0.99
 -12   7   1    3.54    1.21
 -12   7   1    5.28    1.26
 -11  -7   1   21.61    1.54
 -11  -7   1   21.90    1.69
  11  -7  -1   23.42    1.61
 -11   7   1   17.54    1.59
  11   7  -1   21.14    1.60
  11   7  -1   20.41    1.62
 -11   7   1   21.94    1.58
 -10  -7   1    4.71    0.88
  10  -7  -1    5.44    0.98
 -10  -7   1    5.77    1.06
  10   7  -1    5.07    0.87
 -10   7   1    4.53    0.98
 -10   7   1    3.72    0.84
  10   7  -1    5.51    0.87
 -10   7   1    4.06    1.06
   9  -7  -1    1.07    0.86
  -9  -7   1    1.96    0.68
   9  -7  -1    1.37    0.81
  -9  -7   1    0.84    0.69
  -9  -7   1    2.37    0.62
  -9   7   1    1.00    0.78
  -9   7   1    2.56    0.67
  -9   7   1    1.27    0.75
  -9   7   1    1.22    0.70
   9   7  -1    1.04    0.64
   9   7  -1   -0.18    0.39
   8  -7  -1   21.58    1.27
  -8  -7   1   18.85    1.26
   8  -7  -1   18.56    1.19
  -8  -7   1   15.85    1.24
  -8  -7   1   15.35    1.25
   8   7  -1   18.04    1.21
  -8   7   1   18.18    1.19
  -8   7   1   14.99    1.18
   8   7  -1   18.79    1.24
  -8   7   1   18.31    1.34
  -8   7   1   15.73    1.26
  -7  -7   1   11.91    0.99
  -7  -7   1   11.77    0.95
  -7  -7   1   12.56    0.94
   7  -7  -1   13.17    1.11
  -7  -7   1   13.31    1.08
   7  -7  -1   11.62    1.03
   7   7  -1   12.42    0.91
   7   7  -1   10.63    0.88
   7   7  -1   12.77    1.03
  -7   7   1   12.12    0.95
  -7   7   1   13.04    0.98
   7   7  -1   13.12    1.00
  -7   7   1   11.94    1.03
  -6  -7   1   48.59    1.68
   6  -7  -1   53.23    1.71
   6  -7  -1   52.28    1.74
  -6  -7   1   49.34    1.66
  -6  -7   1   50.38    1.70
   6  -7  -1   52.75    1.78
  -6  -7   1   50.72    1.64
   6   7  -1   49.92    1.65
  -6   7   1   53.10    1.65
  -6   7   1   55.29    1.73
  -6   7   1   50.96    1.68
   6   7  -1   48.14    1.69
  -6   7   1   49.59    1.68
   6   7  -1   52.81    1.60
   6   7  -1   49.85    1.61
  -5  -7   1    5.25    0.63
  -5  -7   1    5.35    0.59
   5  -7  -1    5.56    0.68
   5  -7  -1    4.08    0.59
  -5  -7   1    5.00    0.60
  -5  -7   1    6.12    0.59
   5  -7  -1    5.09    0.60
  -5   7   1    5.51    0.62
   5   7  -1    5.67    0.59
   5   7  -1    5.24    0.57
  -5   7   1    5.03    0.55
   5   7  -1    6.03    0.67
   5   7  -1    4.64    0.59
  -5   7   1    4.96    0.67
  -5   7   1    5.77    0.69
  -4  -7   1    9.10    0.73
  -4  -7   1   10.10    0.77
   4  -7  -1    9.06    0.77
  -4  -7   1    8.81    0.65
  -4  -7   1    9.22    0.73
   4  -7  -1    9.42    0.71
   4   7  -1    9.02    0.71
  -4   7   1    8.64    0.66
   4   7  -1    8.97    0.73
  -4   7   1    8.18    0.67
  -4   7   1    9.31    0.76
   4   7  -1    8.05    0.65
   4   7  -1    8.52    0.70
  -3  -7   1  332.76    6.59
   3  -7  -1  344.09    6.46
  -3  -7   1  336.70    6.44
   3  -7  -1  337.06    6.43
  -3  -7   1  336.94    6.43
   3  -7  -1  340.26    6.62
  -3  -7   1  342.97    6.43
   3   7  -1  334.25    6.40
   3   7  -1  327.18    6.57
   3   7  -1  332.52    6.44
  -3   7   1  339.61    6.44
  -3   7   1  328.64    6.57
   3   7  -1  333.88    6.57
  -3   7   1  322.19    6.40
   3   7  -1  332.85    6.43
  -3   7   1  335.97    6.59
   2  -7  -1  130.39    2.60
  -2  -7   1  127.33    2.71
   2  -7  -1  128.47    2.68
  -2  -7   1  132.37    2.66
   2  -7  -1  128.48    2.70
   2  -7  -1  130.83    2.63
  -2  -7   1  126.95    2.65
  -2  -7   1  125.92    2.71
  -2   7   1  127.70    2.64
   2   7  -1  128.26    2.65
   2   7  -1  129.05    2.68
  -2   7   1  130.40    2.60
  -2   7   1  127.44    2.62
  -2   7   1  129.31    2.65
   2   7  -1  127.08    2.70
   2   7  -1  131.00    2.62
   2   7  -1  128.90    2.65
  -2   7   1  126.88    2.58
  -1  -7   1   16.18    0.73
   1  -7  -1   17.56    0.55
  -1  -7   1   17.41    0.66
   1  -7  -1   17.45    0.56
   1  -7  -1   17.56    0.52
  -1  -7   1   15.97    0.63
   1  -7  -1   17.09    0.53
  -1  -7   1   16.80    0.69
   1   7  -1   16.92    0.61
   1   7  -1   17.69    0.62
  -1   7   1   16.99    0.50
  -1   7   1   18.17    0.50
   1   7  -1   17.16    0.64
  -1   7   1   18.03    0.58
  -1   7   1   18.93    0.51
  -1   7   1   17.13    0.49
   1   7  -1   17.47    0.70
   1   7  -1   17.70    0.67
   0  -7   1  152.02    3.01
   0  -7   1  154.07    3.11
   0  -7  -1  156.15    2.87
   0  -7   1  150.63    3.04
   0  -7   1  158.76    3.05
   0  -7  -1  153.28    2.87
   0  -7   1  150.44    3.11
   0   7  -1  151.81    3.01
   0   7  -1  154.24    3.07
   0   7  -1  145.95    3.04
   0   7   1  149.14    2.82
   0   7  -1  146.51    3.06
   1  -7   1   55.49    1.38
  -1  -7  -1   55.97    1.17
  -1  -7  -1   56.35    1.15
   1  -7   1   57.67    1.41
   1  -7   1   57.13    1.39
  -1  -7  -1   55.55    1.17
  -1   7  -1   58.95    1.42
  -1   7  -1   54.31    1.38
  -1   7  -1   60.28    1.41
   1   7   1   56.39    1.16
   2  -7   1    8.42    0.68
   2  -7   1    7.89    0.66
  -2  -7  -1    7.80    0.48
  -2  -7  -1    6.63    0.44
  -2  -7  -1    7.22    0.44
   2  -7   1    8.22    0.68
  -2  -7  -1    6.80    0.45
  -2   7  -1    7.97    0.64
  -2   7  -1    6.63    0.50
   2   7   1    6.37    0.39
   2   7   1    7.10    0.46
   2   7   1    5.90    0.38
  -2   7  -1    7.65    0.63
   2   7   1    6.25    0.43
   3  -7   1    1.36    0.49
  -3  -7  -1    0.28    0.33
   3  -7   1    0.93    0.38
  -3  -7  -1    0.21    0.34
  -3  -7  -1   -0.23    0.36
  -3  -7  -1    0.41    0.35
   3  -7   1    1.20    0.44
  -3   7  -1   -0.09    0.36
   3   7   1    0.41    0.32
  -3   7  -1    0.56    0.34
   3   7   1    0.10    0.38
  -3   7  -1    0.52    0.35
   3   7   1   -0.10    0.30
   3   7   1   -0.04    0.31
  -4  -7  -1   10.83    0.71
  -4  -7  -1   12.36    0.75
   4  -7   1   13.29    0.81
  -4  -7  -1   12.19    0.73
   4  -7   1   13.00    0.81
   4  -7   1   12.97    0.84
  -4  -7  -1   11.90    0.75
  -4   7  -1   12.05    0.88
   4   7   1   12.97    0.70
   4   7   1   12.49    0.79
  -4   7  -1   10.80    0.89
   4   7   1   12.40    0.83
  -4   7  -1   11.96    0.91
   5  -7   1   82.49    2.29
  -5  -7  -1   81.40    2.07
  -5  -7  -1   84.70    2.10
  -5  -7  -1   82.27    2.14
   5  -7   1   84.62    2.25
   5  -7   1   84.35    2.30
  -5   7  -1   85.75    2.29
  -5   7  -1   79.54    2.16
  -5   7  -1   79.99    2.23
   5   7   1   83.33    2.11
   5   7   1   81.03    2.07
   5   7   1   81.50    2.11
   6  -7   1   34.69    1.48
   6  -7   1   37.07    1.55
  -6  -7  -1   38.49    1.39
  -6  -7  -1   36.85    1.35
   6   7   1   36.30    1.37
  -6   7  -1   34.59    1.38
  -6   7  -1   35.42    1.46
   6   7   1   35.95    1.40
   6   7   1   35.69    1.30
  -6   7  -1   35.94    1.49
  -7  -7  -1   25.49    1.22
   7  -7   1   25.37    1.32
  -7  -7  -1   25.16    1.29
  -7  -7  -1   26.09    1.33
   7  -7   1   26.40    1.42
  -7   7  -1   26.78    1.44
  -7   7  -1   26.90    1.29
   7   7   1   27.33    1.29
   7   7   1   28.03    1.36
  -7   7  -1   26.13    1.36
  -7   7  -1   26.35    1.29
   7   7   1   24.16    1.28
  -8  -7  -1    8.72    0.89
  -8  -7  -1    9.16    0.97
  -8  -7  -1    8.04    0.95
   8  -7   1    9.35    0.93
   8  -7   1    9.40    1.10
  -8   7  -1    9.29    0.91
   8   7   1    8.91    0.92
  -8   7  -1    8.94    0.95
  -8   7  -1    9.87    1.09
  -8   7  -1    9.04    1.10
   8   7   1    9.85    0.97
   9  -7   1    4.60    0.87
  -9  -7  -1    2.54    0.84
   9  -7   1    3.74    0.76
  -9  -7  -1    4.38    0.95
   9   7   1    3.97    0.85
  -9   7  -1    3.46    0.88
  -9   7  -1    3.02    0.81
  -9   7  -1    3.03    0.85
   9   7   1    3.30    0.84
  -9   7  -1    3.49    0.85
  10  -7   1    1.79    0.85
 -10  -7  -1    0.51    0.87
 -10  -7  -1    2.09    0.94
  10   7   1    1.50    0.69
 -10   7  -1    1.88    0.99
 -10   7  -1    2.29    0.79
 -10   7  -1    1.17    0.86
  10   7   1    0.30    0.45
  11  -7   1    1.69    0.94
 -11  -7  -1    2.24    0.88
 -11  -7  -1    2.21    1.03
 -11   7  -1    1.40    0.91
 -11   7  -1   -0.20    1.04
  11   7   1    1.95    0.78
 -12  -7  -1    3.11    0.95
  12  -7   1    3.15    1.05
 -12  -7  -1    2.14    0.97
  12   7   1    2.78    1.06
 -12   7  -1    2.74    1.21
 -12   7  -1    4.49    1.28
 -13  -7  -1   10.70    1.52
  13  -7   1   10.12    1.58
 -13   7  -1   12.37    1.60
 -13   7  -1   14.17    1.56
  14  -7   1    4.23    1.23
 -14  -7  -1    0.45    1.25
 -14   7  -1    1.63    1.38
 -14   7  -1    2.61    1.15
 -14  -8   1    5.21    1.42
  14  -8  -1    7.99    1.40
 -14   8   1    8.52    1.61
  13  -8  -1    1.22    1.24
 -13  -8   1    1.23    1.18
 -13   8   1    0.26    1.22
 -13   8   1   -0.64    1.16
  12  -8  -1   27.06    1.98
 -12  -8   1   28.41    1.82
 -12  -8   1   27.63    1.89
 -12   8   1   30.93    2.05
  12   8  -1   26.58    1.84
 -12   8   1   22.41    1.94
 -11  -8   1    3.98    1.05
  11  -8  -1    3.91    1.00
 -11  -8   1    7.37    1.19
 -11   8   1    4.33    1.20
  11   8  -1    5.17    1.03
 -11   8   1    3.53    0.98
  11   8  -1    3.87    1.04
 -10  -8   1   27.00    1.67
 -10  -8   1   28.70    1.72
  10  -8  -1   26.41    1.63
 -10   8   1   28.04    1.76
 -10   8   1   26.69    1.58
  10   8  -1   26.54    1.61
 -10   8   1   26.59    1.79
  -9  -8   1    4.79    0.90
  -9  -8   1    3.77    0.81
   9  -8  -1    4.61    0.79
   9  -8  -1    3.76    0.96
   9   8  -1    4.00    0.83
  -9   8   1    3.87    0.88
  -9   8   1    3.69    0.84
  -9   8   1    4.37    0.78
   9   8  -1    2.84    0.79
  -9   8   1    3.55    0.85
  -8  -8   1    5.07    0.86
  -8  -8   1    3.36    0.70
   8  -8  -1    3.39    0.78
   8  -8  -1    4.15    0.79
  -8  -8   1    4.55    0.76
  -8  -8   1    4.73    0.68
  -8   8   1    4.53    0.73
  -8   8   1    4.21    0.79
   8   8  -1    3.01    0.74
  -8   8   1    2.83    0.88
   8   8  -1    3.79    0.79
  -8   8   1    4.95    0.89
  -7  -8   1    6.00    0.84
   7  -8  -1    7.29    0.76
  -7  -8   1    7.03    0.82
  -7  -8   1    7.15    0.75
  -7  -8   1    6.43    0.75
   7  -8  -1    6.88    0.81
  -7   8   1    6.07    0.89
  -7   8   1    6.89    0.80
   7   8  -1    7.88    0.86
  -7   8   1    8.16    0.83
   7   8  -1    8.26    0.79
   7   8  -1    6.85    0.74
   7   8  -1    6.42    0.69
  -7   8   1    7.71    0.79
  -6  -8   1  179.71    3.98
   6  -8  -1  182.27    4.15
  -6  -8   1  184.43    4.11
  -6  -8   1  176.97    3.95
   6  -8  -1  182.87    4.14
   6  -8  -1  174.91    4.00
  -6  -8   1  180.24    4.09
   6   8  -1  181.56    4.05
   6   8  -1  175.57    3.90
  -6   8   1  176.60    4.09
   6   8  -1  179.44    4.01
  -6   8   1  178.09    4.02
   6   8  -1  178.26    3.95
  -6   8   1  181.63    4.00
  -6   8   1  180.63    4.09
   5  -8  -1    5.12    0.66
  -5  -8   1    5.58    0.54
   5  -8  -1    5.64    0.61
  -5  -8   1    4.91    0.62
   5  -8  -1    5.47    0.62
  -5  -8   1    5.51    0.58
   5   8  -1    5.12    0.57
  -5   8   1    4.96    0.62
   5   8  -1    5.71    0.65
   5   8  -1    5.06    0.60
   5   8  -1    5.41    0.61
  -5   8   1    4.60    0.60
  -5   8   1    4.50    0.58
  -4  -8   1  165.45    3.49
  -4  -8   1  165.16    3.59
   4  -8  -1  165.70    3.53
   4  -8  -1  165.43    3.63
  -4  -8   1  166.61    3.49
  -4   8   1  163.93    3.51
  -4   8   1  165.72    3.60
   4   8  -1  166.78    3.52
  -4   8   1  168.86    3.50
   4   8  -1  160.48    3.47
   4   8  -1  164.45    3.45
   4   8  -1  165.47    3.55
  -3  -8   1    3.22    0.45
  -3  -8   1    2.93    0.47
  -3  -8   1    3.05    0.41
   3  -8  -1    3.03    0.41
   3  -8  -1    2.47    0.44
  -3  -8   1    2.54    0.46
   3  -8  -1    2.75    0.41
   3   8  -1    3.43    0.41
  -3   8   1    2.58    0.42
  -3   8   1    3.12    0.41
   3   8  -1    3.30    0.43
   3   8  -1    3.44    0.46
   3   8  -1    2.69    0.42
   3   8  -1    3.27    0.44
  -3   8   1    3.25    0.44
  -3   8   1    3.18    0.41
  -2  -8   1   56.46    1.37
  -2  -8   1   58.81    1.43
   2  -8  -1   58.75    1.39
   2  -8  -1   59.46    1.40
  -2  -8   1   58.17    1.41
  -2  -8   1   60.41    1.46
   2  -8  -1   58.44    1.35
   2  -8  -1   58.40    1.35
  -2   8   1   55.49    1.33
  -2   8   1   57.41    1.32
  -2   8   1   56.27    1.35
  -2   8   1   56.88    1.38
   2   8  -1   56.81    1.42
   2   8  -1   57.10    1.38
   2   8  -1   53.48    1.38
   2   8  -1   56.11    1.36
  -2   8   1   56.97    1.35
   2   8  -1   56.57    1.42
   1  -8  -1    1.03    0.25
  -1  -8   1    0.71    0.36
  -1  -8   1    0.52    0.28
  -1  -8   1    0.71    0.32
   1  -8  -1    0.80    0.24
   1  -8  -1    1.00    0.22
  -1   8   1    0.82    0.19
   1   8  -1    0.81    0.29
   1   8  -1    0.18    0.30
   1   8  -1    1.17    0.31
   1   8  -1    0.49    0.31
  -1   8   1    1.40    0.27
   1   8  -1    0.67    0.30
  -1   8   1    1.37    0.18
  -1   8   1    1.15    0.19
   1   8  -1    0.61    0.34
  -1   8   1    0.36    0.19
   0  -8  -1   23.54    0.56
   0  -8   1   24.03    0.85
   0  -8  -1   24.39    0.57
   0  -8   1   24.52    0.82
   0  -8   1   23.85    0.80
   0  -8   1   23.42    0.76
   0  -8   1   25.33    0.83
   0   8   1   25.07    0.59
   0   8  -1   22.88    0.74
   0   8  -1   23.38    0.78
   0   8  -1   23.97    0.78
   0   8  -1   23.24    0.82
   1  -8   1   13.47    0.67
  -1  -8  -1   11.86    0.41
  -1  -8  -1   12.71    0.41
   1  -8   1   12.54    0.67
   1  -8   1   12.03    0.68
   1  -8   1   13.16    0.69
  -1   8  -1   11.56    0.70
  -1   8  -1   12.30    0.64
   1   8   1   11.85    0.42
  -1   8  -1   12.50    0.63
  -1   8  -1   12.07    0.63
   2  -8   1    9.70    0.69
  -2  -8  -1    8.72    0.51
   2  -8   1    9.75    0.71
  -2  -8  -1   10.48    0.49
  -2  -8  -1    9.44    0.46
   2  -8   1    9.15    0.71
  -2   8  -1   10.80    0.70
   2   8   1   12.14    0.54
  -2   8  -1   11.10    0.69
   2   8   1   11.63    0.42
   2   8   1   11.50    0.42
  -2   8  -1   10.71    0.69
   2   8   1   11.23    0.46
   3  -8   1   49.75    1.41
  -3  -8  -1   49.06    1.25
   3  -8   1   48.92    1.48
  -3  -8  -1   50.85    1.33
  -3  -8  -1   51.14    1.31
   3   8   1   48.59    1.23
  -3   8  -1   49.74    1.47
   3   8   1   50.21    1.30
  -3   8  -1   50.16    1.45
   3   8   1   48.61    1.23
   3   8   1   48.30    1.22
   4  -8   1   14.05    0.95
  -4  -8  -1   14.96    0.79
   4  -8   1   14.92    0.97
   4  -8   1   14.00    0.98
  -4  -8  -1   16.46    0.83
  -4  -8  -1   14.78    0.81
  -4   8  -1   13.72    0.86
   4   8   1   16.64    0.78
  -4   8  -1   14.14    0.95
   4   8   1   15.38    0.79
  -4   8  -1   14.02    0.84
   4   8   1   17.18    0.82
   5  -8   1   65.90    2.02
   5  -8   1   67.70    1.92
  -5  -8  -1   64.97    1.77
  -5  -8  -1   64.60    1.85
  -5  -8  -1   63.60    1.78
   5  -8   1   68.62    1.96
  -5   8  -1   65.06    1.93
   5   8   1   66.51    1.82
   5   8   1   68.31    1.82
  -5   8  -1   65.96    1.94
  -5   8  -1   62.69    1.91
   5   8   1   65.91    1.78
   6  -8   1   72.78    2.16
   6  -8   1   73.32    2.22
  -6  -8  -1   74.87    2.09
  -6  -8  -1   76.68    2.07
  -6   8  -1   73.33    2.21
   6   8   1   76.91    2.07
   6   8   1   75.46    2.07
  -6   8  -1   76.35    2.14
   6   8   1   78.07    2.12
  -6   8  -1   75.86    2.16
  -7  -8  -1   28.32    1.33
  -7  -8  -1   31.80    1.41
   7  -8   1   30.92    1.50
   7  -8   1   29.07    1.52
  -7   8  -1   28.84    1.43
  -7   8  -1   29.91    1.48
  -7   8  -1   29.00    1.37
  -7   8  -1   31.98    1.55
   7   8   1   29.31    1.39
   7   8   1   29.40    1.25
   7   8   1   30.21    1.35
   8  -8   1   36.93    1.64
  -8  -8  -1   36.90    1.65
  -8  -8  -1   38.31    1.61
  -8  -8  -1   38.79    1.67
   8  -8   1   36.53    1.77
   8   8   1   35.26    1.56
   8   8   1   35.45    1.57
  -8   8  -1   35.11    1.59
  -8   8  -1   35.57    1.70
  -8   8  -1   37.06    1.80
  -8   8  -1   36.52    1.75
  -9  -8  -1    0.87    0.65
  -9  -8  -1    0.48    0.66
   9  -8   1    1.43    0.78
  -9   8  -1    0.42    0.77
   9   8   1    0.03    0.74
   9   8   1    0.63    0.74
  -9   8  -1   -0.99    0.64
  -9   8  -1    0.66    0.77
  -9   8  -1   -1.18    0.78
 -10  -8  -1    1.27    0.93
 -10  -8  -1    1.50    0.92
  10  -8   1    0.64    0.80
 -10   8  -1    1.01    0.98
  10   8   1    0.87    0.84
 -10   8  -1    2.04    0.78
 -10   8  -1    1.15    0.86
 -11  -8  -1    0.81    0.82
  11  -8   1    0.64    0.87
 -11  -8  -1    0.59    0.92
 -11   8  -1    0.18    0.83
  11   8   1   -0.09    0.86
 -11   8  -1    0.83    0.92
 -12  -8  -1   11.05    1.31
  12  -8   1   11.07    1.36
 -12   8  -1   10.05    1.34
  12   8   1   12.40    1.37
 -12   8  -1   11.03    1.52
 -13  -8  -1    1.87    1.19
  13  -8   1    1.04    1.23
 -13   8  -1    0.91    1.23
 -13   8  -1    1.71    1.32
 -14  -8  -1   17.08    1.80
  14  -8   1   16.14    1.71
 -14   8  -1   16.50    1.87
 -14   8  -1   15.36    1.86
 -14  -9   1    5.37    1.42
  14  -9  -1    7.25    1.36
 -14   9   1    5.24    1.30
 -13  -9   1   23.07    1.93
  13  -9  -1   17.97    1.67
 -13   9   1   14.92    1.59
 -13   9   1   20.69    1.86
 -12  -9   1    1.88    1.10
  12  -9  -1    2.29    1.19
 -12  -9   1    1.25    1.12
  12   9  -1    2.99    1.06
 -12   9   1    2.33    0.99
 -12   9   1    3.60    1.19
 -11  -9   1   10.22    1.24
  11  -9  -1    6.35    1.09
 -11  -9   1    8.42    1.25
 -11   9   1    7.65    1.15
 -11   9   1    7.67    1.33
  11   9  -1    9.06    1.18
 -11   9   1    8.58    1.15
 -10  -9   1   10.81    1.13
  10  -9  -1   11.24    1.20
 -10  -9   1   12.37    1.22
 -10   9   1   10.07    1.06
  10   9  -1   12.15    1.17
 -10   9   1    8.00    1.26
 -10   9   1   10.81    1.28
  -9  -9   1    8.43    1.08
   9  -9  -1    8.54    1.02
  -9  -9   1    8.15    1.01
  -9   9   1    8.78    1.04
  -9   9   1    9.79    1.04
  -9   9   1    8.13    1.01
   9   9  -1   11.00    1.07
   9   9  -1   12.24    1.08
  -9   9   1    9.41    0.96
  -8  -9   1   62.12    2.10
  -8  -9   1   62.66    2.16
  -8  -9   1   62.28    2.16
   8  -9  -1   62.04    2.18
   8  -9  -1   59.26    2.20
  -8   9   1   63.52    2.14
   8   9  -1   62.49    2.07
  -8   9   1   61.63    2.06
   8   9  -1   60.75    2.07
  -8   9   1   63.08    2.24
  -7  -9   1    3.00    0.71
   7  -9  -1    2.51    0.78
  -7  -9   1    3.47    0.72
   7  -9  -1    3.58    0.73
  -7  -9   1    3.54    0.73
  -7   9   1    4.46    0.73
   7   9  -1    4.44    0.68
   7   9  -1    2.89    0.71
  -7   9   1    3.86    0.74
   7   9  -1    3.89    0.75
  -7   9   1    3.55    0.72
  -7   9   1    3.64    0.67
   7   9  -1    3.26    0.68
  -6  -9   1   82.23    2.24
   6  -9  -1   78.59    2.33
   6  -9  -1   78.61    2.28
   6  -9  -1   78.59    2.28
  -6  -9   1   83.34    2.22
  -6   9   1   80.31    2.25
   6   9  -1   84.30    2.22
   6   9  -1   81.36    2.21
  -6   9   1   81.74    2.28
  -6   9   1   82.57    2.32
   6   9  -1   82.73    2.26
  -6   9   1   84.29    2.26
   6   9  -1   82.56    2.16
   5  -9  -1    2.07    0.56
  -5  -9   1    1.58    0.45
   5  -9  -1    1.63    0.48
  -5  -9   1    1.32    0.51
   5  -9  -1    1.65    0.51
   5   9  -1    2.02    0.55
  -5   9   1    3.41    0.57
   5   9  -1    2.95    0.53
  -5   9   1    2.81    0.54
   5   9  -1    3.17    0.56
   5   9  -1    4.39    0.62
  -5   9   1    3.41    0.54
  -4  -9   1   40.62    1.29
  -4  -9   1   37.77    1.20
   4  -9  -1   37.57    1.27
   4  -9  -1   37.48    1.29
  -4  -9   1   36.86    1.20
  -4  -9   1   38.79    1.25
   4   9  -1   36.93    1.21
  -4   9   1   36.91    1.26
  -4   9   1   36.55    1.24
  -4   9   1   37.14    1.24
   4   9  -1   37.33    1.19
   4   9  -1   37.14    1.20
   4   9  -1   36.59    1.24
  -4   9   1   36.72    1.21
  -3  -9   1   21.73    0.88
  -3  -9   1   23.88    0.86
   3  -9  -1   23.84    0.95
   3  -9  -1   22.23    0.90
  -3  -9   1   22.99    0.94
   3  -9  -1   23.69    0.91
   3   9  -1   21.70    0.85
  -3   9   1   22.33    0.84
   3   9  -1   22.00    0.88
   3   9  -1   21.68    0.83
   3   9  -1   23.98    0.89
  -3   9   1   21.84    0.88
  -3   9   1   22.16    0.83
   2  -9  -1   46.40    1.18
   2  -9  -1   45.97    1.14
   2  -9  -1   46.35    1.18
  -2  -9   1   48.47    1.23
  -2  -9   1   47.84    1.23
  -2  -9   1   43.33    1.19
  -2   9   1   44.70    1.13
  -2   9   1   43.65    1.12
   2   9  -1   44.22    1.23
   2   9  -1   44.88    1.19
   2   9  -1   44.79    1.18
  -2   9   1   44.78    1.12
   2   9  -1   44.56    1.15
  -2   9   1   43.05    1.12
  -2   9   1   44.84    1.14
   2   9  -1   44.21    1.19
  -1  -9   1   24.61    0.81
  -1  -9   1   25.37    0.83
  -1  -9   1   25.42    0.86
   1  -9  -1   25.23    0.71
   1  -9  -1   24.57    0.68
   1  -9  -1   24.83    0.72
   1   9  -1   26.03    0.78
  -1   9   1   23.96    0.71
   1   9  -1   26.64    0.81
   1   9  -1   25.63    0.78
  -1   9   1   25.03    0.63
   1   9  -1   24.69    0.80
  -1   9   1   25.38    0.61
  -1   9   1   24.42    0.61
   1   9  -1   26.54    0.84
  -1   9   1   25.25    0.61
   0  -9  -1   17.43    0.49
   0  -9   1   17.15    0.74
   0  -9   1   19.02    0.74
   0  -9   1   19.09    0.69
   0  -9  -1   17.57    0.51
   0  -9   1   18.93    0.74
   0   9  -1   19.14    0.70
   0   9   1   19.13    0.52
   0   9  -1   19.66    0.79
   0   9  -1   19.33    0.70
   0   9  -1   19.67    0.70
   1  -9   1   34.08    1.03
   1  -9   1   32.99    1.03
   1  -9   1   32.68    1.05
  -1  -9  -1   32.63    0.78
  -1  -9  -1   33.50    0.77
   1  -9   1   33.45    1.03
  -1   9  -1   32.25    1.03
  -1   9  -1   33.75    1.01
  -1   9  -1   32.66    1.01
   1   9   1   32.39    0.77
   2  -9   1   28.89    1.04
   2  -9   1   30.01    1.05
   2  -9   1   28.60    1.02
  -2  -9  -1   28.18    0.80
  -2  -9  -1   29.97    0.82
   2   9   1   30.67    0.71
   2   9   1   29.54    0.73
  -2   9  -1   29.21    1.01
  -2   9  -1   31.28    1.03
   2   9   1   28.98    0.81
  -2   9  -1   30.72    1.04
   2   9   1   30.35    0.71
  -3  -9  -1    8.69    0.56
  -3  -9  -1    9.70    0.57
  -3  -9  -1    9.33    0.59
   3  -9   1    7.57    0.61
   3  -9   1    9.30    0.71
   3   9   1   10.09    0.63
   3   9   1   10.49    0.58
  -3   9  -1    9.80    0.76
  -3   9  -1    9.30    0.77
   3   9   1    9.92    0.54
   3   9   1    9.48    0.54
   4  -9   1   41.83    1.50
   4  -9   1   44.59    1.44
   4  -9   1   43.59    1.41
  -4  -9  -1   40.69    1.31
  -4  -9  -1   43.15    1.22
  -4  -9  -1   44.35    1.31
  -4   9  -1   37.41    1.33
   4   9   1   45.71    1.25
  -4   9  -1   41.35    1.36
   4   9   1   42.38    1.27
   4   9   1   42.39    1.21
  -4   9  -1   44.79    1.43
   5  -9   1   11.86    0.93
  -5  -9  -1   12.01    0.88
   5  -9   1    9.98    0.89
   5  -9   1   12.74    1.03
  -5  -9  -1   11.97    0.87
  -5  -9  -1   11.03    0.83
  -5   9  -1   17.29    1.00
   5   9   1   15.90    0.91
   5   9   1   15.53    0.80
  -5   9  -1   16.99    0.99
  -5   9  -1   14.49    1.02
   5   9   1   15.62    0.91
   6  -9   1    1.09    0.56
   6  -9   1    1.47    0.54
  -6  -9  -1    1.82    0.57
   6  -9   1    1.09    0.57
  -6  -9  -1    1.07    0.52
  -6  -9  -1    1.92    0.55
   6   9   1    2.05    0.54
  -6   9  -1    1.37    0.66
  -6   9  -1    0.17    0.60
   6   9   1    2.19    0.54
   6   9   1    1.60    0.58
  -6   9  -1    1.24    0.60
  -6   9  -1    2.01    0.56
  -7  -9  -1    3.91    0.64
   7  -9   1    2.48    0.62
  -7  -9  -1    2.96    0.68
   7  -9   1    2.70    0.71
  -7   9  -1    3.94    0.76
  -7   9  -1    3.49    0.78
   7   9   1    3.58    0.67
   7   9   1    3.33    0.69
  -7   9  -1    4.71    0.70
   7   9   1    3.74    0.74
  -7   9  -1    4.28    0.70
   8  -9   1   18.82    1.29
  -8  -9  -1   19.29    1.32
   8  -9   1   17.88    1.28
  -8  -9  -1   18.95    1.26
  -8   9  -1   17.72    1.26
  -8   9  -1   20.45    1.45
   8   9   1   21.76    1.29
  -8   9  -1   17.49    1.23
  -8   9  -1   20.76    1.37
   8   9   1   18.59    1.33
   8   9   1   17.66    1.20
  -9  -9  -1    2.19    0.88
  -9  -9  -1    2.89    0.83
   9  -9   1    2.91    0.85
  -9   9  -1    1.88    0.73
   9   9   1    2.99    0.81
  -9   9  -1    1.50    0.90
   9   9   1    2.12    0.80
  -9   9  -1    1.82    0.81
  -9   9  -1    1.92    0.98
 -10  -9  -1   45.68    2.01
  10  -9   1   44.81    2.07
 -10  -9  -1   48.24    2.11
  10   9   1   43.64    1.95
 -10   9  -1   42.82    2.15
 -10   9  -1   45.10    1.99
  10   9   1   45.12    1.87
 -10   9  -1   45.05    2.20
  11  -9   1    8.11    1.19
 -11  -9  -1    8.08    1.24
 -11  -9  -1    6.58    1.13
 -11   9  -1    7.79    1.34
 -11   9  -1    5.39    1.08
  11   9   1    4.85    1.04
  12  -9   1   14.23    1.51
 -12  -9  -1   13.97    1.41
 -12   9  -1   15.86    1.53
 -12   9  -1   18.49    1.61
  12   9   1   14.97    1.44
 -13  -9  -1    6.45    1.36
  13  -9   1    7.61    1.51
  13   9   1    6.06    1.28
 -13   9  -1    7.10    1.50
 -13   9  -1    5.91    1.44
 -14  -9  -1    2.52    1.28
  14  -9   1    0.72    1.35
 -14   9  -1    0.76    1.14
  14 -10  -1    3.09    1.42
 -14 -10   1    3.20    1.36
 -14  10   1    3.44    1.40
 -13 -10   1    0.26    1.12
  13 -10  -1   -1.49    0.89
  13  10  -1   -1.26    0.97
 -13  10   1    0.22    1.25
  12 -10  -1    8.69    1.41
 -12 -10   1    5.20    1.22
 -12  10   1    4.20    1.30
  12  10  -1    6.98    1.18
 -12  10   1    8.58    1.39
  11 -10  -1    8.26    1.28
 -11 -10   1    7.25    1.15
 -11 -10   1    5.32    1.17
 -11  10   1    6.95    1.10
  11  10  -1    7.96    1.12
 -11  10   1    6.90    1.12
 -11  10   1    6.08    1.11
 -10 -10   1   12.53    1.20
 -10 -10   1   12.06    1.25
  10 -10  -1   16.05    1.38
  10  10  -1   15.73    1.28
 -10  10   1   13.49    1.40
 -10  10   1   13.34    1.28
 -10  10   1   14.83    1.40
  -9 -10   1   39.36    1.80
   9 -10  -1   40.77    1.86
  -9 -10   1   40.06    1.78
   9  10  -1   42.18    1.74
  -9  10   1   43.84    2.01
  -9  10   1   42.54    1.85
  -9  10   1   43.63    1.91
  -9  10   1   43.79    1.91
   9  10  -1   41.04    1.80
  -8 -10   1    6.07    0.87
  -8 -10   1    5.41    0.79
  -8 -10   1    5.50    0.92
   8 -10  -1    4.85    0.86
   8 -10  -1    5.44    0.97
  -8  10   1    4.48    0.87
   8  10  -1    6.85    0.85
  -8  10   1    6.03    0.86
  -8  10   1    5.94    0.99
   8  10  -1    6.61    0.89
   7 -10  -1   14.01    1.16
   7 -10  -1   13.73    1.20
  -7 -10   1   13.87    1.01
  -7 -10   1   14.33    1.08
   7 -10  -1   14.19    1.20
  -7  10   1   11.09    0.98
  -7  10   1   12.11    0.97
  -7  10   1   11.43    0.94
   7  10  -1   14.44    1.03
  -7  10   1   10.71    1.02
   7  10  -1   10.37    0.89
   7  10  -1   11.81    0.89
   7  10  -1   12.95    1.02
  -6 -10   1    1.72    0.62
   6 -10  -1    0.75    0.63
   6 -10  -1    1.26    0.55
   6 -10  -1    1.83    0.54
  -6 -10   1    3.04    0.63
   6  10  -1    0.35    0.51
  -6  10   1    0.79    0.60
  -6  10   1   -0.23    0.35
   6  10  -1    2.43    0.57
  -6  10   1    1.59    0.56
   6  10  -1    2.42    0.65
   6  10  -1    1.58    0.55
  -6  10   1    0.35    0.56
  -5 -10   1   42.72    1.40
  -5 -10   1   42.26    1.40
   5 -10  -1   45.99    1.50
   5 -10  -1   37.82    1.36
   5 -10  -1   43.87    1.49
  -5 -10   1   43.23    1.45
   5  10  -1   46.36    1.42
   5  10  -1   43.45    1.36
  -5  10   1   44.06    1.49
   5  10  -1   44.40    1.46
   5  10  -1   44.32    1.40
  -5  10   1   43.77    1.44
  -5  10   1   40.83    1.46
  -5  10   1   43.38    1.46
   4 -10  -1    3.77    0.55
   4 -10  -1    4.01    0.56
  -4 -10   1    4.31    0.56
  -4 -10   1    3.32    0.52
  -4 -10   1    3.09    0.53
  -4  10   1    3.93    0.56
  -4  10   1    4.30    0.51
   4  10  -1    4.33    0.52
   4  10  -1    5.08    0.51
   4  10  -1    4.21    0.61
  -4  10   1    3.73    0.53
   4  10  -1    4.52    0.51
  -4  10   1    3.78    0.50
  -3 -10   1    6.64    0.54
   3 -10  -1    5.66    0.52
  -3 -10   1    6.04    0.51
   3 -10  -1    4.77    0.54
   3  10  -1    5.57    0.47
   3  10  -1    5.27    0.49
   3  10  -1    6.26    0.53
  -3  10   1    5.20    0.47
  -3  10   1    4.84    0.50
   3  10  -1    6.18    0.49
  -3  10   1    5.97    0.49
  -3  10   1    5.23    0.51
   2 -10  -1   12.97    0.66
  -2 -10   1   12.60    0.66
  -2 -10   1   13.64    0.67
   2 -10  -1   13.29    0.61
   2 -10  -1   12.57    0.64
  -2  10   1   13.20    0.60
  -2  10   1   12.24    0.57
   2  10  -1   12.68    0.65
   2  10  -1   12.42    0.61
  -2  10   1   14.87    0.60
   2  10  -1   13.40    0.67
  -2  10   1   13.46    0.59
   2  10  -1   12.84    0.63
   2  10  -1   13.26    0.66
   1 -10  -1   24.01    0.71
   1 -10  -1   22.92    0.65
  -1 -10   1   24.24    0.85
  -1 -10   1   22.37    0.83
   1 -10  -1   24.10    0.71
  -1  10   1   22.43    0.58
  -1  10   1   23.70    0.57
   1  10  -1   22.93    0.79
   1  10  -1   23.81    0.75
   1  10  -1   22.89    0.76
  -1  10   1   22.16    0.56
  -1  10   1   22.25    0.56
   1  10  -1   23.34    0.77
  -1  10   1   23.29    0.69
   0 -10   1   86.17    1.95
   0 -10   1   81.47    1.90
   0 -10   1   84.44    1.96
   0 -10   1   85.43    1.97
   0 -10  -1   86.39    1.74
   0 -10   1   86.42    1.87
   0 -10  -1   86.27    1.75
   0  10  -1   84.54    1.85
   0  10  -1   84.49    1.88
   0  10  -1   84.79    1.87
   0  10   1   85.89    1.71
   1 -10   1  104.93    2.40
  -1 -10  -1  107.01    2.14
   1 -10   1  104.39    2.34
   1 -10   1  104.49    2.38
  -1 -10  -1  106.99    2.13
   1 -10   1  105.65    2.35
  -1  10  -1  108.61    2.34
  -1  10  -1  109.20    2.35
  -1  10  -1  107.24    2.31
   1  10   1  105.44    2.08
   2 -10   1   53.41    1.49
  -2 -10  -1   53.72    1.26
  -2 -10  -1   55.00    1.27
   2 -10   1   55.08    1.48
  -2  10  -1   52.73    1.49
   2  10   1   55.08    1.10
   2  10   1   52.21    1.24
   2  10   1   53.34    1.09
  -2  10  -1   52.78    1.45
   2  10   1   53.09    1.11
  -3 -10  -1   60.92    1.52
  -3 -10  -1   61.81    1.52
   3 -10   1   59.18    1.68
  -3 -10  -1   60.95    1.43
   3 -10   1   61.78    1.70
   3  10   1   63.71    1.43
  -3  10  -1   58.65    1.68
   3  10   1   61.76    1.41
  -3  10  -1   62.66    1.67
   3  10   1   61.12    1.49
   4 -10   1   31.40    1.21
   4 -10   1   30.63    1.24
   4 -10   1   29.52    1.26
  -4 -10  -1   30.95    1.03
  -4 -10  -1   29.95    1.06
  -4 -10  -1   30.75    1.08
  -4  10  -1   33.11    1.25
   4  10   1   32.19    1.02
   4  10   1   29.93    1.05
   4  10   1   32.25    1.00
  -4  10  -1   30.02    1.25
   5 -10   1   67.08    2.00
   5 -10   1   69.83    2.08
  -5 -10  -1   68.62    1.85
   5 -10   1   65.64    1.99
  -5 -10  -1   66.63    1.90
  -5 -10  -1   65.15    1.78
   5  10   1   65.46    1.81
   5  10   1   67.21    1.77
  -5  10  -1   68.56    1.98
  -5  10  -1   66.77    1.96
   5  10   1   66.20    1.78
  -5  10  -1   64.42    2.01
  -6 -10  -1   -0.30    0.50
  -6 -10  -1    0.28    0.50
   6 -10   1   -0.54    0.62
  -6 -10  -1    0.42    0.53
   6 -10   1    0.38    0.61
   6 -10   1   -0.04    0.62
   6  10   1   -0.15    0.52
   6  10   1   -0.21    0.45
  -6  10  -1   -0.14    0.54
  -6  10  -1    0.77    0.62
   6  10   1    0.45    0.55
  -6  10  -1    0.93    0.53
  -6  10  -1    0.00    0.48
  -7 -10  -1   17.42    1.17
   7 -10   1   18.27    1.22
  -7 -10  -1   19.24    1.23
   7 -10   1   19.13    1.19
   7  10   1   16.79    1.07
  -7  10  -1   19.22    1.37
  -7  10  -1   20.19    1.21
   7  10   1   19.01    1.20
  -7  10  -1   18.24    1.17
   7  10   1   19.59    1.21
  -8 -10  -1    6.73    0.81
  -8 -10  -1    7.21    0.88
   8 -10   1    6.30    0.91
   8 -10   1    8.03    0.91
   8  10   1    8.44    0.92
   8  10   1    7.59    0.93
  -8  10  -1    6.96    0.85
   8  10   1    5.85    0.81
  -8  10  -1    6.96    1.01
  -8  10  -1    6.50    0.85
  -8  10  -1    7.59    0.97
  -9 -10  -1   72.13    2.38
   9 -10   1   69.13    2.49
  -9 -10  -1   69.61    2.38
  -9  10  -1   67.71    2.38
   9  10   1   70.35    2.31
  -9  10  -1   74.11    2.52
  -9  10  -1   70.09    2.47
  -9  10  -1   67.22    2.53
   9  10   1   69.55    2.31
 -10 -10  -1    5.48    1.07
  10 -10   1    3.91    0.98
 -10 -10  -1    4.25    0.97
 -10  10  -1    3.83    1.11
  10  10   1    3.75    0.91
 -10  10  -1    5.20    1.19
 -10  10  -1    4.03    0.92
  11 -10   1    5.19    1.08
 -11 -10  -1    3.86    1.08
  11  10   1    1.97    0.93
 -11  10  -1    1.60    1.16
 -11  10  -1    4.78    1.05
 -12 -10  -1    2.91    0.98
  12 -10   1    2.89    1.07
 -12  10  -1    3.17    1.25
 -12  10  -1    3.36    1.25
  12  10   1    3.13    1.04
  13 -10   1   10.73    1.46
 -13 -10  -1    7.93    1.40
  13  10   1    9.17    1.33
 -13  10  -1    8.19    1.40
  14 -10   1    1.70    1.39
 -14 -10  -1    1.63    1.27
 -14  10  -1   -0.75    1.34
  14 -11  -1    0.52    1.31
 -14 -11   1   -2.25    1.11
 -14  11   1    0.59    1.06
 -13 -11   1   -0.27    1.10
  13 -11  -1    1.04    1.21
 -13  11   1   -0.04    1.00
  13  11  -1    0.89    1.06
 -12 -11   1    2.23    1.13
  12 -11  -1    3.39    1.07
 -12  11   1    3.33    1.24
  12  11  -1    4.32    1.10
  11 -11  -1    5.38    1.22
 -11 -11   1    6.65    1.06
 -11  11   1    6.95    1.09
 -11  11   1    4.68    1.21
 -11  11   1    4.98    1.07
  11  11  -1    6.97    1.09
  10 -11  -1   31.49    1.75
 -10 -11   1   30.81    1.79
 -10 -11   1   29.36    1.72
  10  11  -1   30.57    1.68
 -10  11   1   32.16    1.68
 -10  11   1   33.02    1.77
 -10  11   1   32.11    1.85
  -9 -11   1    5.32    0.92
   9 -11  -1    4.32    1.02
  -9 -11   1    5.54    0.99
  -9  11   1    5.62    0.90
  -9  11   1    3.85    1.04
  -9  11   1    4.18    0.88
   9  11  -1    5.36    0.93
   9  11  -1    5.74    0.91
  -9  11   1    3.16    0.89
  -8 -11   1  113.53    3.03
   8 -11  -1  118.13    3.28
   8 -11  -1  115.44    3.18
  -8 -11   1  112.75    3.13
  -8  11   1  115.13    3.04
   8  11  -1  113.52    3.04
  -8  11   1  107.74    3.09
  -8  11   1  113.21    3.05
   7 -11  -1    1.88    0.71
  -7 -11   1    1.81    0.70
   7 -11  -1    1.75    0.63
   7 -11  -1    2.70    0.69
  -7 -11   1    2.78    0.69
  -7  11   1    2.58    0.76
   7  11  -1    2.38    0.71
   7  11  -1    3.08    0.75
  -7  11   1    2.10    0.56
   7  11  -1    1.91    0.66
  -7  11   1    1.67    0.70
   7  11  -1    2.50    0.76
  -6 -11   1   40.54    1.50
   6 -11  -1   38.98    1.55
  -6 -11   1   31.45    1.33
   6 -11  -1   38.74    1.58
   6 -11  -1   38.66    1.45
  -6 -11   1   39.04    1.49
  -6  11   1   39.42    1.49
   6  11  -1   39.80    1.49
   6  11  -1   40.59    1.43
  -6  11   1   40.32    1.51
  -6  11   1   41.88    1.54
   6  11  -1   40.06    1.45
   6  11  -1   38.71    1.48
  -5 -11   1   56.60    1.73
   5 -11  -1   59.05    1.82
  -5 -11   1   58.13    1.67
  -5 -11   1   60.69    1.77
  -5  11   1   57.65    1.75
  -5  11   1   57.72    1.71
   5  11  -1   57.75    1.70
   5  11  -1   59.52    1.74
   5  11  -1   56.82    1.61
  -5  11   1   56.88    1.70
   5  11  -1   57.73    1.66
  -5  11   1   59.56    1.80
   4 -11  -1   16.74    0.92
  -4 -11   1   16.99    0.89
   4 -11  -1   16.79    0.93
  -4 -11   1   17.34    0.88
  -4  11   1   17.28    0.94
   4  11  -1   15.13    0.86
   4  11  -1   18.11    0.82
   4  11  -1   17.21    0.89
  -4  11   1   16.97    0.87
  -4  11   1   16.24    0.92
   4  11  -1   17.22    0.81
  -4  11   1   16.11    0.91
   3 -11  -1    3.70    0.47
   3 -11  -1    4.40    0.49
  -3 -11   1    4.45    0.50
  -3 -11   1    4.41    0.49
  -3  11   1    4.46    0.55
   3  11  -1    5.56    0.50
  -3  11   1    4.40    0.44
   3  11  -1    5.45    0.46
  -3  11   1    4.76    0.47
  -3  11   1    4.30    0.45
   3  11  -1    5.63    0.49
   3  11  -1    4.83    0.54
   2 -11  -1   68.79    1.63
   2 -11  -1   71.51    1.64
   2 -11  -1   67.82    1.57
  -2 -11   1   67.87    1.68
  -2 -11   1   68.07    1.67
  -2  11   1   65.65    1.54
  -2  11   1   65.48    1.53
   2  11  -1   67.03    1.64
  -2  11   1   67.96    1.51
   2  11  -1   67.20    1.59
   2  11  -1   67.18    1.61
   2  11  -1   66.12    1.55
   2  11  -1   68.55    1.63
  -2  11   1   65.65    1.52
   1 -11  -1    0.67    0.21
   1 -11  -1    0.64    0.25
  -1 -11   1    0.78    0.33
  -1 -11   1    0.31    0.38
   1 -11  -1    0.28    0.23
  -1  11   1    0.74    0.17
  -1  11   1    0.83    0.15
  -1  11   1    0.86    0.26
   1  11  -1    0.39    0.28
  -1  11   1    0.71    0.16
  -1  11   1    0.65    0.17
   1  11  -1    0.36    0.28
   1  11  -1    0.49    0.28
   1  11  -1    0.57    0.27
   0 -11   1   66.04    1.57
   0 -11  -1   68.75    1.45
   0 -11   1   67.94    1.67
   0 -11   1   66.66    1.68
   0 -11  -1   66.66    1.45
   0 -11   1   66.79    1.69
   0  11  -1   64.34    1.56
   0  11  -1   69.19    1.57
   0  11  -1   68.20    1.58
   0  11   1   69.31    1.43
   1 -11   1   39.80    1.21
   1 -11   1   40.38    1.20
  -1 -11  -1   40.06    0.94
  -1 -11  -1   39.63    0.95
   1  11   1   39.23    0.91
  -1  11  -1   39.43    1.15
  -1  11  -1   39.84    1.14
  -1  11  -1   40.63    1.19
   1  11   1   38.05    0.91
   2 -11   1    3.85    0.51
  -2 -11  -1    3.68    0.36
  -2 -11  -1    3.71    0.35
   2 -11   1    3.81    0.49
  -2  11  -1    4.17    0.47
  -2  11  -1    5.60    0.50
   2  11   1    3.99    0.36
  -2  11  -1    4.75    0.52
   3 -11   1   10.04    0.79
  -3 -11  -1    8.67    0.60
  -3 -11  -1    8.59    0.61
   3 -11   1    8.91    0.70
  -3  11  -1   10.37    0.79
  -3  11  -1   10.02    0.77
   3  11   1    9.60    0.60
   3  11   1    9.72    0.47
  -3  11  -1    9.44    0.79
   3  11   1    9.11    0.52
  -4 -11  -1   50.84    1.45
  -4 -11  -1   49.68    1.37
   4 -11   1   49.93    1.61
   4 -11   1   50.51    1.62
   4 -11   1   52.60    1.68
  -4 -11  -1   49.36    1.43
   4  11   1   52.27    1.34
   4  11   1   51.39    1.35
   4  11   1   50.89    1.43
  -4  11  -1   50.21    1.58
  -4  11  -1   48.86    1.60
   5 -11   1    0.84    0.49
  -5 -11  -1    0.41    0.51
   5 -11   1    0.56    0.48
  -5 -11  -1    0.57    0.48
   5 -11   1    0.67    0.56
  -5 -11  -1    0.39    0.40
   5  11   1    0.24    0.43
  -5  11  -1    0.17    0.52
  -5  11  -1   -0.19    0.56
   5  11   1    0.79    0.40
  -5  11  -1    0.52    0.51
   5  11   1    0.47    0.45
  -6 -11  -1   -0.02    0.48
  -6 -11  -1   -0.22    0.49
  -6 -11  -1    0.52    0.54
   6 -11   1    0.23    0.63
   6 -11   1    0.38    0.62
   6 -11   1   -0.51    0.62
   6  11   1    0.22    0.52
  -6  11  -1    0.21    0.51
   6  11   1    0.43    0.44
  -6  11  -1    0.30    0.59
  -6  11  -1   -0.04    0.60
   6  11   1    0.75    0.47
  -6  11  -1   -0.78    0.63
  -7 -11  -1    5.69    0.77
   7 -11   1    5.31    0.74
  -7 -11  -1    5.28    0.71
   7 -11   1    5.53    0.82
   7  11   1    3.90    0.83
  -7  11  -1    5.56    0.82
   7  11   1    4.78    0.70
   7  11   1    4.09    0.66
  -7  11  -1    5.08    0.92
  -7  11  -1    5.56    0.85
  -8 -11  -1   40.55    1.65
   8 -11   1   42.65    1.93
  -8 -11  -1   40.83    1.74
   8  11   1   40.90    1.70
   8  11   1   41.94    1.64
  -8  11  -1   41.44    1.94
   8  11   1   41.46    1.74
  -8  11  -1   44.32    1.78
  -8  11  -1   43.93    1.91
  -8  11  -1   42.40    1.78
   9 -11   1    5.71    0.99
  -9 -11  -1    5.79    0.93
  -9 -11  -1    6.55    0.92
  -9  11  -1    5.45    1.12
   9  11   1    5.66    0.90
  -9  11  -1    5.97    0.88
  -9  11  -1    5.55    1.01
   9  11   1    5.60    0.86
  -9  11  -1    4.19    0.94
  10 -11   1   23.49    1.79
 -10 -11  -1   26.58    1.68
 -10  11  -1   23.40    1.77
 -10  11  -1   25.84    1.68
  10  11   1   22.87    1.60
 -10  11  -1   22.88    1.56
 -11 -11  -1    0.09    0.78
  11 -11   1    0.83    1.10
 -11  11  -1    1.13    0.89
  11  11   1   -0.12    0.83
 -11  11  -1    0.56    0.93
  12 -11   1   15.21    1.67
 -12 -11  -1   12.87    1.47
  12  11   1   13.87    1.37
 -12  11  -1   16.19    1.65
 -12  11  -1   14.35    1.65
  13 -11   1    0.38    1.30
 -13 -11  -1    0.75    1.16
 -13  11  -1    1.43    1.33
  13  11   1    4.06    1.11
 -14 -11  -1   -0.75    1.19
  14 -11   1    0.46    1.10
 -14  11  -1   -0.16    1.11
 -14 -12   1   15.61    1.73
  14 -12  -1   14.84    1.65
 -14  12   1   13.18    1.76
 -13 -12   1   -1.05    1.10
  13 -12  -1    2.15    1.29
  13  12  -1   -0.44    0.99
 -13  12   1   -0.07    1.23
  12 -12  -1    1.80    1.19
 -12 -12   1    1.97    1.09
  12  12  -1    3.20    1.02
 -12  12   1    2.59    1.06
  11 -12  -1    1.87    0.93
 -11 -12   1    2.37    1.03
  11  12  -1    3.71    0.98
 -11  12   1    1.24    1.09
 -11  12   1    2.45    1.01
 -11  12   1    2.97    1.09
 -10 -12   1    0.34    0.84
  10 -12  -1    1.23    0.84
 -10 -12   1    0.73    0.72
 -10  12   1    0.55    0.93
  10  12  -1   -0.41    0.78
 -10  12   1   -0.47    0.94
 -10  12   1    0.99    0.75
  -9 -12   1    5.44    0.86
   9 -12  -1    5.16    1.08
  -9 -12   1    5.71    0.93
  -9  12   1    5.37    0.95
   9  12  -1    6.80    0.94
  -9  12   1    7.24    0.90
  -9  12   1    4.59    0.97
   9  12  -1    7.04    0.96
  -9  12   1    7.09    1.00
   8 -12  -1   28.42    1.63
  -8 -12   1   27.30    1.52
  -8 -12   1   29.34    1.56
  -8  12   1   28.52    1.44
   8  12  -1   29.90    1.46
   8  12  -1   30.83    1.57
   8  12  -1   27.25    1.41
  -8  12   1   32.13    1.59
  -8  12   1   31.18    1.59
   7 -12  -1  218.89    5.00
  -7 -12   1  213.95    4.87
  -7 -12   1  216.92    4.72
   7 -12  -1  212.34    4.96
  -7  12   1  212.33    4.91
   7  12  -1  214.26    4.79
  -7  12   1  215.23    4.78
   7  12  -1  210.71    4.77
   7  12  -1  213.59    4.69
   6 -12  -1    2.02    0.66
  -6 -12   1    2.61    0.59
   6 -12  -1    1.76    0.63
  -6 -12   1    2.57    0.63
  -6  12   1    1.25    0.62
   6  12  -1    3.20    0.66
   6  12  -1    2.70    0.56
  -6  12   1    2.52    0.60
  -6  12   1    2.27    0.62
   6  12  -1    2.74    0.57
   6  12  -1    2.57    0.62
  -5 -12   1   46.76    1.56
  -5 -12   1   47.21    1.57
  -5 -12   1   49.27    1.49
   5 -12  -1   48.82    1.65
  -5  12   1   50.11    1.57
  -5  12   1   48.46    1.53
  -5  12   1   49.35    1.59
   5  12  -1   48.44    1.52
   5  12  -1   49.14    1.49
   5  12  -1   46.60    1.55
  -5  12   1   47.75    1.62
   5  12  -1   48.71    1.47
   4 -12  -1    7.71    0.66
  -4 -12   1    7.31    0.65
   4 -12  -1    7.67    0.69
  -4 -12   1    8.28    0.71
  -4  12   1    7.07    0.63
   4  12  -1    8.20    0.63
  -4  12   1   10.53    0.82
  -4  12   1    7.74    0.64
   4  12  -1    8.89    0.70
   4  12  -1    8.85    0.74
  -4  12   1    6.86    0.61
   4  12  -1    9.02    0.75
   3 -12  -1   18.43    0.85
   3 -12  -1   18.55    0.86
  -3 -12   1   20.77    0.87
  -3 -12   1   18.76    0.84
  -3  12   1   18.57    0.82
  -3  12   1   18.31    0.80
   3  12  -1   20.09    0.84
  -3  12   1   18.43    0.86
   3  12  -1   18.93    0.78
   3  12  -1   19.48    0.85
  -3  12   1   20.38    0.82
   3  12  -1   18.73    0.80
   2 -12  -1   71.09    1.72
   2 -12  -1   71.55    1.72
  -2 -12   1   71.79    1.75
  -2 -12   1   74.17    1.78
   2  12  -1   70.58    1.68
  -2  12   1   71.47    1.57
  -2  12   1   72.48    1.61
   2  12  -1   70.49    1.68
   2  12  -1   69.93    1.63
  -2  12   1   72.45    1.69
   2  12  -1   69.15    1.69
  -2  12   1   73.73    1.60
   2  12  -1   71.06    1.73
   2  12  -1   70.03    1.67
   1 -12  -1   31.35    0.79
  -1 -12   1   31.01    1.01
   1 -12  -1   31.03    0.88
  -1 -12   1   32.63    1.03
   1 -12  -1   32.44    0.88
  -1  12   1   29.89    0.69
  -1  12   1   32.00    0.67
  -1  12   1   30.78    0.66
   1  12  -1   31.32    0.93
  -1  12   1   29.83    0.69
   1  12  -1   30.77    0.91
   1  12  -1   30.74    1.01
   0 -12  -1    2.93    0.30
   0 -12   1    2.31    0.46
   0 -12   1    3.07    0.43
   0 -12  -1    2.85    0.28
   0  12  -1    2.98    0.34
   0  12  -1    2.50    0.45
   0  12   1    2.71    0.28
   0  12  -1    2.64    0.35
   1 -12   1   50.20    1.44
   1 -12   1   51.27    1.42
  -1 -12  -1   51.15    1.17
  -1 -12  -1   50.54    1.18
  -1  12  -1   51.79    1.36
  -1  12  -1   52.31    1.41
  -1  12  -1   52.43    1.36
   1  12   1   51.48    1.15
   1  12   1   52.32    1.15
  -2 -12  -1  109.24    2.28
  -2 -12  -1  106.47    2.27
   2 -12   1  110.75    2.55
   2 -12   1  105.96    2.53
  -2  12  -1  106.35    2.48
   2  12   1  107.92    2.24
  -2  12  -1  109.10    2.49
  -2  12  -1  107.44    2.48
   3 -12   1  153.05    3.40
   3 -12   1  147.24    3.38
  -3 -12  -1  149.87    3.15
  -3 -12  -1  148.74    3.15
  -3  12  -1  151.10    3.33
   3  12   1  153.20    2.98
   3  12   1  147.28    2.94
  -3  12  -1  145.79    3.27
   3  12   1  148.79    3.08
  -3  12  -1  147.39    3.33
   4 -12   1   22.39    1.14
  -4 -12  -1   21.60    0.93
  -4 -12  -1   22.76    0.94
  -4 -12  -1   19.92    0.83
   4 -12   1   17.04    0.90
  -4  12  -1   19.03    1.03
   4  12   1   18.51    0.78
   4  12   1   17.78    0.73
   4  12   1   18.32    0.88
  -4  12  -1   18.90    1.05
  -4  12  -1   18.82    1.03
   5 -12   1    2.97    0.62
   5 -12   1    3.37    0.68
  -5 -12  -1    2.79    0.52
  -5 -12  -1    2.88    0.62
   5 -12   1    3.42    0.60
  -5 -12  -1    2.95    0.51
  -5  12  -1    3.89    0.63
   5  12   1    3.20    0.49
   5  12   1    2.50    0.47
   5  12   1    2.54    0.60
  -5  12  -1    2.96    0.59
  -6 -12  -1    0.83    0.55
   6 -12   1    0.37    0.55
  -6 -12  -1    0.19    0.54
   6 -12   1   -0.25    0.64
  -6 -12  -1    0.19    0.51
   6 -12   1    0.96    0.65
   6  12   1   -0.12    0.48
   6  12   1    0.60    0.50
  -6  12  -1    0.44    0.65
  -6  12  -1   -0.56    0.63
   6  12   1    0.67    0.53
  -6  12  -1    0.36    0.60
   7 -12   1   12.03    1.03
   7 -12   1    8.81    1.03
  -7 -12  -1   10.06    0.89
  -7 -12  -1   10.67    0.91
  -7  12  -1    8.83    0.92
  -7  12  -1    6.36    0.85
   7  12   1    8.76    0.87
   7  12   1    7.64    0.75
  -7  12  -1    8.93    0.95
   7  12   1    8.45    0.78
  -7  12  -1    7.99    0.92
  -8 -12  -1    3.80    0.76
   8 -12   1    3.70    0.97
  -8  12  -1    3.46    0.78
  -8  12  -1    3.40    0.98
   8  12   1    3.88    0.72
   8  12   1    3.03    0.71
  -8  12  -1    3.02    0.85
  -8  12  -1    3.56    0.72
  -9 -12  -1   52.26    1.99
   9 -12   1   54.13    2.19
  -9 -12  -1   54.92    2.08
  -9  12  -1   53.16    2.26
   9  12   1   57.19    2.01
  -9  12  -1   49.94    2.09
  -9  12  -1   56.48    2.12
  -9  12  -1   53.79    2.29
 -10 -12  -1    3.57    0.93
  10 -12   1    4.35    1.15
 -10  12  -1    4.64    1.17
 -10  12  -1    2.70    1.02
  10  12   1    1.70    0.92
 -10  12  -1    2.70    0.90
  11 -12   1    7.13    1.18
 -11 -12  -1    8.34    1.22
  11  12   1    7.41    1.09
 -11  12  -1    7.93    1.37
 -11  12  -1    7.93    1.32
 -12 -12  -1    8.61    1.33
  12 -12   1   11.21    1.42
 -12  12  -1   10.43    1.52
  12  12   1    8.22    1.20
 -13 -12  -1    1.63    1.00
  13 -12   1   -0.21    1.25
  13  12   1    0.90    0.99
 -13  12  -1   -1.32    0.98
  14 -13  -1    1.81    1.35
 -14 -13   1    0.34    1.18
 -14  13   1    1.60    1.40
  13 -13  -1   14.80    1.58
 -13 -13   1   13.98    1.60
  13  13  -1   13.73    1.43
 -13  13   1   12.65    1.51
 -12 -13   1   -0.08    0.83
  12 -13  -1    1.11    1.18
 -12  13   1   -0.33    1.13
  12  13  -1    1.47    0.96
  11 -13  -1    3.09    0.98
 -11 -13   1    2.92    1.03
  11  13  -1    2.41    0.90
 -11  13   1    2.67    1.13
 -11  13   1    2.50    0.99
  10 -13  -1    7.43    1.24
 -10 -13   1    9.21    1.17
 -10  13   1    9.77    1.16
 -10  13   1    8.08    1.10
 -10  13   1    8.93    1.07
  10  13  -1    7.79    1.11
  -9 -13   1    4.02    0.86
  -9 -13   1    3.46    0.93
   9 -13  -1    4.55    1.03
   9  13  -1    4.03    0.83
  -9  13   1    3.98    0.85
  -9  13   1    4.74    0.92
  -9  13   1    4.25    1.00
  -8 -13   1    2.09    0.84
   8 -13  -1    1.01    0.85
  -8  13   1    2.18    0.83
  -8  13   1    1.94    0.72
   8  13  -1    0.90    0.65
   8  13  -1    2.80    0.73
  -8  13   1    2.60    0.79
  -7 -13   1   22.59    1.33
   7 -13  -1   25.01    1.46
  -7 -13   1   23.37    1.33
   7 -13  -1   25.58    1.43
  -7  13   1   26.41    1.38
   7  13  -1   24.61    1.37
   7  13  -1   25.07    1.34
   7  13  -1   25.15    1.23
  -7  13   1   22.31    1.26
  -7  13   1   22.19    1.34
   7  13  -1   22.63    1.26
  -6 -13   1   26.34    1.17
   6 -13  -1   25.01    1.33
  -6 -13   1   24.13    1.22
  -6 -13   1   23.53    1.22
   6  13  -1   25.04    1.20
   6  13  -1   28.30    1.26
  -6  13   1   25.08    1.31
  -6  13   1   24.43    1.32
  -6  13   1   24.92    1.17
   6  13  -1   25.25    1.11
   6  13  -1   25.26    1.18
   5 -13  -1  114.47    2.80
  -5 -13   1  113.70    2.75
   5 -13  -1  112.98    2.83
  -5 -13   1  109.61    2.75
  -5  13   1  111.91    2.73
   5  13  -1  111.89    2.73
  -5  13   1  112.89    2.75
   5  13  -1  107.23    2.61
   5  13  -1  114.03    2.67
  -5  13   1  113.88    2.71
   5  13  -1  107.15    2.55
  -5  13   1  110.79    2.78
   4 -13  -1   31.43    1.21
  -4 -13   1   29.39    1.15
  -4 -13   1   30.28    1.14
   4 -13  -1   30.18    1.19
  -4  13   1   32.27    1.15
   4  13  -1   31.19    1.10
   4  13  -1   31.94    1.12
  -4  13   1   31.93    1.18
  -4  13   1   30.11    1.15
   4  13  -1   31.68    1.21
   4  13  -1   31.48    1.10
  -4  13   1   31.49    1.20
   3 -13  -1   14.47    0.79
   3 -13  -1   15.64    0.80
  -3 -13   1   15.66    0.85
  -3 -13   1   15.43    0.78
  -3  13   1   14.84    0.73
   3  13  -1   14.25    0.72
  -3  13   1   15.21    0.72
  -3  13   1   15.36    0.79
   3  13  -1   15.25    0.75
  -3  13   1   14.33    0.77
   3  13  -1   14.65    0.74
   3  13  -1   14.15    0.76
   2 -13  -1    3.60    0.43
  -2 -13   1    4.25    0.45
   2 -13  -1    4.32    0.45
  -2 -13   1    4.65    0.46
   2  13  -1    3.57    0.47
  -2  13   1    3.80    0.44
  -2  13   1    3.93    0.35
  -2  13   1    4.05    0.37
   2  13  -1    3.47    0.37
   2  13  -1    3.39    0.39
   2  13  -1    3.47    0.47
  -2  13   1    3.72    0.36
   2  13  -1    3.39    0.40
   1 -13  -1   17.66    0.67
   1 -13  -1   16.73    0.54
  -1 -13   1   15.25    0.75
   1 -13  -1   16.55    0.66
  -1 -13   1   15.96    0.75
  -1  13   1   13.85    0.59
   1  13  -1   16.79    0.67
   1  13  -1   17.34    0.67
   1  13  -1   16.74    0.80
   0 -13   1   29.01    1.03
   0 -13   1   30.24    1.05
   0 -13   1   32.44    1.04
   0 -13  -1   29.03    0.83
   0 -13  -1   30.75    0.85
   0  13  -1   30.47    0.93
   0  13  -1   31.06    0.92
   0  13  -1   30.65    1.02
  -1 -13  -1    4.85    0.41
   1 -13   1    5.09    0.53
  -1 -13  -1    5.54    0.40
   1 -13   1    6.02    0.52
  -1  13  -1    5.58    0.47
  -1  13  -1    5.50    0.55
  -1  13  -1    5.72    0.47
  -2 -13  -1  141.17    2.89
   2 -13   1  142.18    3.20
   2 -13   1  143.82    3.17
  -2 -13  -1  139.38    2.89
   2  13   1  140.37    2.83
  -2  13  -1  139.79    3.11
  -2  13  -1  137.16    3.04
  -2  13  -1  140.31    3.09
  -3 -13  -1  119.83    2.58
   3 -13   1  117.14    2.83
  -3 -13  -1  118.93    2.57
   3 -13   1  117.98    2.83
   3  13   1  115.75    2.52
  -3  13  -1  118.05    2.78
   3  13   1  116.85    2.33
  -3  13  -1  119.47    2.77
  -3  13  -1  114.80    2.75
   3  13   1  116.78    2.35
  -4 -13  -1   29.16    1.07
  -4 -13  -1   30.11    1.09
   4 -13   1   30.99    1.25
  -4  13  -1   28.90    1.25
  -4  13  -1   27.20    1.22
   4  13   1   28.78    0.94
   4  13   1   28.37    0.90
  -4  13  -1   31.36    1.25
   4  13   1   28.85    1.06
  -5 -13  -1  109.76    2.69
   5 -13   1  112.72    2.94
   5 -13   1  114.57    2.94
  -5 -13  -1  108.81    2.53
  -5 -13  -1  115.27    2.69
  -5  13  -1  107.13    2.84
   5  13   1  110.83    2.54
  -5  13  -1  112.37    2.75
  -5  13  -1  109.81    2.81
   5  13   1  109.44    2.63
   6 -13   1   21.71    1.36
   6 -13   1   27.55    1.33
  -6 -13  -1   24.01    1.12
  -6 -13  -1   24.01    1.18
  -6 -13  -1   24.99    1.16
  -6  13  -1   26.67    1.36
   6  13   1   22.72    1.14
   6  13   1   23.06    1.05
  -6  13  -1   23.23    1.22
  -6  13  -1   26.31    1.35
   6  13   1   23.57    1.10
  -7 -13  -1    0.92    0.64
   7 -13   1    2.15    0.80
  -7 -13  -1    2.15    0.59
  -7 -13  -1    2.31    0.64
  -7  13  -1    1.03    0.73
   7  13   1    0.80    0.57
   7  13   1   -0.04    0.57
  -7  13  -1    1.12    0.70
   7  13   1    0.32    0.58
  -7  13  -1    1.16    0.72
   8 -13   1   12.87    1.24
  -8 -13  -1   11.16    1.01
  -8 -13  -1   13.17    1.00
  -8  13  -1   10.43    1.21
   8  13   1   11.09    0.99
  -8  13  -1   10.21    1.09
  -8  13  -1   11.76    1.09
   8  13   1   14.37    1.11
  -8  13  -1   10.20    1.08
   9 -13   1    2.92    1.01
  -9 -13  -1    1.56    0.64
  -9  13  -1    0.92    0.95
  -9  13  -1    0.54    0.68
  -9  13  -1    0.92    0.73
   9  13   1    1.99    0.73
  -9  13  -1    1.29    0.92
 -10 -13  -1   20.64    1.47
  10 -13   1   19.11    1.52
 -10  13  -1   18.47    1.47
 -10  13  -1   16.37    1.44
 -10  13  -1   17.93    1.49
  10  13   1   19.76    1.39
 -11 -13  -1    6.62    1.11
  11 -13   1    6.80    1.16
  11  13   1    5.33    0.99
 -11  13  -1    5.78    1.11
  12 -13   1   -1.42    0.90
 -12 -13  -1    1.74    0.90
 -12  13  -1    0.07    1.19
  12  13   1   -0.53    0.86
 -13 -13  -1    6.48    1.35
  13 -13   1    8.88    1.41
 -13  13  -1    7.90    1.51
  13  13   1    7.82    1.39
  13 -14  -1    0.54    1.23
 -13 -14   1    1.68    0.99
 -13  14   1    0.30    1.23
  13  14  -1    2.79    1.21
 -12 -14   1    6.81    1.27
  12 -14  -1    9.07    1.30
  12  14  -1    6.76    1.16
 -12  14   1    7.38    1.39
 -11 -14   1    5.71    1.13
  11 -14  -1    6.84    1.27
  11  14  -1    5.20    1.02
 -11  14   1    4.43    1.07
 -11  14   1    4.77    1.22
 -10 -14   1   -1.68    0.73
  10 -14  -1   -0.39    0.77
  10  14  -1   -0.39    0.83
 -10  14   1   -0.51    0.95
 -10  14   1    0.36    0.88
  -9 -14   1    3.70    0.83
   9 -14  -1    1.03    0.76
  -9 -14   1    3.86    0.83
   9  14  -1    2.14    0.75
  -9  14   1    2.15    0.84
  -9  14   1    3.06    0.85
  -9  14   1    2.31    0.92
  -8 -14   1    5.10    0.90
  -8 -14   1    4.49    0.79
   8 -14  -1    4.70    0.84
   8  14  -1    5.71    0.87
  -8  14   1    5.14    0.84
  -8  14   1    4.48    0.85
  -8  14   1    5.41    0.90
   8  14  -1    6.85    0.81
  -8  14   1    5.00    0.91
  -7 -14   1   11.27    0.97
   7 -14  -1   11.14    0.97
  -7 -14   1   11.13    0.90
   7  14  -1   11.15    0.98
  -7  14   1   10.57    0.98
  -7  14   1    9.36    0.90
  -7  14   1   10.29    0.93
   7  14  -1   11.78    0.93
   7  14  -1   10.67    0.92
  -6 -14   1    8.17    0.80
  -6 -14   1    7.62    0.78
   6 -14  -1    8.84    0.81
  -6 -14   1    7.79    0.82
   6  14  -1    9.76    0.85
  -6  14   1    9.89    0.93
  -6  14   1   11.39    0.97
   6  14  -1   10.02    0.87
  -6  14   1    8.79    0.80
   6  14  -1   10.00    0.78
   6  14  -1    9.76    0.83
  -6  14   1   10.47    0.88
   5 -14  -1    1.32    0.55
  -5 -14   1    1.01    0.60
  -5 -14   1    0.31    0.50
   5 -14  -1    0.55    0.53
  -5  14   1   -0.02    0.45
  -5  14   1    1.72    0.59
   5  14  -1    1.38    0.48
   5  14  -1    0.10    0.46
   5  14  -1    0.51    0.40
   5  14  -1    0.63    0.53
  -5  14   1    0.24    0.57
  -5  14   1    1.23    0.57
  -4 -14   1    3.68    0.53
  -4 -14   1    3.29    0.54
   4 -14  -1    3.49    0.58
   4 -14  -1    3.36    0.55
  -4  14   1    4.97    0.51
  -4  14   1    4.81    0.54
  -4  14   1    5.15    0.61
   4  14  -1    4.64    0.62
  -4  14   1    4.32    0.57
   4  14  -1    6.24    0.55
   4  14  -1    6.18    0.52
   4  14  -1    5.59    0.53
  -3 -14   1    8.88    0.73
  -3 -14   1    8.72    0.67
   3 -14  -1    8.73    0.70
   3 -14  -1    9.69    0.69
   3  14  -1    8.03    0.66
   3  14  -1    8.61    0.63
  -3  14   1    9.74    0.62
   3  14  -1    8.60    0.72
  -3  14   1    8.18    0.68
  -3  14   1    9.06    0.60
   3  14  -1    8.03    0.63
  -3  14   1    9.19    0.75
   2 -14  -1   20.88    0.84
  -2 -14   1   22.12    0.92
   2 -14  -1   20.49    0.82
  -2 -14   1   21.42    0.86
   2  14  -1   20.94    0.75
  -2  14   1   21.90    0.72
  -2  14   1   20.69    0.68
  -2  14   1   20.51    0.69
   2  14  -1   18.53    0.85
   2  14  -1   20.59    0.77
   2  14  -1   21.58    0.89
  -2  14   1   21.93    0.84
   2  14  -1   20.42    0.76
   1 -14  -1    5.07    0.37
  -1 -14   1    4.22    0.50
  -1 -14   1    4.72    0.52
   1 -14  -1    4.90    0.41
   1 -14  -1    4.97    0.42
   1  14  -1    5.10    0.40
   1  14  -1    4.53    0.39
   1  14  -1    4.73    0.51
  -1  14   1    5.56    0.47
   0 -14  -1    5.91    0.45
   0 -14  -1    6.91    0.49
   0 -14   1    7.32    0.63
   0 -14   1    6.19    0.54
   0 -14   1    7.26    0.60
   0  14  -1    7.12    0.52
   0  14  -1    7.26    0.59
   0  14  -1    6.92    0.46
   0  14   1    5.20    0.38
  -1 -14  -1   40.85    1.04
   1 -14   1   40.69    1.32
   1 -14   1   42.52    1.34
  -1 -14  -1   42.45    1.06
  -1  14  -1   40.33    1.18
  -1  14  -1   41.59    1.27
  -1  14  -1   39.70    1.20
   2 -14   1    4.38    0.55
  -2 -14  -1    4.53    0.39
  -2 -14  -1    4.20    0.38
   2 -14   1    4.00    0.51
  -2  14  -1    3.68    0.50
   2  14   1    3.40    0.38
  -2  14  -1    3.84    0.46
  -2  14  -1    3.31    0.56
   3 -14   1    6.22    0.65
  -3 -14  -1    5.55    0.47
   3 -14   1    5.64    0.62
  -3 -14  -1    5.91    0.49
  -3  14  -1    5.46    0.63
   3  14   1    4.83    0.46
  -3  14  -1    5.31    0.59
  -3  14  -1    4.05    0.53
   3  14   1    5.52    0.33
  -4 -14  -1   19.56    0.91
  -4 -14  -1   19.97    0.91
   4 -14   1   20.83    1.15
   4  14   1   21.11    0.73
  -4  14  -1   19.71    1.13
  -4  14  -1   19.83    1.06
   4  14   1   21.38    0.76
  -4  14  -1   20.66    1.12
   4  14   1   19.83    0.90
  -5 -14  -1   15.35    0.80
  -5 -14  -1   12.27    0.85
  -5 -14  -1   14.60    0.88
   5 -14   1   14.36    1.04
   5  14   1   13.72    0.79
  -5  14  -1   13.87    1.06
  -5  14  -1   15.12    1.04
   5  14   1   13.82    0.72
  -5  14  -1   12.73    0.96
   5  14   1   14.51    0.93
   6 -14   1    0.85    0.56
   6 -14   1    0.58    0.56
  -6 -14  -1    0.06    0.53
  -6 -14  -1    0.12    0.50
  -6 -14  -1    0.03    0.50
  -6  14  -1   -0.23    0.59
   6  14   1    0.06    0.51
  -6  14  -1    0.29    0.65
   6  14   1    0.39    0.47
   6  14   1   -0.43    0.42
  -6  14  -1    0.00    0.64
   7 -14   1   16.74    1.21
  -7 -14  -1   15.15    1.00
  -7 -14  -1   15.51    1.11
  -7 -14  -1   16.85    1.21
  -7  14  -1   15.88    1.28
  -7  14  -1   16.30    1.28
   7  14   1   16.66    1.04
   7  14   1   14.68    1.11
  -7  14  -1   17.23    1.17
   7  14   1   16.92    1.08
  -8 -14  -1   17.81    1.26
   8 -14   1   19.31    1.34
  -8 -14  -1   18.91    1.26
   8  14   1   18.06    1.22
  -8  14  -1   18.59    1.49
  -8  14  -1   17.27    1.41
  -8  14  -1   16.06    1.27
  -9 -14  -1    7.50    0.97
   9 -14   1    6.53    1.02
  -9  14  -1   10.26    1.10
  -9  14  -1    6.73    1.04
   9  14   1    7.81    0.98
  -9  14  -1    7.24    1.18
  -9  14  -1    8.37    1.04
  10 -14   1   -0.72    0.98
 -10 -14  -1    0.16    0.78
 -10  14  -1    0.15    0.91
 -10  14  -1    1.38    0.78
 -10  14  -1    1.94    1.08
  10  14   1    0.75    0.83
 -11 -14  -1    2.24    0.95
  11 -14   1    2.64    1.17
 -11  14  -1    0.72    1.13
  11  14   1    1.27    0.83
  12 -14   1    5.64    1.37
 -12 -14  -1    5.51    1.16
 -12  14  -1    4.72    1.35
  12  14   1    2.78    0.99
 -13 -14  -1    1.26    1.12
  13 -14   1    3.67    1.37
 -13  14  -1    0.44    1.28
  13  14   1   -0.50    0.92
  13 -15  -1    0.94    1.03
 -13 -15   1   -1.34    1.07
 -13  15   1    0.78    1.23
  13  15  -1    1.86    1.01
 -12 -15   1    3.52    0.98
  12 -15  -1    5.50    1.31
  12  15  -1    4.48    1.06
 -12  15   1    4.17    1.28
 -11 -15   1    1.03    0.92
  11 -15  -1   -0.02    0.86
  11  15  -1   -0.11    0.78
 -11  15   1    0.37    1.06
 -11  15   1    0.15    0.94
 -10 -15   1   -0.18    0.79
  10 -15  -1    0.71    0.97
  10  15  -1    1.11    0.88
 -10  15   1    0.93    0.88
 -10  15   1    1.25    0.80
  -9 -15   1    9.49    1.04
   9 -15  -1   12.69    1.27
  -9  15   1   10.32    1.18
  -9  15   1   10.78    1.09
   9  15  -1   10.54    1.07
  -9  15   1   11.24    1.10
  -8 -15   1    1.18    0.69
   8 -15  -1    0.62    0.81
  -8 -15   1    1.95    0.77
  -8  15   1    2.72    0.79
  -8  15   1    2.39    0.75
  -8  15   1    0.24    0.72
   8  15  -1    1.23    0.70
  -8  15   1    1.80    0.74
  -7 -15   1    0.63    0.66
  -7 -15   1    1.08    0.65
  -7 -15   1    0.74    0.66
   7 -15  -1    2.39    0.74
  -7  15   1    0.84    0.67
   7  15  -1    0.42    0.60
   7  15  -1    0.29    0.51
  -7  15   1    2.24    0.77
  -7  15   1    0.15    0.68
   7  15  -1    1.30    0.69
  -7  15   1    0.64    0.62
   6 -15  -1    3.26    0.62
  -6 -15   1    4.69    0.69
  -6 -15   1    3.30    0.68
   6  15  -1    4.72    0.64
   6  15  -1    4.84    0.60
  -6  15   1    3.13    0.74
  -6  15   1    4.71    0.72
  -6  15   1    4.22    0.74
   6  15  -1    3.31    0.67
   6  15  -1    5.13    0.66
  -6  15   1    4.24    0.65
   5 -15  -1    3.36    0.65
  -5 -15   1    4.12    0.62
   5 -15  -1    5.05    0.69
  -5 -15   1    4.53    0.65
  -5  15   1    5.98    0.63
   5  15  -1    6.46    0.60
   5  15  -1    6.71    0.63
   5  15  -1    6.41    0.68
   5  15  -1    5.24    0.64
  -5  15   1    6.03    0.63
  -5  15   1    4.50    0.62
  -5  15   1    5.43    0.73
  -4 -15   1   34.83    1.25
   4 -15  -1   34.24    1.31
   4 -15  -1   35.27    1.31
  -4 -15   1   34.20    1.30
   4  15  -1   35.20    1.23
   4  15  -1   35.67    1.15
  -4  15   1   34.61    1.21
  -4  15   1   37.79    1.36
   4  15  -1   35.75    1.15
   4  15  -1   34.39    1.16
  -4  15   1   35.97    1.24
  -4  15   1   34.95    1.20
  -3 -15   1   29.28    1.11
   3 -15  -1   27.99    1.07
  -3 -15   1   27.75    1.06
   3 -15  -1   27.31    1.07
   3  15  -1   30.52    1.10
  -3  15   1   29.79    1.03
   3  15  -1   30.28    1.09
   3  15  -1   30.16    0.97
   3  15  -1   29.46    0.95
  -3  15   1   29.72    0.99
  -3  15   1   28.64    1.11
   3  15  -1   30.02    0.96
   3  15  -1   30.66    1.01
  -3  15   1   29.42    0.98
   2 -15  -1    0.49    0.36
  -2 -15   1    0.61    0.37
  -2 -15   1    0.69    0.37
   2 -15  -1    0.90    0.34
   2  15  -1    1.53    0.43
  -2  15   1    1.02    0.38
  -2  15   1    1.51    0.28
   2  15  -1    1.46    0.43
   2  15  -1    1.00    0.32
  -2  15   1    1.57    0.30
   2  15  -1    1.14    0.31
  -2  15   1    1.73    0.28
  -1 -15   1    0.87    0.42
  -1 -15   1    2.01    0.41
   1 -15  -1    1.69    0.35
   1 -15  -1    1.75    0.35
   1  15  -1    2.29    0.33
   1  15  -1    2.17    0.32
  -1  15   1    2.25    0.35
   1  15  -1    2.54    0.47
   0 -15   1   16.34    0.88
   0 -15  -1   15.66    0.63
   0 -15  -1   16.19    0.66
   0 -15   1   14.75    0.78
   0  15  -1   15.46    0.78
   0  15   1   16.05    0.62
   0  15  -1   15.15    0.68
   0  15  -1   14.63    0.65
  -1 -15  -1    0.33    0.29
  -1 -15  -1    0.73    0.30
   1 -15   1    0.97    0.43
   1 -15   1    0.95    0.39
  -1  15  -1    1.16    0.35
  -1  15  -1    1.24    0.46
   1  15   1    1.24    0.29
  -1  15  -1    1.62    0.39
  -2 -15  -1    6.82    0.52
   2 -15   1    6.46    0.60
  -2 -15  -1    6.51    0.49
   2 -15   1    6.47    0.62
  -2  15  -1    5.74    0.59
   2  15   1    6.10    0.47
  -2  15  -1    4.98    0.53
  -2  15  -1    5.82    0.55
   2  15   1    5.68    0.42
  -3 -15  -1    8.90    0.59
   3 -15   1    8.65    0.72
   3 -15   1    7.14    0.70
  -3 -15  -1    8.38    0.59
   3  15   1    7.52    0.61
  -3  15  -1    7.92    0.70
  -3  15  -1    7.67    0.67
  -3  15  -1    6.97    0.67
  -4 -15  -1    3.86    0.53
  -4 -15  -1    4.64    0.53
   4 -15   1    3.73    0.64
   4  15   1    3.83    0.52
   4  15   1    3.66    0.37
  -4  15  -1    4.78    0.61
  -4  15  -1    3.87    0.65
  -4  15  -1    4.09    0.62
   4  15   1    4.74    0.36
   5 -15   1    1.14    0.64
  -5 -15  -1    1.13    0.49
  -5 -15  -1    1.22    0.54
   5  15   1    2.63    0.58
  -5  15  -1    1.60    0.65
   5  15   1    1.45    0.45
   5  15   1    2.78    0.43
  -5  15  -1    2.72    0.72
  -5  15  -1    1.70    0.54
  -5  15  -1    2.45    0.68
  -6 -15  -1    2.75    0.55
  -6 -15  -1    4.05    0.65
   6 -15   1    2.94    0.75
  -6 -15  -1    3.28    0.60
  -6  15  -1    3.69    0.70
   6  15   1    4.79    0.56
   6  15   1    3.83    0.58
  -6  15  -1    4.11    0.78
   6  15   1    3.26    0.68
  -6  15  -1    3.65    0.74
  -7 -15  -1    2.58    0.57
  -7 -15  -1    2.06    0.68
   7 -15   1    3.39    0.88
  -7  15  -1    1.98    0.71
  -7  15  -1    1.71    0.74
   7  15   1    0.99    0.56
  -7  15  -1    2.76    0.80
   8 -15   1    5.74    1.03
  -8 -15  -1    7.07    0.91
  -8  15  -1    7.06    0.96
   8  15   1    6.05    0.81
  -8  15  -1    6.31    1.04
  -8  15  -1    5.89    0.96
  -9 -15  -1    0.93    0.76
   9 -15   1    0.31    0.94
  -9  15  -1    1.38    0.90
   9  15   1    1.76    0.68
  -9  15  -1    1.15    0.88
  -9  15  -1    2.90    0.86
  -9  15  -1    1.33    0.82
 -10 -15  -1    3.80    0.92
  10 -15   1    4.17    0.99
 -10  15  -1    5.15    1.17
 -10  15  -1    6.02    1.10
  10  15   1    7.06    1.02
  11 -15   1    0.51    0.91
 -11 -15  -1   -0.77    0.86
  11  15   1    0.61    0.91
 -11  15  -1    0.75    1.14
 -12 -15  -1   -0.58    0.93
  12 -15   1   -0.21    0.96
 -12  15  -1    1.82    1.03
  12  15   1   -0.97    0.93
  13 -15   1    0.30    1.03
 -13 -15  -1    0.40    0.88
  13  15   1    0.34    1.07
 -13  15  -1    1.25    1.30
  13 -16  -1    4.11    1.32
 -13 -16   1    1.57    1.16
  13  16  -1    2.49    1.14
 -13  16   1    4.08    1.17
  12 -16  -1    1.18    0.98
 -12 -16   1    1.94    1.03
 -12  16   1    1.64    1.17
  12  16  -1    0.50    0.85
  11 -16  -1    4.79    1.22
 -11 -16   1    3.21    1.02
  11  16  -1    2.84    0.92
 -11  16   1    6.20    1.14
 -11  16   1    3.74    1.17
  10 -16  -1    1.99    1.02
 -10 -16   1    0.20    0.79
 -10  16   1    0.25    0.81
 -10  16   1    2.89    0.99
 -10  16   1    1.18    0.88
  10  16  -1    0.86    0.85
   9 -16  -1    1.90    0.93
  -9 -16   1    3.23    0.84
   9  16  -1    1.18    0.79
  -9  16   1    2.69    0.83
  -9  16   1    2.15    0.87
  -9  16   1    3.88    0.98
  -8 -16   1   11.56    1.07
   8 -16  -1   11.60    1.17
  -8  16   1   12.35    1.07
  -8  16   1   13.05    1.15
  -8  16   1   11.62    1.09
   8  16  -1   12.18    1.04
  -8  16   1   13.19    1.15
  -7 -16   1    1.33    0.68
  -7  16   1    1.33    0.76
  -7  16   1    1.43    0.68
   7  16  -1    1.09    0.61
   7  16  -1    0.92    0.52
  -7  16   1    0.72    0.62
  -7  16   1    1.15    0.65
   6 -16  -1    9.36    0.85
  -6 -16   1    9.16    0.86
  -6 -16   1   11.11    0.89
   6  16  -1    9.85    0.91
  -6  16   1    9.13    0.85
  -6  16   1    8.52    0.98
  -6  16   1    9.25    0.86
   6  16  -1    8.57    0.75
   6  16  -1    9.14    0.75
  -6  16   1    8.65    0.88
   6  16  -1   10.17    0.85
   5 -16  -1   10.39    0.87
   5 -16  -1   11.01    0.88
  -5 -16   1   11.10    0.88
  -5 -16   1   11.22    0.89
  -5  16   1   11.35    0.85
  -5  16   1   10.80    0.92
   5  16  -1    9.79    0.77
   5  16  -1   12.42    0.97
  -5  16   1   11.85    0.94
  -5  16   1   11.57    0.98
   5  16  -1   10.04    0.87
   5  16  -1   10.95    0.78
  -4 -16   1    5.89    0.61
  -4 -16   1    5.70    0.67
   4 -16  -1    5.99    0.72
   4 -16  -1    5.61    0.63
   4  16  -1    5.11    0.65
   4  16  -1    5.89    0.53
  -4  16   1    5.94    0.59
  -4  16   1    5.51    0.64
   4  16  -1    5.27    0.53
   4  16  -1    5.49    0.54
  -4  16   1    4.83    0.55
  -4  16   1    5.96    0.61
  -3 -16   1   28.40    1.07
   3 -16  -1   28.72    1.09
  -3 -16   1   29.46    1.08
   3 -16  -1   30.01    1.14
  -3  16   1   29.19    1.11
   3  16  -1   28.28    1.09
   3  16  -1   28.89    1.09
   3  16  -1   27.61    0.94
  -3  16   1   27.38    0.99
   3  16  -1   28.72    0.96
  -3  16   1   29.40    0.96
  -3  16   1   29.14    0.94
   3  16  -1   28.18    0.95
  -2 -16   1    8.36    0.64
  -2 -16   1    9.92    0.68
   2 -16  -1    8.19    0.66
   2 -16  -1    8.99    0.66
   2  16  -1    8.65    0.58
  -2  16   1    9.15    0.46
  -2  16   1    8.96    0.48
   2  16  -1    9.29    0.70
  -2  16   1    9.15    0.49
  -2  16   1   10.05    0.66
   2  16  -1    9.93    0.72
   2  16  -1    9.61    0.56
  -1 -16   1    4.37    0.53
   1 -16  -1    5.92    0.47
  -1 -16   1    6.01    0.58
   1 -16  -1    7.18    0.52
   1  16  -1    4.34    0.41
  -1  16   1    6.65    0.55
   1  16  -1    5.02    0.40
   1  16  -1    5.32    0.56
   0 -16   1    6.38    0.59
   0 -16  -1    4.50    0.41
   0 -16  -1    4.22    0.42
   0 -16  -1    5.14    0.43
   0 -16   1    5.17    0.55
   0  16  -1    5.98    0.57
   0  16   1    4.31    0.39
   0  16  -1    5.35    0.42
   0  16  -1    5.87    0.50
   1 -16   1  128.06    2.95
  -1 -16  -1  130.54    2.68
   1 -16   1  128.68    2.94
  -1 -16  -1  126.24    2.67
  -1  16  -1  125.68    2.73
  -1  16  -1  124.11    2.76
  -1  16  -1  129.13    2.88
   1  16   1  124.35    2.60
   2 -16   1    2.86    0.58
  -2 -16  -1    1.71    0.35
   2 -16   1    2.37    0.53
  -2 -16  -1    2.05    0.34
  -2  16  -1    2.08    0.43
   2  16   1    1.80    0.33
  -2  16  -1    2.10    0.49
   2  16   1    2.47    0.37
  -2  16  -1    2.49    0.46
  -3 -16  -1    0.83    0.38
  -3 -16  -1    1.26    0.37
   3 -16   1    0.64    0.51
   3 -16   1    1.53    0.51
  -3  16  -1    1.55    0.52
  -3  16  -1    0.63    0.50
  -3  16  -1    0.72    0.49
   3  16   1    1.66    0.40
  -4 -16  -1    9.33    0.74
   4 -16   1   10.03    0.84
  -4 -16  -1    8.70    0.71
  -4  16  -1    9.84    0.84
   4  16   1    8.19    0.70
   4  16   1    9.86    0.50
  -4  16  -1    9.78    0.76
   4  16   1    9.96    0.43
  -4  16  -1   10.13    0.86
   5 -16   1   21.63    1.29
  -5 -16  -1   19.69    1.02
  -5 -16  -1   19.81    1.04
  -5  16  -1   20.34    1.25
   5  16   1   19.93    0.84
  -5  16  -1   21.27    1.24
   5  16   1   20.81    0.81
  -5  16  -1   19.98    1.16
  -5  16  -1   21.85    1.27
   5  16   1   20.06    1.01
  -6 -16  -1    0.51    0.52
  -6 -16  -1   -0.16    0.47
  -6 -16  -1    0.27    0.52
   6 -16   1    0.60    0.58
  -6  16  -1    0.15    0.64
   6  16   1    0.00    0.49
   6  16   1    0.06    0.45
   6  16   1    0.49    0.39
  -6  16  -1    0.36    0.61
  -6  16  -1    1.05    0.64
   7 -16   1   -0.21    0.60
  -7 -16  -1    1.14    0.64
  -7  16  -1   -0.52    0.69
  -7  16  -1    0.51    0.71
   7  16   1    0.44    0.50
  -7  16  -1    1.46    0.70
  -7  16  -1    0.34    0.66
  -8 -16  -1   -0.14    0.77
   8 -16   1   -0.24    0.66
  -8  16  -1    0.15    0.77
  -8  16  -1    0.21    0.76
   8  16   1   -0.31    0.57
  -8  16  -1    0.18    0.75
  -9 -16  -1    3.89    0.90
   9 -16   1    4.22    0.92
  -9  16  -1    4.94    1.01
   9  16   1    4.54    0.85
  -9  16  -1    5.27    1.09
  -9  16  -1    6.28    1.01
 -10 -16  -1    3.57    0.92
  10 -16   1    3.60    1.15
 -10  16  -1    4.29    1.04
 -10  16  -1    4.71    1.20
  10  16   1    2.51    0.79
 -11 -16  -1    7.55    1.14
  11 -16   1    6.10    1.31
  11  16   1    7.36    1.12
 -11  16  -1    5.28    1.12
  12 -16   1   -1.69    1.11
 -12 -16  -1   -0.31    0.90
  12  16   1    0.27    0.94
 -12  16  -1    1.83    1.26
  13 -16   1    1.41    1.29
 -13 -16  -1   -1.55    0.95
  13  16   1    0.42    1.03
 -13  16  -1    0.19    1.24
  13 -17  -1    2.57    1.31
 -13 -17   1    0.55    1.08
  13  17  -1   -0.96    0.83
 -13  17   1    0.80    1.25
  12 -17  -1   -0.91    1.11
 -12 -17   1    0.28    0.80
  12  17  -1    1.01    1.00
 -12  17   1    0.43    1.17
 -11 -17   1    5.50    0.96
  11 -17  -1    4.69    1.08
 -11  17   1    4.48    1.08
 -11  17   1    4.86    1.05
  11  17  -1    6.13    1.12
 -10 -17   1   13.26    1.25
  10 -17  -1   13.70    1.41
 -10  17   1   11.37    1.32
 -10  17   1   10.75    1.30
  10  17  -1   10.84    1.16
 -10  17   1    9.60    1.24
  -9 -17   1    3.50    0.84
   9 -17  -1    2.24    0.95
  -9  17   1    1.82    0.82
  -9  17   1    3.24    0.97
  -9  17   1    2.73    0.92
   9  17  -1    3.46    0.74
   8 -17  -1    9.89    1.12
  -8 -17   1   11.14    1.06
  -8  17   1    9.90    0.99
  -8  17   1    8.49    0.95
  -8  17   1    8.58    1.09
   8  17  -1   10.52    0.95
  -7 -17   1    7.16    0.88
   7 -17  -1    7.23    0.89
  -7  17   1    8.54    0.86
  -7  17   1    7.99    0.89
  -7  17   1   10.25    1.12
  -7  17   1    9.83    0.90
   7  17  -1    9.05    0.83
   6 -17  -1   -0.17    0.53
  -6 -17   1    0.83    0.60
  -6 -17   1    0.69    0.59
   6 -17  -1    0.39    0.53
  -6  17   1    0.27    0.52
  -6  17   1    0.72    0.65
   6  17  -1    0.27    0.57
  -6  17   1    0.24    0.61
  -6  17   1    0.05    0.51
   6  17  -1    0.39    0.48
   6  17  -1    0.10    0.55
   6  17  -1    0.64    0.48
   5 -17  -1    8.47    0.81
   5 -17  -1    7.59    0.81
  -5 -17   1    8.08    0.74
  -5 -17   1    7.85    0.75
  -5  17   1    7.76    0.72
   5  17  -1    7.85    0.65
  -5  17   1    8.53    0.76
  -5  17   1    8.49    0.89
   5  17  -1    8.00    0.68
   5  17  -1    9.26    0.76
  -5  17   1    8.22    0.73
   5  17  -1    8.39    0.67
   4 -17  -1    8.94    0.78
  -4 -17   1   10.59    0.89
   4 -17  -1    8.59    0.75
  -4 -17   1    9.91    0.77
  -4  17   1    8.88    0.78
   4  17  -1    8.90    0.63
   4  17  -1    9.11    0.78
  -4  17   1    9.79    0.75
   4  17  -1    8.85    0.69
  -4  17   1    9.82    0.85
   4  17  -1    9.74    0.72
  -4  17   1    9.74    0.83
   3 -17  -1    6.77    0.60
  -3 -17   1    7.43    0.63
   3 -17  -1    9.04    0.71
  -3 -17   1    7.39    0.66
   3  17  -1    8.22    0.60
   3  17  -1    9.20    0.76
  -3  17   1    7.88    0.67
   3  17  -1    8.02    0.62
   3  17  -1    7.03    0.64
  -3  17   1    7.15    0.66
  -3  17   1    8.31    0.58
  -3  17   1    7.69    0.59
   3  17  -1    7.83    0.61
  -2 -17   1   22.41    0.99
   2 -17  -1   22.78    0.96
   2 -17  -1   22.50    0.91
  -2 -17   1   20.10    0.97
  -2  17   1   19.73    0.88
   2  17  -1   23.21    0.76
  -2  17   1   21.67    0.66
   2  17  -1   21.12    1.00
  -2  17   1   21.84    0.64
  -2  17   1   21.60    0.66
   2  17  -1   21.71    0.76
   2  17  -1   21.04    0.94
  -1 -17   1   22.95    0.96
  -1 -17   1   23.31    1.01
   1 -17  -1   22.49    0.86
   1 -17  -1   23.15    0.88
   1  17  -1   22.58    0.77
  -1  17   1   21.66    0.82
   1  17  -1   21.72    0.99
   1  17  -1   23.54    0.77
   0 -17  -1   64.50    1.57
   0 -17   1   63.82    1.78
   0 -17  -1   65.01    1.57
   0 -17   1   61.12    1.73
   0 -17  -1   64.78    1.56
   0  17  -1   61.34    1.49
   0  17  -1   63.86    1.72
   0  17   1   60.78    1.48
   0  17  -1   62.70    1.52
  -1 -17  -1    6.05    0.51
  -1 -17  -1    6.40    0.54
   1 -17   1    4.86    0.54
   1 -17   1    5.31    0.62
   1  17   1    4.50    0.42
  -1  17  -1    5.00    0.49
  -1  17  -1    4.43    0.43
   2 -17   1   23.83    1.13
  -2 -17  -1   23.79    0.83
   2 -17   1   25.51    1.09
  -2 -17  -1   23.10    0.82
   2  17   1   22.99    0.81
  -2  17  -1   22.67    0.96
  -2  17  -1   22.03    0.96
  -2  17  -1   23.57    1.11
   2  17   1   22.78    0.81
   3 -17   1    0.21    0.48
  -3 -17  -1    0.05    0.38
   3 -17   1    0.12    0.48
  -3 -17  -1    0.49    0.39
  -3  17  -1   -0.12    0.40
   3  17   1    0.28    0.37
  -3  17  -1    0.11    0.40
  -3  17  -1    0.83    0.51
   4 -17   1   13.16    1.04
  -4 -17  -1   13.00    0.81
  -4 -17  -1   12.67    0.79
  -4  17  -1   12.14    0.99
   4  17   1   13.07    0.83
  -4  17  -1   12.94    1.01
  -4  17  -1   13.78    0.96
  -5 -17  -1    6.04    0.66
  -5 -17  -1    6.00    0.70
   5 -17   1    5.65    0.72
  -5  17  -1    7.82    0.83
   5  17   1    5.91    0.51
   5  17   1    6.25    0.49
   5  17   1    7.09    0.72
  -5  17  -1    7.68    0.88
  -5  17  -1    5.88    0.74
  -5  17  -1    7.35    0.80
  -6 -17  -1    1.75    0.58
  -6 -17  -1    2.35    0.58
  -6  17  -1    2.98    0.75
   6  17   1    2.75    0.65
  -6  17  -1    4.20    0.73
  -6  17  -1    1.41    0.67
   6  17   1    3.08    0.53
  -6  17  -1    2.38    0.78
  -7 -17  -1    4.11    0.74
   7 -17   1    1.74    0.82
  -7  17  -1    3.98    0.78
  -7  17  -1    5.34    0.80
  -7  17  -1    5.24    0.86
  -7  17  -1    4.22    0.86
   7  17   1    4.12    0.60
   8 -17   1    7.72    1.12
  -8 -17  -1    7.94    0.95
   8  17   1    5.90    0.75
  -8  17  -1    6.51    0.95
  -8  17  -1    6.71    1.01
  -8  17  -1    6.14    0.94
   9 -17   1    5.30    1.11
  -9 -17  -1    6.66    0.98
  -9  17  -1    7.02    1.05
   9  17   1    5.49    0.85
  -9  17  -1    7.54    1.07
  -9  17  -1    6.12    1.12
 -10 -17  -1    5.05    0.99
  10 -17   1    5.51    1.09
 -10  17  -1    5.40    1.18
  10  17   1    5.04    0.93
 -10  17  -1    7.23    1.16
  11 -17   1    0.15    1.11
 -11 -17  -1    1.46    0.90
  11  17   1    1.03    0.84
 -11  17  -1    0.59    1.14
  12 -17   1    2.18    1.29
 -12 -17  -1   -0.06    0.76
  12  17   1    0.51    0.91
 -12  17  -1    0.77    1.20
 -12 -18   1    4.70    1.12
  12 -18  -1    2.97    1.24
  12  18  -1    6.25    1.18
 -12  18   1    4.50    1.29
  11 -18  -1    2.93    1.17
 -11 -18   1   -0.42    0.85
 -11  18   1    1.54    1.04
 -11  18   1   -0.18    1.06
  11  18  -1   -0.83    0.83
  10 -18  -1    9.69    1.18
 -10 -18   1    9.71    1.15
 -10  18   1    7.82    1.18
 -10  18   1    8.10    1.11
  10  18  -1    9.80    1.11
 -10  18   1    9.42    1.16
   9 -18  -1    1.78    0.80
  -9 -18   1    2.87    0.86
  -9  18   1    2.67    0.84
  -9  18   1    1.92    0.90
  -9  18   1    2.63    0.82
   9  18  -1    2.42    0.79
   8 -18  -1   15.57    1.30
  -8 -18   1   17.13    1.29
  -8  18   1   14.94    1.29
  -8  18   1   18.19    1.29
   8  18  -1   15.63    1.16
  -8  18   1   17.71    1.32
   7 -18  -1    0.30    0.64
  -7 -18   1    0.51    0.63
  -7  18   1    0.76    0.62
  -7  18   1    0.22    0.58
   7  18  -1    0.25    0.55
  -7  18   1    0.43    0.73
   6 -18  -1   10.40    0.96
  -6 -18   1    9.71    0.93
  -6  18   1    6.36    0.87
  -6  18   1    6.89    0.81
   6  18  -1    8.65    0.76
  -6  18   1    9.75    0.86
  -6  18   1    9.78    0.89
   5 -18  -1    1.26    0.61
   5 -18  -1    0.09    0.56
  -5 -18   1    0.86    0.54
  -5 -18   1    1.24    0.62
  -5  18   1    1.15    0.53
  -5  18   1    0.08    0.51
   5  18  -1    0.93    0.45
  -5  18   1    0.48    0.58
   5  18  -1    1.64    0.50
   5  18  -1    0.63    0.45
  -5  18   1    0.70    0.60
   5  18  -1    1.57    0.62
  -4 -18   1  138.06    3.21
   4 -18  -1  136.40    3.24
   4 -18  -1  134.83    3.24
  -4 -18   1  133.23    3.17
  -4  18   1  133.22    3.02
   4  18  -1  136.43    2.92
   4  18  -1  139.31    2.89
  -4  18   1  135.77    3.04
   4  18  -1  133.27    3.11
  -4  18   1  134.86    2.99
  -4  18   1  138.01    3.20
   4  18  -1  135.00    3.09
   4  18  -1  133.66    2.94
   3 -18  -1   10.77    0.82
   3 -18  -1    8.83    0.70
  -3 -18   1    9.05    0.80
  -3 -18   1   10.79    0.78
   3  18  -1    9.43    0.61
  -3  18   1    8.96    0.61
  -3  18   1    9.01    0.66
   3  18  -1    9.38    0.77
  -3  18   1    9.81    0.82
  -3  18   1   10.34    0.63
   3  18  -1   10.08    0.59
   3  18  -1   10.12    0.78
   2 -18  -1   65.11    1.73
   2 -18  -1   64.76    1.72
  -2 -18   1   65.47    1.78
  -2 -18   1   63.42    1.79
  -2  18   1   62.51    1.38
  -2  18   1   65.81    1.71
   2  18  -1   68.43    1.79
  -2  18   1   62.54    1.37
  -2  18   1   63.94    1.35
   2  18  -1   65.37    1.50
   2  18  -1   64.84    1.50
   2  18  -1   65.36    1.76
  -1 -18   1    4.92    0.60
   1 -18  -1    3.70    0.46
   1 -18  -1    4.89    0.48
  -1 -18   1    4.65    0.57
   1  18  -1    4.40    0.39
   1  18  -1    3.96    0.38
   1  18  -1    5.11    0.63
  -1  18   1    4.65    0.46
   0 -18  -1    4.07    0.46
   0 -18   1    4.37    0.55
   0 -18   1    3.87    0.55
   0 -18  -1    4.22    0.45
   0  18  -1    3.59    0.54
   0  18  -1    4.01    0.41
   0  18  -1    4.46    0.42
   0  18   1    4.72    0.42
   1 -18   1    6.47    0.66
  -1 -18  -1    6.61    0.57
  -1 -18  -1    5.77    0.49
   1 -18   1    5.67    0.66
  -1  18  -1    7.45    0.68
  -1  18  -1    7.40    0.56
  -1  18  -1    6.75    0.52
   1  18   1    7.17    0.58
  -2 -18  -1   25.46    0.90
  -2 -18  -1   23.86    0.88
   2 -18   1   25.95    1.20
   2 -18   1   25.04    1.13
   2  18   1   26.07    0.88
  -2  18  -1   26.88    1.05
  -2  18  -1   27.63    1.07
   2  18   1   25.68    0.88
  -2  18  -1   25.97    1.12
   3 -18   1    1.58    0.52
  -3 -18  -1    2.04    0.43
   3 -18   1    1.52    0.56
  -3 -18  -1    1.96    0.44
   3  18   1    0.79    0.42
  -3  18  -1    2.03    0.53
   3  18   1    1.51    0.40
  -3  18  -1    1.20    0.50
  -3  18  -1    1.52    0.56
   4 -18   1   48.65    1.75
  -4 -18  -1   48.56    1.49
   4 -18   1   45.22    1.67
  -4 -18  -1   50.44    1.48
   4  18   1   48.13    1.42
  -4  18  -1   49.42    1.71
  -4  18  -1   50.92    1.67
  -4  18  -1   48.01    1.61
  -4  18  -1   48.13    1.68
   5 -18   1    0.75    0.64
  -5 -18  -1    0.84    0.54
  -5 -18  -1    2.01    0.54
  -5  18  -1    1.66    0.68
  -5  18  -1    2.04    0.67
   5  18   1    1.52    0.34
  -5  18  -1    1.41    0.68
  -5  18  -1    0.40    0.63
   5  18   1    1.29    0.53
   6 -18   1   26.24    1.41
  -6 -18  -1   27.21    1.25
  -6  18  -1   27.17    1.37
  -6  18  -1   24.78    1.37
  -6  18  -1   26.75    1.42
   6  18   1   26.81    1.02
  -6  18  -1   27.10    1.49
  -7 -18  -1    0.65    0.71
   7 -18   1   -0.19    0.75
  -7  18  -1    0.74    0.62
   7  18   1    0.63    0.49
  -7  18  -1    0.36    0.68
  -7  18  -1   -0.60    0.69
   8 -18   1    6.74    1.11
  -8 -18  -1    8.18    0.95
  -8  18  -1    7.13    1.06
  -8  18  -1    9.75    1.11
   8  18   1    7.79    0.82
  -8  18  -1    7.76    1.02
   9 -18   1    6.17    1.15
  -9 -18  -1    5.37    0.96
   9  18   1    6.52    0.89
  -9  18  -1    6.85    1.06
  -9  18  -1    7.12    1.05
  -9  18  -1    7.25    1.13
  10 -18   1    2.42    1.10
 -10 -18  -1    1.05    0.86
  10  18   1   -1.03    0.68
 -10  18  -1    0.57    0.94
 -10  18  -1   -0.82    0.97
  11 -18   1    0.71    0.96
 -11 -18  -1    0.77    0.89
 -11  18  -1    0.02    1.10
  11  18   1    0.09    0.82
  12 -18   1    3.69    1.14
 -12 -18  -1    6.19    1.16
 -12  18  -1    4.38    1.29
  12  18   1    5.33    1.06
  12 -19  -1    1.48    1.23
 -12 -19   1    1.93    1.02
  12  19  -1    2.42    0.97
 -12  19   1    0.09    1.12
 -12  19   1    0.75    1.01
  11 -19  -1    4.46    1.25
 -11 -19   1    4.84    1.06
 -11  19   1    3.31    1.02
  11  19  -1    4.34    0.93
 -11  19   1    2.94    1.11
 -10 -19   1    7.48    1.08
  10 -19  -1    7.02    1.24
  10  19  -1    6.67    1.00
 -10  19   1    7.62    1.09
 -10  19   1    6.96    1.17
 -10  19   1    7.56    1.11
  -9 -19   1    7.43    1.05
   9 -19  -1    8.85    1.16
   9  19  -1    9.62    0.97
  -9  19   1    8.30    1.04
  -9  19   1    7.85    1.14
  -9  19   1    7.33    1.10
  -8 -19   1    0.95    0.74
   8 -19  -1    1.06    0.78
  -8  19   1    2.49    0.84
  -8  19   1    1.09    0.86
  -8  19   1    1.18    0.69
   8  19  -1    2.65    0.70
   7 -19  -1    0.64    0.69
  -7 -19   1    1.82    0.80
  -7  19   1    1.37    0.77
  -7  19   1    0.33    0.68
  -7  19   1    0.99    0.70
   7  19  -1    0.37    0.59
   6 -19  -1    9.25    0.96
  -6 -19   1   13.61    1.04
  -6  19   1   11.61    1.01
  -6  19   1   12.25    1.04
   6  19  -1   10.82    0.83
  -6  19   1    9.80    0.88
  -5 -19   1   32.60    1.39
  -5 -19   1   32.56    1.31
   5 -19  -1   29.87    1.37
   5  19  -1   30.44    1.13
  -5  19   1   30.77    1.24
  -5  19   1   31.86    1.21
  -5  19   1   30.56    1.29
   5  19  -1   30.76    1.32
   5  19  -1   29.17    1.10
  -5  19   1   33.29    1.40
  -4 -19   1    3.88    0.66
   4 -19  -1    4.40    0.71
   4 -19  -1    2.62    0.57
   4  19  -1    4.08    0.63
   4  19  -1    3.01    0.41
  -4  19   1    3.06    0.53
  -4  19   1    3.54    0.49
  -4  19   1    2.96    0.52
   4  19  -1    3.28    0.45
   4  19  -1    2.97    0.62
   4  19  -1    3.22    0.48
  -3 -19   1   29.14    1.16
  -3 -19   1   30.11    1.21
   3 -19  -1   31.36    1.23
   3 -19  -1   28.55    1.19
  -3  19   1   31.04    0.96
  -3  19   1   29.63    0.93
   3  19  -1   31.45    1.22
   3  19  -1   30.42    0.90
  -3  19   1   30.26    0.99
   3  19  -1   30.60    0.93
  -3  19   1   30.16    1.18
   3  19  -1   29.75    1.18
  -2 -19   1    1.77    0.51
   2 -19  -1    1.38    0.43
  -2 -19   1    2.06    0.54
   2 -19  -1    2.16    0.47
   2  19  -1    1.68    0.29
   2  19  -1    1.59    0.48
  -2  19   1    1.66    0.48
   2  19  -1    1.38    0.34
   2  19  -1    1.89    0.51
  -1 -19   1   41.18    1.41
   1 -19  -1   42.98    1.26
   1 -19  -1   43.03    1.29
  -1 -19   1   40.23    1.43
  -1  19   1   41.29    1.23
   1  19  -1   43.71    1.11
   1  19  -1   41.60    1.07
   1  19  -1   42.02    1.39
   0 -19  -1   14.49    0.73
   0 -19   1   15.56    0.97
   0 -19   1   16.12    0.94
   0 -19  -1   17.32    0.75
   0  19   1   16.08    0.72
   0  19  -1   15.03    0.71
   0  19  -1   15.34    0.92
   0  19  -1   15.86    0.67
  -1 -19  -1    0.71    0.38
  -1 -19  -1    0.65    0.38
   1 -19   1    0.22    0.51
   1 -19   1    0.53    0.51
   1 -19   1    0.53    0.50
  -1  19  -1    0.38    0.36
  -1  19  -1    0.09    0.47
  -1  19  -1    1.03    0.36
   1  19   1    0.74    0.35
   1  19   1    0.31    0.33
  -2 -19  -1   42.58    1.22
   2 -19   1   43.36    1.55
  -2 -19  -1   44.43    1.26
   2 -19   1   43.94    1.55
  -2  19  -1   43.03    1.36
  -2  19  -1   43.53    1.33
   2  19   1   43.19    1.19
   2  19   1   43.26    1.21
  -2  19  -1   43.12    1.50
  -3 -19  -1   21.70    0.90
   3 -19   1   19.58    1.13
  -3 -19  -1   22.21    0.91
   3 -19   1   22.61    1.16
   3  19   1   19.47    0.88
  -3  19  -1   19.24    1.04
   3  19   1   21.82    0.86
  -3  19  -1   20.50    1.02
  -3  19  -1   20.94    1.18
  -4 -19  -1    0.48    0.50
   4 -19   1    1.32    0.60
  -4 -19  -1    0.64    0.44
   4 -19   1    1.39    0.63
  -4  19  -1    0.24    0.56
  -4  19  -1    0.29    0.57
  -4  19  -1   -0.13    0.47
  -4  19  -1   -0.10    0.58
   4  19   1    0.44    0.47
  -5 -19  -1   10.65    0.88
  -5 -19  -1   11.55    0.88
   5 -19   1   10.83    0.94
  -5  19  -1   10.47    0.94
   5  19   1   10.53    0.84
  -5  19  -1   10.89    1.07
  -5  19  -1   11.67    0.98
  -5  19  -1   10.71    0.93
   6 -19   1    2.74    0.75
  -6 -19  -1    2.66    0.67
  -6  19  -1    2.78    0.71
  -6  19  -1    2.89    0.83
   6  19   1    2.26    0.44
  -6  19  -1    2.34    0.69
   7 -19   1   31.79    1.60
  -7 -19  -1   37.84    1.59
  -7  19  -1   35.04    1.65
  -7  19  -1   36.99    1.73
   7  19   1   34.03    1.26
  -7  19  -1   34.29    1.75
   8 -19   1   -0.90    0.84
  -8 -19  -1    0.70    0.68
   8  19   1    0.15    0.54
  -8  19  -1   -0.75    0.78
  -8  19  -1   -0.08    0.76
  -8  19  -1    0.92    0.91
  -9 -19  -1    0.61    0.77
   9 -19   1    2.03    0.85
  -9  19  -1    3.30    0.93
  -9  19  -1    2.18    0.97
  -9  19  -1    3.09    0.95
   9  19   1    2.15    0.66
  10 -19   1    0.17    1.06
 -10 -19  -1    2.39    1.02
 -10  19  -1    0.74    1.03
  10  19   1    1.15    0.71
 -10  19  -1    2.33    1.01
 -11 -19  -1    4.35    1.04
  11 -19   1    3.63    1.27
 -11  19  -1    2.91    1.08
 -11  19  -1    4.99    1.32
  11  19   1    3.75    0.91
  12 -19   1    1.84    1.05
 -12 -19  -1    2.33    1.04
  12  19   1    0.79    0.88
 -12  19  -1    3.34    1.30
 -12 -20   1    5.02    1.14
  12 -20  -1    6.29    1.24
 -12  20   1    5.59    1.14
 -12  20   1    7.42    1.27
  12  20  -1    4.77    1.09
 -11 -20   1    0.20    0.88
  11 -20  -1    2.48    1.16
 -11  20   1    1.90    1.07
 -11  20   1    3.06    1.01
  11  20  -1    1.79    0.88
 -10 -20   1    4.76    0.98
  10 -20  -1    5.16    1.15
 -10  20   1    3.32    0.93
 -10  20   1    4.13    1.10
 -10  20   1    3.61    1.06
  10  20  -1    4.71    0.91
  -9 -20   1   14.60    1.27
   9 -20  -1   16.96    1.46
  -9  20   1   15.49    1.40
  -9  20   1   15.98    1.31
   9  20  -1   15.18    1.21
  -9  20   1   16.38    1.34
   8 -20  -1    0.45    0.75
  -8 -20   1   -0.49    0.68
  -8  20   1    0.35    0.67
  -8  20   1    0.15    0.83
  -8  20   1   -0.70    0.76
   8  20  -1    0.50    0.65
  -7 -20   1    7.90    0.91
   7 -20  -1    8.77    1.00
  -7  20   1    8.94    1.04
   7  20  -1    9.96    0.84
  -7  20   1    9.71    0.96
  -7  20   1    9.92    0.97
  -6 -20   1    2.95    0.69
   6 -20  -1    1.72    0.74
  -6  20   1    2.87    0.66
  -6  20   1    3.60    0.79
   6  20  -1    3.21    0.61
  -6  20   1    2.65    0.66
   5 -20  -1    3.05    0.69
  -5 -20   1    2.69    0.70
  -5  20   1    2.39    0.68
  -5  20   1    2.02    0.61
  -5  20   1    2.36    0.56
   5  20  -1    2.38    0.63
   5  20  -1    2.45    0.51
   4 -20  -1   12.27    1.04
  -4 -20   1   13.73    0.98
   4 -20  -1   13.43    1.02
  -4 -20   1   13.33    0.99
  -4  20   1   12.76    0.79
   4  20  -1   13.17    0.65
   4  20  -1   12.66    0.93
   4  20  -1   12.75    0.94
   4  20  -1   13.65    0.70
  -4  20   1   12.35    1.01
  -4  20   1   14.74    0.87
  -4  20   1   13.86    0.80
  -3 -20   1    3.51    0.59
  -3 -20   1    3.18    0.55
   3 -20  -1    3.19    0.59
   3 -20  -1    4.11    0.59
   3  20  -1    4.29    0.61
  -3  20   1    3.93    0.41
   3  20  -1    4.49    0.40
  -3  20   1    3.72    0.43
   3  20  -1    4.19    0.60
  -3  20   1    3.46    0.39
   3  20  -1    4.33    0.36
  -3  20   1    4.53    0.64
   2 -20  -1    4.38    0.55
  -2 -20   1    4.07    0.59
   2 -20  -1    4.42    0.54
  -2 -20   1    4.57    0.62
   2  20  -1    4.82    0.38
   2  20  -1    4.57    0.61
  -2  20   1    4.34    0.57
   2  20  -1    4.85    0.62
  -1 -20   1   12.31    0.84
   1 -20  -1   12.02    0.79
   1 -20  -1   12.59    0.75
  -1 -20   1   11.90    0.89
   1  20  -1   12.88    0.53
   1  20  -1   14.04    0.90
   1  20  -1   11.94    0.58
  -1  20   1   13.33    0.78
   0 -20  -1    7.65    0.57
   0 -20  -1    7.90    0.64
   0 -20   1    9.22    0.75
   0 -20   1    8.57    0.76
   0  20  -1    8.06    0.54
   0  20  -1    9.88    0.82
   0  20   1    8.66    0.63
   0  20  -1    9.13    0.59
  -1 -20  -1   68.88    1.71
   1 -20   1   67.62    1.97
   1 -20   1   69.89    1.99
  -1 -20  -1   68.20    1.69
   1 -20   1   67.36    1.96
  -1  20  -1   69.28    1.91
   1  20   1   66.61    1.60
  -1  20  -1   64.77    1.65
  -1  20  -1   67.60    1.67
   1  20   1   68.20    1.64
   2 -20   1    0.96    0.57
  -2 -20  -1    1.30    0.41
   2 -20   1    1.25    0.54
  -2 -20  -1    1.42    0.39
  -2  20  -1    2.74    0.47
  -2  20  -1    2.21    0.62
   2  20   1    2.52    0.43
  -2  20  -1    2.02    0.48
   2  20   1    2.73    0.42
   3 -20   1    7.94    0.83
  -3 -20  -1    9.10    0.71
  -3 -20  -1    6.90    0.60
   3 -20   1    8.81    0.89
   3  20   1    9.41    0.67
  -3  20  -1    8.94    0.75
  -3  20  -1    8.70    0.72
  -3  20  -1    7.48    0.76
   3  20   1    8.15    0.65
  -3  20  -1    9.38    0.72
  -4 -20  -1   26.77    1.07
  -4 -20  -1   25.25    1.06
   4 -20   1   24.10    1.39
  -4  20  -1   26.21    1.22
  -4  20  -1   26.06    1.22
  -4  20  -1   24.59    1.25
  -4  20  -1   25.41    1.32
   4  20   1   26.14    1.06
  -5 -20  -1    3.16    0.62
   5 -20   1    3.60    0.76
  -5  20  -1    3.30    0.77
  -5  20  -1    3.27    0.72
  -5  20  -1    2.81    0.72
  -6 -20  -1   10.82    0.90
   6 -20   1    9.68    1.01
  -6  20  -1    9.64    0.91
  -6  20  -1    8.12    1.01
  -6  20  -1    9.36    0.91
   6  20   1    9.89    0.62
   7 -20   1   -0.29    0.73
  -7 -20  -1    0.35    0.71
  -7  20  -1    0.82    0.73
  -7  20  -1   -0.67    0.90
   7  20   1    1.00    0.47
  -7  20  -1   -0.28    0.78
  -8 -20  -1    5.33    0.93
   8 -20   1    4.45    0.91
  -8  20  -1    5.22    1.03
   8  20   1    5.69    0.73
  -8  20  -1    5.17    1.02
  -8  20  -1    5.67    1.06
  -9 -20  -1   10.53    1.10
   9 -20   1    9.92    1.32
  -9  20  -1    8.44    1.21
  -9  20  -1    8.31    1.19
   9  20   1    8.89    0.89
  -9  20  -1    8.42    1.14
 -10 -20  -1   -0.52    0.80
  10 -20   1    1.16    1.09
 -10  20  -1   -0.47    0.96
 -10  20  -1   -0.05    0.87
  10  20   1   -0.08    0.63
  11 -20   1    7.07    1.39
 -11 -20  -1    8.86    1.34
 -11  20  -1    7.10    1.26
  11  20   1    6.09    1.03
 -11  20  -1    6.52    1.33
 -12 -20  -1    0.78    1.00
 -12 -21   1    0.48    0.97
  12 -21  -1   -0.48    1.16
 -12  21   1    1.77    1.00
 -12  21   1   -0.27    0.97
  12  21  -1    0.73    0.86
  11 -21  -1   12.56    1.41
 -11 -21   1   12.35    1.34
 -11  21   1   14.38    1.37
 -11  21   1   11.92    1.42
  11  21  -1   10.80    1.16
 -10 -21   1    5.44    1.05
  10 -21  -1    2.79    1.08
 -10  21   1    2.68    0.90
 -10  21   1    3.50    1.08
  10  21  -1    3.58    0.88
 -10  21   1    4.58    1.11
   9 -21  -1    2.23    0.93
  -9 -21   1    0.57    0.82
  -9  21   1    0.17    0.92
  -9  21   1    0.00    0.72
  -9  21   1    1.12    0.89
   9  21  -1    1.90    0.79
  -8 -21   1   13.91    1.20
   8 -21  -1   13.22    1.24
   8  21  -1   15.93    1.12
  -8  21   1   17.38    1.32
  -8  21   1   16.47    1.33
  -8  21   1   15.74    1.35
   7 -21  -1    0.86    0.75
  -7 -21   1    0.78    0.76
  -7  21   1    0.89    0.77
  -7  21   1    1.44    0.63
   7  21  -1   -0.08    0.56
  -7  21   1   -0.02    0.68
  -6 -21   1   10.62    0.93
   6 -21  -1   11.43    1.04
  -6  21   1    9.23    0.97
   6  21  -1   10.09    0.84
  -6  21   1   10.39    0.91
  -6  21   1    9.92    0.92
  -5 -21   1    3.59    0.72
   5 -21  -1    3.63    0.72
   5  21  -1    3.13    0.49
   5  21  -1    3.45    0.68
  -5  21   1    3.33    0.62
  -5  21   1    3.29    0.79
  -5  21   1    3.78    0.58
  -4 -21   1    2.69    0.64
   4 -21  -1    1.91    0.66
  -4  21   1    2.14    0.50
  -4  21   1    2.13    0.49
   4  21  -1    2.31    0.61
  -4  21   1    2.31    0.67
  -3 -21   1    3.01    0.58
  -3 -21   1    2.24    0.59
   3 -21  -1    2.45    0.52
   3 -21  -1    2.64    0.56
   3  21  -1    2.88    0.57
  -3  21   1    2.28    0.36
   3  21  -1    3.06    0.59
   3  21  -1    1.85    0.34
  -3  21   1    2.15    0.63
  -3  21   1    2.03    0.35
  -2 -21   1    1.22    0.51
   2 -21  -1    0.45    0.46
  -2 -21   1    0.92    0.54
   2 -21  -1    0.51    0.45
  -2  21   1    1.50    0.48
   2  21  -1    0.78    0.29
   2  21  -1    0.54    0.53
   2  21  -1    0.62    0.51
   1 -21  -1   16.64    0.90
   1 -21  -1   15.88    0.84
  -1 -21   1   16.50    1.00
  -1 -21   1   13.78    0.97
   1  21  -1   15.50    0.60
  -1  21   1   14.58    0.79
   1  21  -1   15.57    1.02
   0 -21  -1   26.93    1.06
   0 -21  -1   28.98    1.04
   0 -21   1   28.85    1.24
   0 -21   1   27.84    1.23
   0  21  -1   30.98    0.91
   0  21  -1   29.92    0.87
   0  21   1   29.09    1.00
   0  21  -1   31.78    1.26
   1 -21   1    2.69    0.56
  -1 -21  -1    3.47    0.45
   1 -21   1    3.18    0.65
   1 -21   1    2.67    0.53
  -1 -21  -1    2.19    0.44
  -1  21  -1    2.77    0.60
  -1  21  -1    2.95    0.43
   1  21   1    3.33    0.45
  -1  21  -1    3.40    0.44
   1  21   1    3.10    0.43
  -2 -21  -1   43.47    1.28
   2 -21   1   40.38    1.51
  -2 -21  -1   41.84    1.25
   2 -21   1   43.02    1.62
  -2  21  -1   42.90    1.30
   2  21   1   43.99    1.25
  -2  21  -1   42.72    1.35
  -2  21  -1   41.16    1.52
   2  21   1   43.06    1.21
  -2  21  -1   41.90    1.32
  -3 -21  -1   17.46    0.87
   3 -21   1   16.10    1.09
  -3 -21  -1   17.82    0.89
  -3  21  -1   17.82    1.16
   3  21   1   19.02    0.88
  -3  21  -1   17.50    0.96
   3  21   1   16.05    0.85
  -3  21  -1   18.22    0.95
   4 -21   1    3.50    0.73
  -4 -21  -1    3.72    0.59
  -4 -21  -1    3.91    0.56
   4  21   1    4.30    0.58
  -4  21  -1    4.22    0.84
  -4  21  -1    4.12    0.72
   4  21   1    3.73    0.55
  -4  21  -1    4.08    0.68
   5 -21   1    6.92    0.90
  -5 -21  -1    6.23    0.75
  -5  21  -1    5.75    0.72
  -5  21  -1    6.73    0.90
  -5  21  -1    5.53    0.78
  -6 -21  -1    0.51    0.61
   6 -21   1    1.37    0.73
  -6  21  -1    0.04    0.86
  -6  21  -1    1.25    0.66
  -6  21  -1    0.55    0.72
  -7 -21  -1    2.37    0.76
   7 -21   1    1.95    0.83
  -7  21  -1    2.67    0.92
   7  21   1    2.40    0.49
  -7  21  -1    3.00    0.79
  -7  21  -1    2.95    0.87
   8 -21   1    4.01    0.87
  -8 -21  -1    3.72    0.79
   8  21   1    3.38    0.59
  -8  21  -1    2.39    0.97
  -8  21  -1    2.90    0.85
  -8  21  -1    2.88    0.87
   9 -21   1    0.13    1.00
  -9 -21  -1   -0.39    0.84
  -9  21  -1   -0.36    0.89
  -9  21  -1    0.83    0.97
  -9  21  -1   -0.08    0.82
   9  21   1   -0.63    0.59
 -10 -21  -1    8.27    1.15
  10 -21   1   13.63    1.52
 -10  21  -1   10.18    1.27
 -10  21  -1    8.53    1.31
  10  21   1    9.71    0.96
  11 -21   1    1.58    1.22
 -11 -21  -1   -0.13    1.02
 -11  21  -1    0.59    1.12
  11  21   1   -0.66    0.72
 -11  21  -1    0.37    1.12
  11 -22  -1    3.25    1.06
 -11 -22   1    4.21    1.09
  11  22  -1    4.57    0.94
 -11  22   1    3.67    1.15
 -11  22   1    4.19    1.20
 -10 -22   1    0.77    0.91
  10 -22  -1    0.87    1.00
 -10  22   1    1.52    1.05
  10  22  -1    2.13    0.76
 -10  22   1    1.54    0.89
 -10  22   1    0.13    0.94
   9 -22  -1   12.66    1.31
  -9 -22   1   11.94    1.21
  -9  22   1   12.58    1.35
  -9  22   1   12.95    1.19
   9  22  -1   12.96    1.05
  -9  22   1   14.87    1.28
  -8 -22   1    0.10    0.70
   8 -22  -1    0.37    0.63
  -8  22   1   -0.39    0.73
  -8  22   1    0.48    0.65
  -8  22   1    0.38    0.84
   8  22  -1    0.03    0.57
  -7 -22   1   16.56    1.21
   7 -22  -1   15.66    1.30
  -7  22   1   18.35    1.30
   7  22  -1   17.46    1.03
  -7  22   1   17.86    1.47
  -7  22   1   16.68    1.20
  -6 -22   1    7.53    0.90
   6 -22  -1    6.41    0.90
  -6  22   1    7.83    0.85
  -6  22   1    7.23    0.92
  -6  22   1    7.50    0.77
   6  22  -1    6.52    0.83
   6  22  -1    7.50    0.63
  -5 -22   1    1.66    0.67
   5 -22  -1    1.47    0.67
   5  22  -1    2.10    0.70
  -5  22   1    1.92    0.56
  -5  22   1    2.53    0.78
  -5  22   1    1.25    0.55
   4 -22  -1   -0.36    0.59
  -4 -22   1    0.18    0.57
  -4  22   1    0.21    0.40
  -4  22   1   -0.51    0.42
  -4  22   1    0.80    0.62
   4  22  -1    0.63    0.60
  -3 -22   1    5.34    0.70
   3 -22  -1    3.89    0.65
   3  22  -1    7.13    0.72
  -3  22   1    6.24    0.48
  -3  22   1    5.72    0.47
  -3  22   1    5.00    0.68
  -2 -22   1    1.97    0.60
  -2 -22   1    1.74    0.49
   2 -22  -1    1.77    0.50
   2 -22  -1    1.67    0.49
   2  22  -1    3.07    0.63
   2  22  -1    1.88    0.52
  -2  22   1    2.23    0.55
   1 -22  -1   65.22    1.84
   1 -22  -1   67.70    1.80
  -1 -22   1   69.59    1.99
  -1 -22   1   66.62    1.96
   1 -22  -1   67.56    1.84
  -1  22   1   65.16    1.72
   1  22  -1   67.89    1.93
   0 -22  -1    3.12    0.49
   0 -22   1    4.38    0.68
   0 -22  -1    4.17    0.52
   0 -22   1    4.02    0.64
   0  22  -1    3.65    0.60
   0  22   1    3.91    0.49
   0  22  -1    3.93    0.40
  -1 -22  -1   50.37    1.40
  -1 -22  -1   47.79    1.40
   1 -22   1   48.05    1.64
   1 -22   1   47.00    1.61
  -1  22  -1   45.08    1.26
   1  22   1   43.08    1.25
  -1  22  -1   45.36    1.56
   1  22   1   47.83    1.29
  -2 -22  -1    4.47    0.52
  -2 -22  -1    2.47    0.46
   2 -22   1    1.23    0.64
   2  22   1    3.32    0.47
  -2  22  -1    2.49    0.53
  -2  22  -1    4.07    0.53
   2  22   1    3.75    0.51
  -2  22  -1    3.20    0.69
  -3 -22  -1   14.92    0.85
  -3 -22  -1   14.25    0.84
   3 -22   1   15.31    1.16
  -3  22  -1   13.54    1.13
   3  22   1   15.56    0.83
   3  22   1   14.63    0.83
  -3  22  -1   13.99    0.96
  -3  22  -1   16.28    0.91
   4 -22   1    6.66    0.83
  -4 -22  -1    6.00    0.66
  -4  22  -1    6.37    0.82
  -4  22  -1    6.15    0.76
  -4  22  -1    6.58    0.71
   4  22   1    5.87    0.61
  -5 -22  -1    0.90    0.54
   5 -22   1    0.25    0.70
  -5  22  -1   -0.45    0.66
  -5  22  -1    0.77    0.64
   6 -22   1    1.89    0.75
  -6 -22  -1    2.00    0.66
  -6  22  -1    1.44    0.74
  -6  22  -1    1.48    0.80
  -6  22  -1    1.92    0.77
   7 -22   1    8.06    1.06
  -7 -22  -1    9.36    0.96
  -7  22  -1    8.31    1.02
  -7  22  -1    9.00    1.14
  -7  22  -1    8.67    0.98
   7  22   1    7.98    0.56
   8 -22   1    0.83    0.71
  -8 -22  -1    0.29    0.68
   8  22   1    1.25    0.51
  -8  22  -1    0.98    0.92
  -8  22  -1    3.17    1.00
  -8  22  -1    0.55    0.87
  -9 -22  -1   10.17    1.08
   9 -22   1    8.78    1.29
  -9  22  -1   10.12    1.21
   9  22   1    9.01    0.83
  -9  22  -1    8.14    1.12
  -9  22  -1    9.72    1.27
 -10 -22  -1    1.29    0.88
  10 -22   1    1.49    1.10
  10  22   1    0.54    0.60
 -10  22  -1    0.39    0.91
 -10  22  -1   -0.28    0.99
 -11 -22  -1    1.62    0.94
  11 -22   1    2.37    1.22
  11  22   1    0.55    0.77
 -11  22  -1    0.76    1.13
 -11  22  -1    4.17    1.14
  11 -23  -1    9.66    1.31
 -11 -23   1   12.57    1.37
 -11  23   1    9.96    1.38
  11  23  -1    9.99    1.10
 -11  23   1   10.11    1.43
 -10 -23   1    4.84    1.02
  10 -23  -1    3.86    1.10
 -10  23   1    4.58    1.12
 -10  23   1    3.43    1.12
  10  23  -1    4.57    0.89
 -10  23   1    3.45    1.07
   9 -23  -1    1.27    0.89
  -9 -23   1    0.66    0.80
  -9  23   1   -0.32    0.93
   9  23  -1    0.23    0.62
  -9  23   1    0.34    0.87
  -9  23   1    0.86    0.85
  -8 -23   1    7.48    0.96
   8 -23  -1    5.22    0.99
   8  23  -1    5.13    0.75
  -8  23   1    5.94    0.84
  -8  23   1    6.28    0.94
  -8  23   1    5.00    1.16
   7 -23  -1   10.70    1.11
  -7 -23   1   10.14    1.06
   7  23  -1   12.39    0.90
  -7  23   1    8.72    0.91
  -7  23   1    8.74    1.17
  -7  23   1    9.46    0.95
  -6 -23   1    6.78    0.89
   6 -23  -1    5.75    0.89
  -6  23   1    5.90    0.77
   6  23  -1    5.48    0.83
  -6  23   1    4.89    0.94
   6  23  -1    6.08    0.57
  -6  23   1    7.22    0.79
  -5 -23   1   11.58    0.95
   5 -23  -1   10.70    0.96
  -5  23   1   10.90    0.88
   5  23  -1    9.91    0.88
  -5  23   1   11.73    0.96
  -5  23   1   10.13    0.95
   4 -23  -1   22.20    1.19
  -4 -23   1   24.47    1.24
  -4  23   1   25.58    1.30
  -4  23   1   25.08    0.93
  -4  23   1   24.55    0.95
   4  23  -1   24.07    1.20
  -3 -23   1   20.23    1.12
   3 -23  -1   18.68    1.08
  -3  23   1   20.90    1.15
   3  23  -1   17.86    1.06
   2 -23  -1    7.94    0.73
  -2 -23   1    9.61    0.81
   2  23  -1    9.18    0.81
  -2  23   1    8.35    0.72
   1 -23  -1    4.16    0.54
  -1 -23   1    2.65    0.63
   1 -23  -1    2.62    0.48
   1 -23  -1    2.84    0.51
   1  23  -1    4.18    0.62
  -1  23   1    3.84    0.55
   0 -23  -1    5.15    0.54
   0 -23   1    4.41    0.63
   0 -23  -1    5.02    0.56
   0  23  -1    3.28    0.61
   0  23   1    4.01    0.52
   0  23  -1    3.90    0.34
   0  23  -1    3.68    0.34
  -1 -23  -1   10.02    0.76
  -1 -23  -1    9.59    0.71
   1 -23   1    9.24    0.84
  -1  23  -1    8.30    0.79
  -1  23  -1    9.49    0.64
   1  23   1   11.10    0.68
  -1  23  -1   10.43    0.61
   1  23   1   10.16    0.70
  -2 -23  -1    2.23    0.48
  -2 -23  -1    2.09    0.49
   2 -23   1    2.45    0.70
  -2  23  -1    1.77    0.49
   2  23   1    2.45    0.49
  -2  23  -1    3.20    0.69
   2  23   1    2.07    0.48
  -2  23  -1    2.05    0.46
   3 -23   1   27.76    1.38
  -3 -23  -1   29.50    1.14
  -3  23  -1   30.79    1.19
   3  23   1   31.98    1.13
  -3  23  -1   30.65    1.21
  -3  23  -1   31.71    1.40
  -4 -23  -1    1.79    0.56
   4 -23   1    0.37    0.63
   4  23   1    1.11    0.50
  -4  23  -1    0.99    0.54
  -4  23  -1    1.09    0.76
  -4  23  -1    1.64    0.56
  -5 -23  -1    1.11    0.55
   5 -23   1    1.30    0.75
  -5  23  -1    1.09    0.71
  -5  23  -1    1.11    0.74
   5  23   1    1.63    0.57
  -5  23  -1    0.28    0.62
  -6 -23  -1    4.03    0.72
   6 -23   1    4.96    0.92
  -6  23  -1    4.28    0.83
  -6  23  -1    3.18    0.90
  -6  23  -1    5.07    0.84
  -7 -23  -1    3.24    0.79
   7 -23   1    3.67    0.79
  -7  23  -1    2.01    0.76
  -7  23  -1    3.34    0.88
  -7  23  -1    3.66    0.96
  -8 -23  -1    3.88    0.88
   8 -23   1    4.86    0.90
  -8  23  -1    3.18    0.87
   8  23   1    3.09    0.46
  -8  23  -1    3.06    1.00
  -8  23  -1    2.15    0.92
  -9 -23  -1   -0.37    0.84
   9 -23   1    1.66    1.00
  -9  23  -1   -0.90    0.92
  -9  23  -1    1.08    0.99
  -9  23  -1    1.04    0.99
   9  23   1    1.05    0.53
 -10 -23  -1    1.79    0.98
  10 -23   1    3.04    1.15
 -10  23  -1    1.35    1.06
 -10  23  -1    1.05    0.95
  10  23   1    0.47    0.57
  10 -24  -1    0.42    0.98
 -10 -24   1    0.03    0.84
 -10  24   1   -0.36    1.02
 -10  24   1    1.26    0.97
  10  24  -1    1.17    0.68
 -10  24   1   -0.07    0.92
  -9 -24   1    2.23    0.86
   9 -24  -1    0.74    0.93
  -9  24   1    2.11    0.89
  -9  24   1    0.30    0.83
  -9  24   1    1.16    1.14
   9  24  -1    1.00    0.58
   8 -24  -1    0.78    0.86
  -8 -24   1    0.46    0.74
   8  24  -1    0.93    0.57
  -8  24   1    2.26    0.95
  -8  24   1    0.26    0.73
  -8  24   1    1.89    0.77
  -7 -24   1   -0.54    0.74
   7 -24  -1    0.27    0.77
  -7  24   1   -0.01    0.69
  -7  24   1   -0.88    0.75
  -7  24   1   -1.04    0.59
   7  24  -1    0.62    0.45
   7  24  -1    0.18    0.69
   6 -24  -1   11.98    1.15
  -6 -24   1   10.43    0.94
  -6  24   1   11.07    1.05
  -6  24   1   10.32    0.85
  -6  24   1   10.25    0.88
   6  24  -1   11.44    1.00
   5 -24  -1    5.77    0.81
  -5 -24   1    3.29    0.74
  -5  24   1    4.23    0.60
   5  24  -1    5.25    0.76
  -5  24   1    3.56    0.58
  -5  24   1    5.47    0.88
   4 -24  -1   36.27    1.53
  -4 -24   1   35.92    1.49
   4  24  -1   36.65    1.44
  -4  24   1   36.95    1.10
  -4  24   1   35.87    1.08
  -4  24   1   38.92    1.54
  -3 -24   1   15.50    1.07
   3 -24  -1   15.77    1.03
  -3  24   1   16.14    1.09
   3  24  -1   16.52    1.04
  -2 -24   1    1.56    0.61
   2 -24  -1    1.32    0.57
  -2  24   1    0.40    0.52
   2  24  -1    0.55    0.53
  -1 -24   1    8.70    0.82
   1 -24  -1    9.10    0.77
   1  24  -1    9.17    0.81
  -1  24   1    8.67    0.74
   0 -24   1   11.95    0.97
   0 -24  -1   10.19    0.74
   0  24  -1   11.39    0.92
   0  24   1   12.38    0.75
  -1 -24  -1   16.99    0.91
  -1 -24  -1   16.49    0.90
   1 -24   1   16.60    1.03
  -1  24  -1   17.34    0.70
  -1  24  -1   18.86    1.08
  -1  24  -1   16.93    0.70
   1  24   1   16.58    0.83
  -2 -24  -1   27.53    1.09
   2 -24   1   30.14    1.40
  -2  24  -1   26.87    0.99
   2  24   1   28.37    1.05
  -2  24  -1   26.12    1.32
  -2  24  -1   27.03    0.99
  -3 -24  -1    5.35    0.62
   3 -24   1    4.24    0.83
  -3  24  -1    7.23    0.88
  -3  24  -1    4.66    0.63
  -3  24  -1    5.16    0.61
   3  24   1    6.56    0.62
   4 -24   1    5.66    0.84
  -4 -24  -1    4.82    0.65
  -4  24  -1    5.20    0.73
  -4  24  -1    7.13    0.75
   4  24   1    7.54    0.69
  -4  24  -1    5.46    0.91
  -5 -24  -1   -0.10    0.51
   5 -24   1    0.10    0.69
  -5  24  -1   -0.07    0.59
   5  24   1   -0.32    0.50
  -5  24  -1   -0.36    0.67
  -5  24  -1   -0.60    0.66
  -6 -24  -1    0.45    0.60
   6 -24   1    0.22    0.76
  -6  24  -1   -0.86    0.86
  -6  24  -1    0.58    0.69
  -6  24  -1    0.52    0.70
   6  24   1    0.89    0.60
  -7 -24  -1    1.02    0.71
   7 -24   1    0.37    0.80
  -7  24  -1    0.06    0.78
  -7  24  -1   -0.44    0.96
  -7  24  -1    2.01    0.71
   8 -24   1    3.93    1.03
  -8 -24  -1    5.16    0.93
  -8  24  -1    6.24    1.06
  -8  24  -1    5.69    0.96
  -8  24  -1    3.92    1.07
  -9 -24  -1    2.10    0.89
   9 -24   1    3.23    1.04
  -9  24  -1    2.56    1.05
  -9  24  -1    4.34    0.97
   9  24   1    1.94    0.48
  -9  24  -1    0.63    0.97
 -10 -24  -1    1.36    0.86
  10 -24   1    1.98    1.17
 -10  24  -1    1.85    0.96
 -10  24  -1    1.77    1.08
  10  24   1    1.65    0.63
 -10 -25   1    1.01    0.88
  10 -25  -1    0.37    1.02
  10  25  -1    0.98    0.64
 -10  25   1    1.23    0.93
 -10  25   1    0.55    0.92
 -10  25   1    0.68    1.05
   9 -25  -1    0.24    0.89
  -9 -25   1    0.05    0.92
  -9  25   1    0.58    0.95
   9  25  -1    0.30    0.54
  -9  25   1    0.65    0.83
  -9  25   1    0.17    0.80
  -8 -25   1    5.59    1.03
   8 -25  -1    3.29    0.97
  -8  25   1    3.06    0.91
   8  25  -1    3.50    0.60
  -8  25   1    3.58    1.00
  -8  25   1    5.39    0.91
   8  25  -1    3.94    0.81
   7 -25  -1    2.24    0.86
  -7 -25   1    3.21    0.77
  -7  25   1    2.87    0.76
  -7  25   1    3.80    0.80
  -7  25   1    4.91    1.06
   7  25  -1    3.40    0.81
   6 -25  -1    0.07    0.80
  -6 -25   1    1.28    0.63
  -6  25   1    0.38    0.55
  -6  25   1    1.61    0.62
  -6  25   1    0.57    0.81
   6  25  -1    2.03    0.72
  -5 -25   1    3.65    0.69
   5 -25  -1    4.43    0.84
  -5  25   1    2.69    0.56
   5  25  -1    3.55    0.73
  -5  25   1    2.72    0.72
  -5  25   1    2.85    0.55
   4 -25  -1    3.11    0.74
  -4 -25   1    1.35    0.64
  -4  25   1    0.97    0.66
  -4  25   1    1.95    0.36
  -4  25   1    1.79    0.37
   4  25  -1    1.96    0.64
   3 -25  -1    3.34    0.67
  -3 -25   1    4.46    0.73
   3  25  -1    5.49    0.72
  -3  25   1    5.39    0.76
   2 -25  -1    9.16    0.80
  -2 -25   1    9.07    0.86
  -2  25   1   11.57    0.90
   2  25  -1   11.08    0.88
  -1 -25   1    3.21    0.67
   1 -25  -1    3.19    0.58
  -1  25   1    3.26    0.58
   1  25  -1    4.30    0.69
   0 -25  -1    0.58    0.45
   0 -25   1    0.02    0.56
   0  25   1    0.18    0.42
   0  25  -1    0.86    0.60
   1 -25   1    6.41    0.80
  -1 -25  -1    6.25    0.64
   1  25   1    6.85    0.58
  -1  25  -1    7.13    0.77
  -1  25  -1    6.63    0.45
  -1  25  -1    7.10    0.48
  -2 -25  -1   10.17    0.83
   2 -25   1   10.63    0.97
  -2  25  -1   14.09    1.08
  -2  25  -1   11.38    0.71
  -2  25  -1   11.01    0.71
   2  25   1   13.64    0.79
   3 -25   1    2.67    0.79
  -3 -25  -1    4.18    0.60
  -3  25  -1    4.82    0.83
   3  25   1    4.84    0.60
  -3  25  -1    4.03    0.58
  -3  25  -1    4.32    0.59
  -4 -25  -1    0.61    0.55
   4 -25   1    0.40    0.75
   4  25   1    0.22    0.50
  -4  25  -1   -0.21    0.63
  -4  25  -1   -0.40    0.51
  -4  25  -1   -0.03    0.53
   5 -25   1    1.62    0.76
  -5 -25  -1    1.13    0.56
  -5  25  -1    1.05    0.76
  -5  25  -1    2.19    0.65
   5  25   1    2.78    0.61
  -5  25  -1    2.84    0.67
  -6 -25  -1   -0.16    0.59
   6 -25   1   -0.17    0.76
   6  25   1    0.26    0.58
  -6  25  -1    0.94    0.77
  -6  25  -1   -0.22    0.73
  -6  25  -1    1.26    0.80
  -7 -25  -1    0.72    0.68
   7 -25   1    0.85    0.84
  -7  25  -1    0.70    0.77
  -7  25  -1    0.88    0.79
  -7  25  -1    0.34    0.86
  -8 -25  -1    5.92    0.96
   8 -25   1    5.20    1.08
  -8  25  -1    5.79    1.07
  -8  25  -1    4.74    1.12
  -8  25  -1    6.03    0.96
  -9 -25  -1    0.36    0.75
   9 -25   1   -1.25    0.89
  -9  25  -1    0.31    0.98
  -9  25  -1    1.20    0.96
  -9  25  -1   -0.36    0.93
   9 -26  -1    1.63    1.01
  -9 -26   1    1.54    0.88
  -9  26   1    2.04    0.97
   9  26  -1    2.78    0.63
  -9  26   1    2.93    1.06
  -9  26   1    3.22    0.91
   8 -26  -1    0.72    0.91
  -8 -26   1    2.26    0.80
  -8  26   1    0.80    0.79
   8  26  -1    2.26    0.87
  -8  26   1    0.79    0.77
  -8  26   1    0.54    1.03
   7 -26  -1    2.31    0.85
  -7 -26   1    1.78    0.75
  -7  26   1    2.28    0.72
  -7  26   1    2.05    0.86
  -7  26   1    1.92    0.71
   7  26  -1    2.23    0.78
   6 -26  -1    0.32    0.72
  -6 -26   1    1.12    0.76
  -6  26   1    0.23    0.50
  -6  26   1    0.08    0.80
   6  26  -1   -0.23    0.71
  -6  26   1    0.11    0.54
   5 -26  -1    0.04    0.62
  -5 -26   1   -0.39    0.55
   5  26  -1    0.90    0.61
  -5  26   1    0.10    0.44
  -5  26   1    0.40    0.44
  -5  26   1    0.65    0.75
   4 -26  -1    3.54    0.76
  -4 -26   1    4.39    0.75
  -4  26   1    3.81    0.83
   4  26  -1    2.84    0.68
   3 -26  -1    0.41    0.58
  -3 -26   1    1.90    0.71
  -3  26   1    0.58    0.64
   3  26  -1    0.00    0.54
   2 -26  -1    2.18    0.62
  -2 -26   1    1.91    0.64
  -2  26   1    2.68    0.60
   2  26  -1    2.56    0.66
  -1 -26   1    0.64    0.58
   1 -26  -1    0.58    0.51
  -1  26   1    0.61    0.50
   1  26  -1    1.45    0.61
   0 -26   1    5.63    0.75
   0 -26  -1    4.35    0.60
   0  26   1    4.94    0.59
   0  26  -1    4.27    0.74
  -1 -26  -1    7.06    0.66
   1 -26   1    7.97    0.85
  -1  26  -1   10.77    0.92
   1  26   1   10.89    0.74
   2 -26   1    3.64    0.78
  -2 -26  -1    2.76    0.52
   2  26   1    1.97    0.49
  -2  26  -1    2.43    0.71
  -2  26  -1    2.17    0.43
  -2  26  -1    2.00    0.40
  -3 -26  -1   14.44    0.90
   3 -26   1   13.09    1.08
  -3  26  -1   13.29    0.85
  -3  26  -1   12.39    1.07
   3  26   1   14.15    0.88
  -3  26  -1   13.63    0.84
   4 -26   1    0.70    0.68
  -4 -26  -1    1.33    0.56
  -4  26  -1    2.11    0.61
   4  26   1    1.67    0.55
  -4  26  -1    1.28    0.55
  -4  26  -1    1.67    0.74
   5 -26   1    1.31    0.77
  -5 -26  -1    1.51    0.63
  -5  26  -1    0.67    0.87
  -5  26  -1    1.07    0.62
   5  26   1    1.87    0.58
  -5  26  -1    1.18    0.64
   6 -26   1    1.14    0.85
  -6 -26  -1    1.07    0.64
   6  26   1    2.61    0.68
  -6  26  -1    1.08    0.73
  -6  26  -1    2.57    0.82
  -6  26  -1    1.72    0.94
  -7 -26  -1    6.65    0.89
   7 -26   1    7.46    1.11
  -7  26  -1    5.16    1.06
  -7  26  -1    6.33    0.96
   7  26   1    5.60    0.84
  -7  26  -1    6.53    1.01
  -8 -26  -1    6.34    0.98
   8 -26   1    8.34    1.21
  -8  26  -1   10.17    1.19
  -8  26  -1    7.30    1.20
  -8  26  -1    8.58    1.11
   9 -26   1    5.39    1.20
  -9 -26  -1    6.26    1.07
  -9  26  -1    7.81    1.06
  -9  26  -1    7.87    1.30
  -9  26  -1    6.85    1.10
   9 -27  -1    1.38    1.02
  -9 -27   1    1.61    0.96
  -9  27   1    1.44    1.17
  -9  27   1    0.02    0.77
  -9  27   1    1.08    0.79
   9  27  -1    0.94    0.87
  -8 -27   1    7.78    1.09
   8 -27  -1    8.50    1.16
   8  27  -1    6.79    1.02
  -8  27   1    5.75    1.10
  -8  27   1    6.10    0.96
  -8  27   1    7.96    0.97
  -7 -27   1    0.87    0.81
   7 -27  -1    1.95    0.85
  -7  27   1    1.68    0.65
   7  27  -1    2.66    0.82
  -7  27   1    2.65    0.69
  -7  27   1    1.62    0.97
  -6 -27   1    5.34    0.87
   6 -27  -1    5.38    0.99
  -6  27   1    6.12    1.02
   6  27  -1    6.53    0.94
  -6  27   1    4.50    0.66
  -6  27   1    5.40    0.67
   5 -27  -1   -0.12    0.73
  -5 -27   1    0.44    0.67
  -5  27   1    0.20    0.37
   5  27  -1   -0.69    0.64
  -5  27   1   -0.17    0.36
  -5  27   1    0.41    0.74
   4 -27  -1    0.60    0.68
  -4 -27   1    1.74    0.69
  -4  27   1    2.14    0.77
   4  27  -1    1.78    0.71
  -3 -27   1    0.50    0.62
   3 -27  -1    0.32    0.60
  -3  27   1    0.36    0.62
   3  27  -1   -0.03    0.54
   2 -27  -1    2.69    0.64
  -2 -27   1    3.02    0.69
   2  27  -1    4.28    0.71
  -2  27   1    3.65    0.65
   1 -27  -1    7.13    0.70
  -1 -27   1    6.99    0.85
   1  27  -1    6.82    0.78
  -1  27   1    6.48    0.67
   0 -27   1    6.60    0.79
   0 -27  -1    6.46    0.63
   0  27   1    5.54    0.61
   0  27  -1    4.77    0.76
   1 -27   1    3.77    0.75
  -1 -27  -1    5.34    0.59
  -1  27  -1    5.37    0.75
   1  27   1    5.72    0.56
  -2 -27  -1    5.59    0.64
   2 -27   1    4.98    0.81
  -2  27  -1    5.00    0.87
   2  27   1    5.05    0.55
  -2  27  -1    4.94    0.39
  -2  27  -1    5.36    0.41
  -3 -27  -1    5.42    0.65
   3 -27   1    5.55    0.82
   3  27   1    6.13    0.62
  -3  27  -1    4.80    0.54
  -3  27  -1    5.25    0.57
  -3  27  -1    6.24    0.89
   4 -27   1    3.52    0.81
  -4 -27  -1    4.14    0.65
  -4  27  -1    3.25    0.65
  -4  27  -1    3.60    0.63
  -4  27  -1    3.91    0.91
   4  27   1    4.45    0.65
   5 -27   1    1.68    0.79
  -5 -27  -1    3.15    0.67
  -5  27  -1    0.72    0.61
   5  27   1    0.70    0.59
  -5  27  -1    1.54    0.86
  -5  27  -1    0.55    0.59
  -6 -27  -1    5.64    0.84
   6 -27   1    4.87    0.99
  -6  27  -1    5.29    0.85
   6  27   1    5.92    0.76
  -6  27  -1    5.70    0.81
  -6  27  -1    6.31    1.01
  -7 -27  -1    1.30    0.72
   7 -27   1    0.69    0.90
  -7  27  -1    0.70    0.91
  -7  27  -1    2.69    0.81
   7  27   1    2.86    0.68
  -7  27  -1    1.85    0.86
   8 -27   1   15.19    1.46
  -8 -27  -1   13.98    1.20
   8  27   1   14.97    1.19
  -8  27  -1   12.21    1.24
  -8  27  -1   13.87    1.31
  -8  27  -1   14.00    1.44
   8 -28  -1    0.04    0.88
  -8 -28   1    0.69    0.88
   8  28  -1    1.31    0.84
  -8  28   1   -0.16    0.68
  -8  28   1    0.09    1.04
  -8  28   1    0.49    0.69
   7 -28  -1    3.80    1.04
  -7 -28   1    3.45    0.89
  -7  28   1    1.72    0.66
  -7  28   1    3.00    0.70
   7  28  -1    2.60    0.82
  -7  28   1    2.76    0.91
  -6 -28   1    3.05    0.81
   6 -28  -1    2.15    0.80
   6  28  -1    4.50    0.80
  -6  28   1    3.29    0.59
  -6  28   1    1.43    0.87
  -6  28   1    2.05    0.55
   5 -28  -1    0.43    0.67
  -5 -28   1    1.08    0.68
   5  28  -1    0.37    0.70
  -5  28   1    1.64    0.78
  -4 -28   1    9.57    0.94
   4 -28  -1    9.09    0.95
  -4  28   1    7.69    0.95
   4  28  -1    7.26    0.88
  -3 -28   1    0.17    0.62
   3 -28  -1    0.60    0.62
   3  28  -1   -0.34    0.53
  -3  28   1    0.65    0.66
   2 -28  -1   12.51    0.92
  -2 -28   1   13.15    1.04
   2  28  -1   12.29    0.95
  -2  28   1   12.86    1.02
  -1 -28   1    5.03    0.75
   1 -28  -1    4.14    0.64
   1  28  -1    5.20    0.74
  -1  28   1    6.81    0.68
   0 -28  -1    6.47    0.65
   0 -28   1    5.52    0.77
   0  28   1    6.57    0.63
   0  28  -1    6.96    0.81
   1 -28   1   13.36    1.10
  -1 -28  -1   15.03    0.87
   1  28   1   14.59    0.81
  -1  28  -1   15.31    1.15
  -2 -28  -1    8.82    0.77
   2 -28   1    9.36    0.97
  -2  28  -1    9.15    0.93
   2  28   1    8.89    0.75
  -3 -28  -1    1.28    0.53
   3 -28   1    0.32    0.65
   3  28   1    1.41    0.48
  -3  28  -1    0.53    0.72
  -3  28  -1    1.45    0.44
  -3  28  -1    0.62    0.40
  -4 -28  -1    6.87    0.74
   4 -28   1    7.63    1.03
   4  28   1    7.45    0.72
  -4  28  -1    6.12    0.67
  -4  28  -1    6.46    0.66
  -4  28  -1    8.04    1.02
   5 -28   1    2.23    0.93
  -5 -28  -1    1.00    0.62
  -5  28  -1    0.72    0.62
   5  28   1    1.80    0.66
  -5  28  -1   -0.21    0.59
  -5  28  -1    1.37    0.78
  -6 -28  -1    1.43    0.66
   6 -28   1    2.44    0.91
  -6  28  -1    1.77    0.70
  -6  28  -1    3.46    0.77
  -6  28  -1    2.37    0.90
   6  28   1    2.93    0.74
  -7 -28  -1    5.00    0.91
   7 -28   1    6.13    1.11
  -7  28  -1    7.16    1.25
   7  28   1    6.44    0.88
  -7  28  -1    5.36    0.88
  -7  28  -1    5.37    0.96
   8 -28   1    5.64    1.17
  -8 -28  -1    6.02    0.97
  -8  28  -1    4.23    1.16
  -8  28  -1    6.44    1.00
  -8  28  -1    6.42    1.03
   8  28   1    6.40    0.95
   7 -29  -1    1.30    0.88
  -7 -29   1    1.67    0.84
  -7  29   1    0.78    0.57
  -7  29   1    1.38    0.58
  -7  29   1    1.02    0.97
   7  29  -1    1.21    0.77
   6 -29  -1    1.97    0.90
  -6 -29   1    2.82    0.83
   6  29  -1    2.54    0.78
  -6  29   1    0.13    0.85
  -6  29   1    1.35    0.47
  -6  29   1    1.73    0.46
   5 -29  -1    7.31    1.00
  -5 -29   1    9.53    0.97
  -5  29   1    8.39    1.08
   5  29  -1    6.83    0.91
   4 -29  -1    0.39    0.69
  -4 -29   1    0.13    0.73
   4  29  -1    1.95    0.72
  -4  29   1    0.86    0.76
   3 -29  -1   25.59    1.28
  -3 -29   1   24.31    1.32
   3  29  -1   24.18    1.32
  -3  29   1   23.06    1.28
   2 -29  -1    2.63    0.61
  -2 -29   1    1.75    0.67
   2  29  -1    2.09    0.66
  -2  29   1    1.03    0.59
  -1 -29   1    7.28    0.84
   1 -29  -1    7.82    0.74
  -1  29   1    7.19    0.71
   1  29  -1    8.19    0.83
   0 -29   1    1.50    0.66
   0 -29  -1    1.45    0.52
   0  29  -1    1.55    0.68
   0  29   1    1.84    0.52
   1 -29   1    2.61    0.74
  -1 -29  -1    4.23    0.60
   1  29   1    4.15    0.54
  -1  29  -1    2.64    0.76
   2 -29   1   -0.29    0.70
  -2 -29  -1    0.97    0.52
   2  29   1    0.44    0.44
  -2  29  -1    0.23    0.66
  -3 -29  -1    5.45    0.66
   3 -29   1    4.70    0.82
  -3  29  -1    6.29    0.92
   3  29   1    6.38    0.63
   4 -29   1    2.41    0.89
  -4 -29  -1    3.30    0.64
  -4  29  -1    4.23    0.57
  -4  29  -1    3.64    0.55
  -4  29  -1    3.99    0.92
   4  29   1    4.06    0.62
  -5 -29  -1   22.31    1.21
   5 -29   1   21.21    1.46
  -5  29  -1   22.05    1.11
   5  29   1   24.00    1.15
  -5  29  -1   20.69    1.43
  -5  29  -1   20.26    1.14
   6 -29   1    0.92    1.01
  -6 -29  -1    1.22    0.64
  -6  29  -1    1.72    0.73
  -6  29  -1    3.20    0.74
   6  29   1    1.60    0.68
  -6  29  -1    2.69    1.03
   7 -29   1   10.92    1.39
  -7 -29  -1   12.68    1.08
  -7  29  -1   10.83    1.28
  -7  29  -1    9.24    0.98
   7  29   1   11.36    1.03
  -7  29  -1   12.15    1.07
  -7 -30   1    2.77    0.87
   7 -30  -1    2.72    1.05
  -7  30   1    2.42    0.58
  -7  30   1    2.50    0.59
   7  30  -1    0.83    0.83
  -7  30   1    1.45    0.98
   6 -30  -1    3.97    0.89
  -6 -30   1    2.86    0.85
  -6  30   1    6.33    1.06
   6  30  -1    4.62    0.90
   5 -30  -1    0.48    0.79
  -5 -30   1    1.25    0.71
  -5  30   1    0.97    0.89
   5  30  -1    0.66    0.72
  -4 -30   1   11.98    1.07
   4 -30  -1    9.34    0.99
   4  30  -1   10.00    0.96
  -4  30   1    8.64    1.02
  -3 -30   1    0.42    0.71
   3 -30  -1    0.20    0.61
  -3  30   1    0.94    0.66
   3  30  -1    0.60    0.67
  -2 -30   1    7.30    0.85
   2 -30  -1    8.26    0.84
  -2  30   1    8.86    0.84
   2  30  -1    8.96    0.84
  -1 -30   1    1.40    0.65
   1 -30  -1    2.11    0.59
  -1  30   1    0.84    0.57
   1  30  -1    0.41    0.60
   0 -30  -1    0.56    0.54
   0 -30   1    1.40    0.65
   0  30   1    0.88    0.49
   0  30  -1    1.13    0.64
  -1 -30  -1    0.14    0.49
   1 -30   1    0.35    0.64
   1  30   1    0.25    0.44
  -1  30  -1    0.17    0.60
   2 -30   1    2.48    0.77
  -2 -30  -1    3.09    0.59
  -2  30  -1    1.41    0.71
   2  30   1    2.14    0.50
  -3 -30  -1    2.29    0.59
   3 -30   1    2.29    0.73
  -3  30  -1    0.38    0.75
   3  30   1    1.34    0.51
  -4 -30  -1    7.60    0.77
   4 -30   1    7.62    1.07
  -4  30  -1    6.59    0.54
   4  30   1    7.83    0.69
  -4  30  -1    8.20    1.07
  -4  30  -1    6.50    0.55
   5 -30   1   -0.81    0.75
  -5 -30  -1    0.82    0.61
  -5  30  -1   -0.37    0.87
  -5  30  -1    0.36    0.54
  -5  30  -1    0.55    0.57
   5  30   1    1.40    0.61
  -6 -30  -1   13.75    1.15
   6 -30   1   11.91    1.28
  -6  30  -1   13.92    1.39
   6  30   1   14.53    1.11
  -6  30  -1   12.19    1.05
  -6  30  -1   14.84    1.15
   6 -31  -1    2.07    0.85
  -6 -31   1    3.11    0.84
  -6  31   1    2.24    0.96
   6  31  -1    2.07    0.83
   5 -31  -1    6.43    1.00
  -5 -31   1    7.43    0.94
  -5  31   1    5.72    1.03
   5  31  -1    4.60    0.86
  -4 -31   1    0.42    0.75
   4 -31  -1    0.66    0.72
   4  31  -1    0.32    0.70
  -4  31   1    1.10    0.78
  -3 -31   1   11.30    0.99
   3 -31  -1    9.98    0.99
   3  31  -1   11.79    0.99
  -3  31   1    9.71    0.94
  -2 -31   1   -0.58    0.60
   2 -31  -1    0.07    0.56
   2  31  -1    0.38    0.65
  -2  31   1    1.09    0.64
   1 -31  -1    3.52    0.65
  -1 -31   1    3.67    0.72
  -1  31   1    3.84    0.66
   1  31  -1    2.56    0.70
   0 -31   1    2.39    0.69
   0 -31  -1    0.95    0.55
   0  31  -1    2.95    0.73
   0  31   1    2.34    0.57
  -1 -31  -1    0.57    0.52
   1 -31   1   -0.14    0.65
  -1  31  -1    1.37    0.71
   1  31   1    0.40    0.44
   2 -31   1    3.94    0.84
  -2 -31  -1    3.13    0.59
   2  31   1    4.06    0.53
  -2  31  -1    5.28    0.92
   3 -31   1    3.55    0.89
  -3 -31  -1    4.30    0.66
  -3  31  -1    4.15    0.89
   4 -31   1    0.03    0.83
  -4 -31  -1    1.03    0.57
  -4  31  -1    0.68    0.93
  -5 -31  -1    7.26    0.82
   5 -31   1    7.23    1.04
  -5  31  -1    7.04    0.65
   5  31   1    7.90    0.75
  -5  31  -1    5.83    0.62
  -5  31  -1    6.93    1.11
   4 -32  -1    3.77    0.82
  -4 -32   1    3.89    0.87
  -4  32   1    3.50    0.86
   4  32  -1    3.11    0.75
  -3 -32   1    1.08    0.67
   3 -32  -1    1.86    0.74
  -3  32   1    1.13    0.66
   3  32  -1    0.94    0.67
  -2 -32   1    4.33    0.76
   2 -32  -1    3.71    0.74
   2  32  -1    4.05    0.78
  -2  32   1    4.21    0.72
  -1 -32   1    3.95    0.79
   1 -32  -1    3.43    0.65
   1  32  -1    4.58    0.76
  -1  32   1    4.63    0.68
   0 -32   1    1.04    0.65
   0 -32  -1    1.37    0.54
   0  32  -1    1.51    0.69
   0  32   1    0.56    0.50
   1 -32   1    2.60    0.74
  -1 -32  -1    2.64    0.57
  -1  32  -1    2.39    0.77
   2 -32   1    1.29    0.76
  -2 -32  -1    0.02    0.50
  -2  32  -1    0.40    0.68
  -3 -32  -1    5.52    0.68
   3 -32   1    3.55    0.91
  -3  32  -1    4.31    0.96
   4 -32   1    0.64    0.87
  -4 -32  -1    1.25    0.60
  -4  32  -1    0.36    0.82
  -3 -33   1   -0.66    0.69
   3 -33  -1   -0.11    0.64
   3  33  -1    0.80    0.61
  -3  33   1    0.44    0.72
  -2 -33   1    4.03    0.82
   2 -33  -1    4.65    0.75
  -2  33   1    4.02    0.72
   2  33  -1    3.34    0.74
   1 -33  -1    1.07    0.59
  -1 -33   1    1.09    0.73
   1  33  -1    1.95    0.72
  -1  33   1    1.98    0.61
   0 -33  -1    5.72    0.71
   0 -33   1    4.18    0.79
   0  33  -1    4.89    0.86
  -1 -33  -1    1.63    0.55
   1 -33   1    2.23    0.74
  -1  33  -1    2.13    0.76
   2 -33   1    1.35    0.76
  -2 -33  -1    0.86    0.56
  -2  33  -1    0.98    0.80
 -15   0   2   -0.13    1.05
 -15   0   2   -0.73    1.06
 -14   0   2   16.52    1.75
  14   0  -2   15.40    1.61
 -14   0   2   16.64    1.79
 -13   0   2    0.94    0.97
 -13   0   2    2.08    1.24
  13   0  -2    1.51    1.19
  12   0  -2    1.68    0.95
 -12   0   2   -0.02    0.91
 -12   0   2    1.20    0.90
 -11   0   2   -0.33    1.00
 -11   0   2   -0.19    0.77
  11   0  -2   -0.14    0.77
  10   0  -2   17.54    1.34
 -10   0   2   15.06    1.32
 -10   0   2   18.34    1.35
  10   0  -2   18.90    1.36
 -10   0   2   19.11    1.40
   9   0  -2    0.92    0.77
  -9   0   2    0.08    0.56
   9   0  -2   -0.14    0.63
  -9   0   2    0.99    0.80
  -9   0   2    1.13    0.71
  -9   0   2    0.24    0.59
  -8   0   2    7.80    0.80
   8   0  -2    6.80    0.77
  -8   0   2    5.82    0.72
  -8   0   2    6.79    0.84
  -8   0   2    6.35    0.94
   8   0  -2    7.30    0.77
   8   0  -2    8.35    0.87
   7   0  -2    0.04    0.49
  -7   0   2    0.21    0.54
  -7   0   2    0.77    0.70
   7   0  -2    0.13    0.53
  -7   0   2    0.56    0.50
   7   0  -2    0.31    0.63
  -7   0   2    0.86    0.52
   6   0  -2   30.23    1.25
  -6   0   2   31.70    1.32
  -6   0   2   31.32    1.39
   6   0  -2   30.27    1.21
  -6   0   2   30.22    1.24
   5   0  -2    0.71    0.51
   5   0  -2    0.26    0.43
   5   0  -2    1.04    0.48
  -5   0   2    1.27    0.51
  -5   0   2    1.05    0.42
  -5   0   2    0.55    0.42
  -5   0   2    1.33    0.56
   5   0  -2    0.85    0.43
  -5   0   2    0.57    0.52
   5   0  -2    0.50    0.55
   4   0  -2   28.14    1.05
   4   0  -2   26.69    1.02
  -4   0   2   25.94    1.02
   4   0  -2   27.26    1.10
  -4   0   2   26.20    1.12
  -4   0   2   28.45    1.08
   4   0  -2   26.73    0.98
  -4   0   2   27.52    1.02
   4   0  -2   26.05    1.03
  -4   0   2   29.16    1.04
   3   0  -2    0.40    0.38
  -3   0   2   -0.11    0.37
   3   0  -2    0.48    0.35
  -3   0   2    0.13    0.36
  -3   0   2    0.70    0.48
   3   0  -2    0.46    0.46
  -3   0   2    0.08    0.34
   3   0  -2    0.00    0.37
   3   0  -2    0.15    0.35
  -3   0   2    0.44    0.44
  -2   0   2  107.96    2.22
  -2   0   2  107.11    2.21
   2   0  -2  106.15    2.23
  -2   0   2  107.68    2.27
   2   0  -2  102.69    2.21
  -2   0   2  106.38    2.23
   2   0  -2  106.40    2.22
  -2   0   2  107.18    2.27
   2   0  -2  105.76    2.27
   2   0  -2  107.83    2.30
   1   0  -2   -0.01    0.21
   1   0  -2    0.17    0.28
   1   0  -2   -0.38    0.26
   1   0  -2   -0.06    0.21
  -1   0   2    0.16    0.23
  -1   0   2   -0.14    0.23
  -1   0   2    0.11    0.22
   1   0  -2   -0.07    0.27
  -1   0   2    0.03    0.26
   1   0  -2   -0.05    0.28
   0   0   2  110.36    2.18
   0   0  -2  107.07    2.18
   0   0   2  108.99    2.23
   0   0   2  109.18    2.24
   0   0  -2  107.14    2.23
   0   0  -2  108.43    2.18
   0   0   2  105.27    2.18
   0   0   2  111.26    2.19
   0   0  -2  109.18    2.18
  -1   0  -2    0.06    0.28
   1   0   2    0.06    0.25
  -1   0  -2   -0.10    0.25
   1   0   2   -0.20    0.30
   1   0   2   -0.25    0.31
  -1   0  -2    0.09    0.29
   1   0   2   -0.07    0.24
  -1   0  -2    0.48    0.25
   2   0   2  703.79   13.40
   2   0   2  708.96   13.41
  -2   0  -2  706.72   13.07
   2   0   2  711.64   13.09
  -2   0  -2  706.58   13.41
  -2   0  -2  701.09   13.42
   2   0   2  712.83   13.07
  -2   0  -2  705.59   13.08
  -3   0  -2    6.35    0.57
   3   0   2    6.33    0.55
   3   0   2    6.79    0.59
   3   0   2    5.53    0.51
   3   0   2    5.65    0.52
  -3   0  -2    5.11    0.47
  -3   0  -2    4.81    0.49
  -3   0  -2    5.70    0.52
   4   0   2   70.12    1.84
  -4   0  -2   72.23    1.90
  -4   0  -2   69.01    1.85
  -4   0  -2   70.04    1.83
   4   0   2   68.94    1.82
   4   0   2   69.97    1.90
   4   0   2   71.25    1.87
  -5   0  -2    3.74    0.58
  -5   0  -2    3.17    0.52
  -5   0  -2    2.38    0.64
  -5   0  -2    3.36    0.63
   5   0   2    3.35    0.56
   5   0   2    3.45    0.54
   5   0   2    2.51    0.63
  -6   0  -2   13.75    1.00
  -6   0  -2   15.38    1.10
   6   0   2   15.06    0.98
  -6   0  -2   15.06    1.02
   6   0   2   10.72    0.95
  -6   0  -2   14.06    0.97
  -7   0  -2    2.61    0.76
  -7   0  -2    2.05    0.58
   7   0   2    3.12    0.70
   7   0   2    1.93    0.60
  -7   0  -2    1.63    0.63
  -7   0  -2    2.28    0.66
   8   0   2   -0.22    0.60
  -8   0  -2   -0.62    0.53
  -8   0  -2   -0.69    0.75
  -8   0  -2    0.20    0.60
  -8   0  -2    0.79    0.56
   8   0   2    0.28    0.70
  -9   0  -2    2.44    0.78
   9   0   2    1.37    0.72
   9   0   2    2.46    0.84
  -9   0  -2    2.06    0.65
  -9   0  -2    1.89    0.89
  10   0   2   41.61    2.04
 -10   0  -2   42.92    2.07
  10   0   2   43.53    1.93
 -10   0  -2   43.46    1.99
  11   0   2   -0.44    0.76
 -11   0  -2    1.00    1.05
 -11   0  -2   -0.77    0.98
 -12   0  -2   14.30    1.56
  12   0   2   13.67    1.52
 -12   0  -2   13.12    1.43
 -13   0  -2    2.73    1.08
 -13   0  -2    1.33    1.26
 -14   0  -2    2.00    1.12
 -14   0  -2    2.16    1.35
 -15  -1   2    1.81    1.35
  15  -1  -2    1.03    1.12
 -15  -1   2    0.72    1.09
 -15   1   2    1.10    1.14
 -15   1   2    2.26    1.38
 -14  -1   2    7.21    1.46
 -14  -1   2    4.46    1.22
  14  -1  -2    6.77    1.44
 -14   1   2    6.55    1.28
  14   1  -2    6.39    1.27
 -14   1   2    4.12    1.41
 -13  -1   2    2.62    1.28
 -13  -1   2    4.28    1.31
  13  -1  -2    5.03    1.15
 -13   1   2    4.37    1.32
  13   1  -2    4.74    1.31
 -13   1   2    5.38    1.15
 -12  -1   2   31.37    2.03
  12  -1  -2   33.49    2.07
 -12  -1   2   31.75    2.04
 -12   1   2   31.88    2.07
 -12   1   2   29.96    2.00
  12   1  -2   34.46    2.06
 -11  -1   2    2.13    0.88
  11  -1  -2    2.31    1.03
 -11  -1   2    2.13    1.05
 -11   1   2    1.74    1.04
  11   1  -2    3.42    1.10
  11   1  -2    3.91    0.85
 -11   1   2    4.79    1.15
 -10  -1   2   16.67    1.47
  10  -1  -2   19.99    1.38
  10  -1  -2   16.59    1.32
 -10  -1   2   16.43    1.28
 -10  -1   2   17.98    1.51
  10   1  -2   16.17    1.30
 -10   1   2   16.55    1.30
  10   1  -2   17.02    1.48
 -10   1   2   16.72    1.42
 -10   1   2   18.13    1.52
  -9  -1   2   17.84    1.41
  -9  -1   2   17.37    1.22
  -9  -1   2   18.70    1.25
   9  -1  -2   18.77    1.27
   9  -1  -2   17.24    1.23
  -9  -1   2   17.18    1.27
   9   1  -2   19.16    1.27
   9   1  -2   18.01    1.24
  -9   1   2   18.33    1.25
  -9   1   2   19.10    1.47
  -9   1   2   19.22    1.38
  -9   1   2   17.86    1.28
  -8  -1   2    1.52    0.66
  -8  -1   2    1.03    0.67
  -8  -1   2    2.41    0.81
  -8  -1   2    1.77    0.58
   8  -1  -2    0.91    0.62
   8  -1  -2    1.57    0.58
   8  -1  -2    1.22    0.58
  -8   1   2    0.87    0.78
   8   1  -2    1.77    0.78
   8   1  -2    1.49    0.61
  -8   1   2    1.63    0.57
  -8   1   2    1.72    0.56
  -8   1   2    2.10    0.67
   8   1  -2    2.16    0.72
  -7  -1   2   10.79    0.98
  -7  -1   2   12.01    0.96
   7  -1  -2   11.68    0.96
   7  -1  -2   11.92    0.95
  -7  -1   2   12.70    0.94
   7  -1  -2   10.77    0.91
  -7  -1   2   13.28    0.97
   7   1  -2   10.77    0.82
  -7   1   2   10.70    1.00
   7   1  -2    9.32    0.81
  -7   1   2    9.19    0.78
  -7   1   2   11.32    0.95
  -7   1   2    9.00    0.77
   7   1  -2   11.05    0.97
  -6  -1   2   16.71    0.97
   6  -1  -2   10.59    0.86
   6  -1  -2   12.51    1.00
  -6  -1   2   12.65    0.94
  -6  -1   2   13.35    0.91
   6  -1  -2   12.88    0.91
  -6  -1   2   12.82    0.91
  -6   1   2   13.37    1.02
   6   1  -2   14.69    0.90
  -6   1   2   12.81    1.08
  -6   1   2   13.52    0.91
   6   1  -2   12.95    1.04
   5  -1  -2   41.60    1.36
   5  -1  -2   41.35    1.40
  -5  -1   2   44.37    1.49
  -5  -1   2   46.61    1.47
   5  -1  -2   42.36    1.42
  -5  -1   2   44.56    1.44
  -5  -1   2   44.06    1.40
   5  -1  -2   46.26    1.42
   5   1  -2   44.43    1.44
  -5   1   2   45.85    1.49
  -5   1   2   44.74    1.43
   5   1  -2   46.39    1.46
   5   1  -2   46.30    1.42
  -5   1   2   43.96    1.39
  -5   1   2   45.78    1.42
   5   1  -2   44.58    1.43
  -5   1   2   44.69    1.44
   5   1  -2   46.35    1.45
   4  -1  -2    7.40    0.66
   4  -1  -2    6.26    0.55
  -4  -1   2    6.97    0.60
  -4  -1   2    6.68    0.60
  -4  -1   2    5.60    0.58
  -4  -1   2    7.88    0.67
   4  -1  -2    6.62    0.58
   4  -1  -2    5.97    0.63
  -4  -1   2    7.55    0.67
   4  -1  -2    7.71    0.66
   4   1  -2    7.87    0.68
  -4   1   2    6.96    0.58
   4   1  -2    5.59    0.57
   4   1  -2    6.91    0.54
   4   1  -2    6.55    0.65
  -4   1   2    5.31    0.63
  -4   1   2    6.44    0.54
  -4   1   2    7.11    0.54
   4   1  -2    6.04    0.64
  -4   1   2    6.09    0.59
  -3  -1   2    2.77    0.45
   3  -1  -2    2.66    0.39
  -3  -1   2    2.39    0.45
   3  -1  -2    1.94    0.41
   3  -1  -2    2.96    0.52
  -3  -1   2    2.42    0.45
   3  -1  -2    2.11    0.45
   3  -1  -2    2.09    0.48
  -3  -1   2    3.42    0.45
  -3  -1   2    3.00    0.42
   3   1  -2    2.77    0.41
   3   1  -2    2.42    0.42
  -3   1   2    2.65    0.39
  -3   1   2    2.70    0.51
   3   1  -2    2.59    0.52
  -3   1   2    2.44    0.39
  -3   1   2    3.42    0.53
  -3   1   2    2.73    0.49
   3   1  -2    2.87    0.39
   3   1  -2    2.98    0.52
   2  -1  -2   41.55    1.12
   2  -1  -2   42.30    1.12
  -2  -1   2   40.33    1.08
  -2  -1   2   43.35    1.16
   2  -1  -2   41.06    1.07
  -2  -1   2   42.41    1.09
   2  -1  -2   42.00    1.06
  -2  -1   2   45.05    1.16
   2  -1  -2   42.10    1.09
  -2  -1   2   42.83    1.12
[truncated: 1,682,420 more chars]
