# Supplementary material for: Asymmetric α‐Alkylation With Activated and Unactivated Electrophiles by a Highly Productive and Recyclable Lewis Acid/Imidazolium Catalyst
Source: Angew Chem Int Ed Engl. 2026 May 11;65(27):e7069862. doi: 10.1002/anie.7069862 (PMC13327639; doi:10.1002/anie.7069862)
Supplement: Supplementary file 2 — Supporting File 2: anie72578‐sup‐0002‐cif.zip. [file ANIE-65-e7069862-s001.zip › anie72578-sup-0002-cif/s3011lm1-finalcif.cif]

data_s3011lm1
_audit_contact_author_name        ''
_audit_contact_author_phone       ?
_audit_contact_author_email       ?
_audit_contact_author_address     ?
_audit_creation_method
;FinalCif V155 by Daniel Kratzert, Freiburg 2025, 
https://dkratzert.de/finalcif.html
;
_publ_contact_author_id_orcid     ?
_publ_section_references
;
Dolomanov, O.V., Bourhis, L.J., Gildea, R.J, Howard, J.A.K. & Puschmann, H.
 (2009), J. Appl. Cryst. 42, 339-341.

Sheldrick, G.M. (2015). Acta Cryst. A71, 3-8.

Sheldrick, G.M. (2015). Acta Cryst. C71, 3-8.
;
_shelx_SHELXL_version_number      '2019/3'
_chemical_name_systematic         ?
_chemical_name_common             ?
_chemical_formula_sum             'C41.75 H51 Cl Cu F3 N4 O5.75 S'
_chemical_formula_moiety          'C39 H40 Cl Cu F3 N4 O3 S, 2.75(C H4 O)'
_chemical_formula_weight          888.91
_chemical_melting_point           ?
_chemical_absolute_configuration  ad
_space_group_crystal_system       'monoclinic'
_space_group_IT_number            4
_space_group_name_H-M_alt         'P 1 21 1'
_space_group_name_Hall            'P 2yb'
_shelx_space_group_comment
;
The symmetry employed for this shelxl refinement is uniquely defined
by the following loop, which should always be used as a source of
symmetry information in preference to the above space-group names.
They are only intended as comments.
;

loop_
_space_group_symop_operation_xyz
'x, y, z'
'-x, y+1/2, -z'

_cell_length_a                    17.8931(14)
_cell_length_b                    13.9326(13)
_cell_length_c                    18.0135(17)
_cell_angle_alpha                 90
_cell_angle_beta                  107.464(3)
_cell_angle_gamma                 90
_cell_volume                      4283.7(7)
_cell_formula_units_Z             4
_cell_measurement_temperature     100(2)
_cell_measurement_reflns_used     12664
_cell_measurement_theta_min       1.407
_cell_measurement_theta_max       25.421
_exptl_crystal_description        plate
_exptl_crystal_colour             green
_exptl_crystal_recrystallization_method ?
_exptl_crystal_density_meas       ?
_exptl_crystal_density_method     ?
_exptl_crystal_density_diffrn     1.378
_exptl_crystal_F_000              1858
_exptl_crystal_size_max           0.49
_exptl_crystal_size_mid           0.18
_exptl_crystal_size_min           0.06
_exptl_absorpt_coefficient_mu     0.684
_exptl_absorpt_correction_type    multi-scan
_exptl_absorpt_correction_T_min   0.6890
_exptl_absorpt_correction_T_max   0.7449
_exptl_absorpt_process_details    'Blessing, 1995'
_exptl_absorpt_special_details    ?
_shelx_estimated_absorpt_T_min    0.731
_shelx_estimated_absorpt_T_max    0.960
_exptl_transmission_factor_min    ?
_exptl_transmission_factor_max    ?
_exptl_special_details            ?
_diffrn_ambient_temperature       100.01
_diffrn_radiation_type            MoK\a
_diffrn_radiation_wavelength      0.71073
_diffrn_radiation_monochromator   ?
_diffrn_measurement_ambient_temperature_device_make ?
_diffrn_radiation_probe           ?
_diffrn_source                    ?
_diffrn_source_type               ?
_diffrn_source_voltage            ?
_diffrn_source_current            ?
_diffrn_detector                  ?
_diffrn_detector_type             ?
_diffrn_detector_area_resol_mean  ?
_diffrn_measurement_device        ?
_diffrn_measurement_device_type   'Bruker Kappa APEXII Duo'
_diffrn_measurement_method        'Omega + Phi Scans'
_diffrn_measurement_specimen_support ?
_diffrn_reflns_number             55073
_diffrn_reflns_av_unetI/netI      0.0608
_diffrn_reflns_av_R_equivalents   0.0493
_diffrn_reflns_theta_min          1.407
_diffrn_reflns_theta_max          25.421
_diffrn_reflns_theta_full         25.242
_diffrn_reflns_limit_h_min        -21
_diffrn_reflns_limit_h_max        21
_diffrn_reflns_limit_k_min        -16
_diffrn_reflns_limit_k_max        16
_diffrn_reflns_limit_l_min        -21
_diffrn_reflns_limit_l_max        21
_diffrn_measured_fraction_theta_max 0.988
_diffrn_measured_fraction_theta_full 0.990
_diffrn_reflns_Laue_measured_fraction_max 0.988
_diffrn_reflns_Laue_measured_fraction_full 0.990
_diffrn_reflns_point_group_measured_fraction_max 0.986
_diffrn_reflns_point_group_measured_fraction_full 0.990
_reflns_number_total              15608
_reflns_number_gt                 12664
_reflns_threshold_expression      'I > 2\s(I)'
_reflns_Friedel_coverage          0.912
_reflns_Friedel_fraction_max      0.985
_reflns_Friedel_fraction_full     0.989
_reflns_special_details
;
 Reflections were merged by SHELXL according to the crystal
 class for the calculation of statistics and refinement.
 
 _reflns_Friedel_fraction is defined as the number of unique
 Friedel pairs measured divided by the number that would be
 possible theoretically, ignoring centric projections and
 systematic absences.
;
_computing_data_collection        'Bruker APEXII Software Suite, 2008'
_computing_cell_refinement        'Bruker APEXII Software Suite, 2008'
_computing_data_reduction         'Bruker APEXII Software Suite, 2008'
_computing_structure_solution     'SHELXS-2014/7 (Sheldrick, 2014)'
_computing_structure_refinement   'SHELXL 2019/3 (Sheldrick, 2015)'
_computing_molecular_graphics     'Olex2 1.5 (Dolomanov et al., 2009)'
_computing_publication_material   'Olex2 1.5 (Dolomanov et al., 2009)'
_refine_special_details           ?
_refine_ls_structure_factor_coef  Fsqd
_refine_ls_matrix_type            full
_refine_ls_weighting_scheme       calc
_refine_ls_weighting_details      'w=1/[\s^2^(Fo^2^)+(0.0613P)^2^] where P=(Fo^2^+2Fc^2^)/3'
_atom_sites_solution_primary      dual
_atom_sites_solution_secondary    ?
_atom_sites_solution_hydrogens    geom
_refine_ls_hydrogen_treatment     constr
_refine_ls_number_reflns          15608
_refine_ls_number_parameters      1069
_refine_ls_number_restraints      8
_refine_ls_R_factor_all           0.0634
_refine_ls_R_factor_gt            0.0437
_refine_ls_wR_factor_ref          0.1097
_refine_ls_wR_factor_gt           0.1030
_refine_ls_goodness_of_fit_ref    1.031
_refine_ls_restrained_S_all       1.034
_refine_ls_shift/su_max           0.001
_refine_ls_shift/su_mean          0.000
_refine_diff_density_max          0.910
_refine_diff_density_min          -0.412
_refine_diff_density_rms          0.070
_refine_ls_extinction_method      none
_refine_ls_extinction_coef        .
_refine_ls_abs_structure_Flack    0.021(6)
_refine_ls_abs_structure_details
;
 Flack x determined using 5156 quotients [(I+)-(I-)]/[(I+)+(I-)]
 (Parsons, Flack and Wagner, Acta Cryst. B69 (2013) 249-259).
;

loop_
_atom_type_symbol
_atom_type_description
_atom_type_scat_dispersion_real
_atom_type_scat_dispersion_imag
_atom_type_scat_source
'C'  'C'  0.0033 0.0016 'International Tables Vol C Tables 4.2.6.8 and 6.1.1.4'
'H'  'H'  0.0000 0.0000 'International Tables Vol C Tables 4.2.6.8 and 6.1.1.4'
'Cl' 'Cl' 0.1484 0.1585 'International Tables Vol C Tables 4.2.6.8 and 6.1.1.4'
'Cu' 'Cu' 0.3201 1.2651 'International Tables Vol C Tables 4.2.6.8 and 6.1.1.4'
'F'  'F'  0.0171 0.0103 'International Tables Vol C Tables 4.2.6.8 and 6.1.1.4'
'N'  'N'  0.0061 0.0033 'International Tables Vol C Tables 4.2.6.8 and 6.1.1.4'
'O'  'O'  0.0106 0.0060 'International Tables Vol C Tables 4.2.6.8 and 6.1.1.4'
'S'  'S'  0.1246 0.1234 'International Tables Vol C Tables 4.2.6.8 and 6.1.1.4'

_geom_special_details
;
 All esds (except the esd in the dihedral angle between two l.s. planes)
 are estimated using the full covariance matrix.  The cell esds are taken
 into account individually in the estimation of esds in distances, angles
 and torsion angles; correlations between esds in cell parameters are only
 used when they are defined by crystal symmetry.  An approximate (isotropic)
 treatment of cell esds is used for estimating esds involving l.s. planes.
;
_audit_creation_date              2025-10-23
_exptl_crystal_colour_primary     green
_olex2_refinement_description
;
1. Fixed Uiso
 At 1.2 times of:
  All C(H) groups, All C(H,H) groups
 At 1.5 times of:
  All C(H,H,H) groups, All O(H) groups
2. Restrained distances
 H1X-H1Y
 2.1 with sigma of 0.03
3. Uiso/Uaniso restraints and constraints
Uanis(C11A) \\sim Ueq: with sigma of 0.007 and sigma for terminal atoms of 0.014
4. Others
 Fixed Sof: O1W(0.75) H1W(0.75) C1W(0.75) H1WA(0.75) H1WB(0.75) H1WC(0.75)
 O1Z(0.75) H1Z(0.75) C1Z(0.75) H1ZA(0.75) H1ZB(0.75) H1ZC(0.75)
5.a Ternary CH refined with riding coordinates:
 C1A(H1A), C2A(H2A), C1B(H1B), C2B(H2B)
5.b Secondary CH2 refined with riding coordinates:
 C26A(H26A,H26B), C26B(H26C,H26D)
5.c Aromatic/amide H refined with riding coordinates:
 C4A(H4A), C5A(H5A), C6A(H6A), C7A(H7A), C8A(H8A), C10A(H10A), C11A(H11A),
 C12A(H12A), C13A(H13A), C14A(H14A), C15A(H15A), C19A(H19A), C21A(H21A),
 C27A(H27A), C28A(H28A), C29A(H29A), C32A(H32A), C34A(H34A), C4B(H4B), C5B(H5B),
  C6B(H6B), C7B(H7B), C8B(H8B), C10B(H10B), C11B(H11B), C12B(H12B), C13B(H13B),
 C14B(H14B), C15B(H15B), C19B(H19B), C21B(H21B), C27B(H27B), C28B(H28B),
 C29B(H29B), C32B(H32B), C34B(H34B)
5.d Idealised Me refined as rotating group:
 C23A(H23A,H23B,H23C), C24A(H24A,H24B,H24C), C25A(H25A,H25B,H25C), C36A(H36A,
 H36B,H36C), C37A(H37A,H37B,H37C), C38A(H38A,H38B,H38C), C23B(H23D,H23E,H23F),
 C24B(H24D,H24E,H24F), C25B(H25D,H25E,H25F), C36B(H36D,H36E,H36F), C37B(H37D,
 H37E,H37F), C38B(H38D,H38E,H38F), C1U(H1UA,H1UB,H1UC), C1V(H1VA,H1VB,H1VC),
 C1W(H1WA,H1WB,H1WC), C1X(H1XA,H1XB,H1XC), C1Y(H1YA,H1YB,H1YC), C1Z(H1ZA,H1ZB,
 H1ZC)
5.e Idealised tetrahedral OH refined as rotating group:
 O1U(H1U), O1V(H1V), O1W(H1W), O1X(H1X), O1Y(H1Y), O1Z(H1Z)
;

loop_
_atom_site_label
_atom_site_type_symbol
_atom_site_fract_x
_atom_site_fract_y
_atom_site_fract_z
_atom_site_U_iso_or_equiv
_atom_site_adp_type
_atom_site_occupancy
_atom_site_site_symmetry_order
_atom_site_calc_flag
_atom_site_refinement_flags_posn
_atom_site_refinement_flags_adp
_atom_site_refinement_flags_occupancy
_atom_site_disorder_assembly
_atom_site_disorder_group
Cu1A Cu 0.54506(4)  0.49336(5)  0.20491(4)  0.01539(18) Uani 1    1 d    .  . . . .
S1A  S  0.59556(9)  0.70420(13) 0.27619(10) 0.0243(4)   Uani 1    1 d    .  . . . .
Cl1A Cl 0.46145(9)  0.57684(11) 0.10958(9)  0.0216(4)   Uani 1    1 d    .  . . . .
O1A  O  0.5363(2)   0.3912(3)   0.1336(2)   0.0183(10)  Uani 1    1 d    .  . . . .
F1A  F  0.4416(2)   0.7196(3)   0.2407(2)   0.0354(10)  Uani 1    1 d    .  . . . .
N1A  N  0.5906(3)   0.4072(4)   0.2920(3)   0.0157(11)  Uani 1    1 d    .  . . . .
C1A  C  0.6363(3)   0.5513(5)   0.3605(4)   0.0220(14)  Uani 1    1 d    .  . . . .
H1A  H  0.632196    0.593722    0.403890    0.026       Uiso 1    1 calc R  U . . .
N2A  N  0.5470(3)   0.3561(4)   -0.0330(3)  0.0149(12)  Uani 1    1 d    .  . . . .
F2A  F  0.5024(3)   0.7325(4)   0.3615(2)   0.0539(15)  Uani 1    1 d    .  . . . .
O2A  O  0.5909(3)   0.7335(3)   0.1992(3)   0.0324(12)  Uani 1    1 d    .  . . . .
C2A  C  0.5974(3)   0.4545(4)   0.3658(3)   0.0211(14)  Uani 1    1 d    .  . . . .
H2A  H  0.632786    0.415950    0.408961    0.025       Uiso 1    1 calc R  U . . .
N3A  N  0.5912(2)   0.4899(4)   -0.0622(3)  0.0156(11)  Uani 1    1 d    .  . . . .
O3A  O  0.6552(3)   0.7473(4)   0.3401(3)   0.0424(15)  Uani 1    1 d    .  . . . .
F3A  F  0.5051(3)   0.8492(3)   0.2833(3)   0.0535(13)  Uani 1    1 d    .  . . . .
C3A  C  0.7225(3)   0.5369(4)   0.3665(3)   0.0174(13)  Uani 1    1 d    .  . . . .
N4A  N  0.5900(3)   0.5932(4)   0.2851(3)   0.0209(13)  Uani 1    1 d    .  . . . .
C4A  C  0.7759(3)   0.5212(4)   0.4389(4)   0.0233(14)  Uani 1    1 d    .  . . . .
H4A  H  0.758967    0.522982    0.484102    0.028       Uiso 1    1 calc R  U . . .
C5A  C  0.8544(4)   0.5028(6)   0.4460(4)   0.0308(16)  Uani 1    1 d    .  . . . .
H5A  H  0.890907    0.493794    0.496129    0.037       Uiso 1    1 calc R  U . . .
C6A  C  0.8791(4)   0.4976(5)   0.3811(4)   0.0277(15)  Uani 1    1 d    .  . . . .
H6A  H  0.932098    0.482868    0.385528    0.033       Uiso 1    1 calc R  U . . .
C7A  C  0.8257(3)   0.5142(5)   0.3091(4)   0.0280(16)  Uani 1    1 d    .  . . . .
H7A  H  0.842952    0.513184    0.264121    0.034       Uiso 1    1 calc R  U . . .
C8A  C  0.7484(3)   0.5322(5)   0.3011(4)   0.0229(15)  Uani 1    1 d    .  . . . .
H8A  H  0.712355    0.541374    0.250815    0.027       Uiso 1    1 calc R  U . . .
C9A  C  0.5184(4)   0.4646(5)   0.3796(4)   0.0248(15)  Uani 1    1 d    .  . . . .
C10A C  0.5148(4)   0.5054(8)   0.4480(5)   0.057(3)    Uani 1    1 d    .  . . . .
H10A H  0.561759    0.522317    0.487116    0.069       Uiso 1    1 calc R  U . . .
C11A C  0.4426(5)   0.5221(8)   0.4599(6)   0.074(3)    Uani 1    1 d    .  U . . .
H11A H  0.440756    0.555180    0.505392    0.088       Uiso 1    1 calc R  U . . .
C12A C  0.3756(4)   0.4924(7)   0.4086(6)   0.061(3)    Uani 1    1 d    .  . . . .
H12A H  0.327245    0.499927    0.419639    0.074       Uiso 1    1 calc R  U . . .
C13A C  0.3776(4)   0.4509(6)   0.3398(5)   0.041(2)    Uani 1    1 d    .  . . . .
H13A H  0.330499    0.431446    0.302063    0.049       Uiso 1    1 calc R  U . . .
C14A C  0.4484(3)   0.4382(5)   0.3264(4)   0.0289(15)  Uani 1    1 d    .  . . . .
H14A H  0.449325    0.410005    0.278703    0.035       Uiso 1    1 calc R  U . . .
C15A C  0.6237(3)   0.3248(5)   0.2893(3)   0.0164(14)  Uani 1    1 d    .  . . . .
H15A H  0.651963    0.295751    0.337222    0.020       Uiso 1    1 calc R  U . . .
C16A C  0.6203(3)   0.2748(5)   0.2184(4)   0.0152(14)  Uani 1    1 d    .  . . . .
C17A C  0.5742(3)   0.3092(5)   0.1463(4)   0.0166(14)  Uani 1    1 d    .  . . . .
C18A C  0.5664(3)   0.2486(4)   0.0796(3)   0.0126(14)  Uani 1    1 d    .  . . . .
C19A C  0.6086(3)   0.1644(4)   0.0874(4)   0.0144(14)  Uani 1    1 d    .  . . . .
H19A H  0.603277    0.126250    0.042411    0.017       Uiso 1    1 calc R  U . . .
C20A C  0.6590(3)   0.1325(5)   0.1587(4)   0.0187(15)  Uani 1    1 d    .  . . . .
C21A C  0.6628(3)   0.1883(5)   0.2245(4)   0.0175(15)  Uani 1    1 d    .  . . . .
H21A H  0.694667    0.167537    0.274113    0.021       Uiso 1    1 calc R  U . . .
C22A C  0.7066(3)   0.0401(5)   0.1617(4)   0.0233(16)  Uani 1    1 d    .  . . . .
C23A C  0.7596(5)   0.0179(6)   0.2429(5)   0.049(2)    Uani 1    1 d    .  . . . .
H23A H  0.790575    -0.039618   0.241210    0.073       Uiso 1    1 calc R  U . . .
H23B H  0.727689    0.006794    0.277721    0.073       Uiso 1    1 calc R  U . . .
H23C H  0.794885    0.072293    0.262084    0.073       Uiso 1    1 calc R  U . . .
C24A C  0.7568(4)   0.0501(6)   0.1082(5)   0.040(2)    Uani 1    1 d    .  . . . .
H24A H  0.795281    0.101394    0.127258    0.060       Uiso 1    1 calc R  U . . .
H24B H  0.723597    0.065972    0.055604    0.060       Uiso 1    1 calc R  U . . .
H24C H  0.784159    -0.010496   0.106848    0.060       Uiso 1    1 calc R  U . . .
C25A C  0.6497(4)   -0.0446(5)  0.1326(4)   0.0289(18)  Uani 1    1 d    .  . . . .
H25A H  0.679707    -0.103875   0.134451    0.043       Uiso 1    1 calc R  U . . .
H25B H  0.617515    -0.032403   0.078976    0.043       Uiso 1    1 calc R  U . . .
H25C H  0.615670    -0.051442   0.166020    0.043       Uiso 1    1 calc R  U . . .
C26A C  0.5107(3)   0.2809(5)   0.0041(4)   0.0152(14)  Uani 1    1 d    .  . . . .
H26A H  0.495490    0.225250    -0.031508   0.018       Uiso 1    1 calc R  U . . .
H26B H  0.462762    0.306834    0.013216    0.018       Uiso 1    1 calc R  U . . .
C27A C  0.5502(3)   0.4494(5)   -0.0193(4)  0.0155(14)  Uani 1    1 d    .  . . . .
H27A H  0.527418    0.481936    0.014978    0.019       Uiso 1    1 calc R  U . . .
C28A C  0.6153(3)   0.4184(5)   -0.1040(4)  0.0162(14)  Uani 1    1 d    .  . . . .
H28A H  0.645712    0.426682    -0.138640   0.019       Uiso 1    1 calc R  U . . .
C29A C  0.5867(3)   0.3352(5)   -0.0855(4)  0.0183(15)  Uani 1    1 d    .  . . . .
H29A H  0.592849    0.273376    -0.105222   0.022       Uiso 1    1 calc R  U . . .
C30A C  0.6121(3)   0.5898(5)   -0.0641(4)  0.0148(14)  Uani 1    1 d    .  . . . .
C31A C  0.5860(3)   0.6380(5)   -0.1357(4)  0.0199(16)  Uani 1    1 d    .  . . . .
C32A C  0.6121(3)   0.7312(5)   -0.1382(4)  0.0217(16)  Uani 1    1 d    .  . . . .
H32A H  0.596195    0.764921    -0.186183   0.026       Uiso 1    1 calc R  U . . .
C33A C  0.6612(3)   0.7776(5)   -0.0722(4)  0.0248(17)  Uani 1    1 d    .  . . . .
C34A C  0.6814(3)   0.7283(5)   -0.0024(4)  0.0209(16)  Uani 1    1 d    .  . . . .
H34A H  0.712280    0.759793    0.043346    0.025       Uiso 1    1 calc R  U . . .
C35A C  0.6577(3)   0.6328(5)   0.0031(4)   0.0173(15)  Uani 1    1 d    .  . . . .
C36A C  0.5310(4)   0.5920(5)   -0.2067(4)  0.0251(17)  Uani 1    1 d    .  . . . .
H36A H  0.560302    0.547845    -0.229973   0.038       Uiso 1    1 calc R  U . . .
H36B H  0.506397    0.641808    -0.244616   0.038       Uiso 1    1 calc R  U . . .
H36C H  0.490438    0.556406    -0.191921   0.038       Uiso 1    1 calc R  U . . .
C37A C  0.6907(4)   0.8780(5)   -0.0786(5)  0.0332(19)  Uani 1    1 d    .  . . . .
H37A H  0.645981    0.921196    -0.099230   0.050       Uiso 1    1 calc R  U . . .
H37B H  0.723206    0.877747    -0.113745   0.050       Uiso 1    1 calc R  U . . .
H37C H  0.721901    0.900307    -0.027032   0.050       Uiso 1    1 calc R  U . . .
C38A C  0.6809(3)   0.5835(5)   0.0817(4)   0.0227(16)  Uani 1    1 d    .  . . . .
H38A H  0.637342    0.586931    0.104012    0.034       Uiso 1    1 calc R  U . . .
H38B H  0.726913    0.615473    0.116489    0.034       Uiso 1    1 calc R  U . . .
H38C H  0.693420    0.516077    0.075275    0.034       Uiso 1    1 calc R  U . . .
C39A C  0.5055(4)   0.7523(5)   0.2909(4)   0.0308(18)  Uani 1    1 d    .  . . . .
Cu1B Cu 0.05863(4)  0.21110(5)  0.21285(4)  0.01431(18) Uani 1    1 d    .  . . . .
Cl1B Cl -0.02613(8) 0.12373(11) 0.11941(9)  0.0198(4)   Uani 1    1 d    .  . . . .
S1B  S  0.11091(8)  0.00528(12) 0.29456(9)  0.0184(3)   Uani 1    1 d    .  . . . .
O1B  O  0.0462(2)   0.3115(3)   0.1387(2)   0.0161(10)  Uani 1    1 d    .  . . . .
F1B  F  0.0144(2)   -0.0547(3)  0.3679(2)   0.0334(10)  Uani 1    1 d    .  . . . .
N1B  N  0.1209(3)   0.2940(4)   0.2960(3)   0.0143(11)  Uani 1    1 d    .  . . . .
C1B  C  0.1031(3)   0.1598(4)   0.3737(3)   0.0187(13)  Uani 1    1 d    .  . . . .
H1B  H  0.132143    0.114170    0.415132    0.022       Uiso 1    1 calc R  U . . .
F2B  F  -0.0409(2)  -0.0378(3)  0.2456(2)   0.0311(10)  Uani 1    1 d    .  . . . .
N2B  N  0.0479(3)   0.3466(4)   -0.0311(3)  0.0128(11)  Uani 1    1 d    .  . . . .
O2B  O  0.1203(2)   -0.0193(3)  0.2201(2)   0.0244(10)  Uani 1    1 d    .  . . . .
C2B  C  0.1552(4)   0.2468(4)   0.3723(3)   0.0190(13)  Uani 1    1 d    .  . . . .
H2B  H  0.153114    0.292219    0.414651    0.023       Uiso 1    1 calc R  U . . .
N3B  N  0.0928(2)   0.2128(4)   -0.0613(3)  0.0149(11)  Uani 1    1 d    .  . . . .
O3B  O  0.1690(2)   -0.0263(3)  0.3636(3)   0.0239(10)  Uani 1    1 d    .  . . . .
F3B  F  0.0355(2)   -0.1583(3)  0.2881(3)   0.0418(11)  Uani 1    1 d    .  . . . .
C3B  C  0.0289(3)   0.1917(4)   0.3901(4)   0.0207(14)  Uani 1    1 d    .  . . . .
N4B  N  0.0879(3)   0.1135(4)   0.2965(3)   0.0142(11)  Uani 1    1 d    .  . . . .
C4B  C  -0.0440(4)  0.1940(5)   0.3346(4)   0.0273(15)  Uani 1    1 d    .  . . . .
H4B  H  -0.049540   0.171640    0.283387    0.033       Uiso 1    1 calc R  U . . .
C5B  C  -0.1093(4)  0.2286(5)   0.3530(5)   0.0368(19)  Uani 1    1 d    .  . . . .
H5B  H  -0.158860   0.230560    0.314326    0.044       Uiso 1    1 calc R  U . . .
C6B  C  -0.1020(5)  0.2598(5)   0.4271(6)   0.051(2)    Uani 1    1 d    .  . . . .
H6B  H  -0.146345   0.284729    0.439167    0.061       Uiso 1    1 calc R  U . . .
C7B  C  -0.0303(5)  0.2551(5)   0.4843(5)   0.045(2)    Uani 1    1 d    .  . . . .
H7B  H  -0.025879   0.274277    0.536040    0.054       Uiso 1    1 calc R  U . . .
C8B  C  0.0352(4)   0.2222(5)   0.4656(4)   0.0333(17)  Uani 1    1 d    .  . . . .
H8B  H  0.084638    0.220433    0.504548    0.040       Uiso 1    1 calc R  U . . .
C9B  C  0.2411(3)   0.2223(4)   0.3812(3)   0.0183(13)  Uani 1    1 d    .  . . . .
C10B C  0.2970(4)   0.2360(5)   0.4513(4)   0.0349(18)  Uani 1    1 d    .  . . . .
H10B H  0.281519    0.256601    0.494713    0.042       Uiso 1    1 calc R  U . . .
C11B C  0.3749(4)   0.2208(7)   0.4602(5)   0.053(2)    Uani 1    1 d    .  . . . .
H11B H  0.412388    0.230167    0.509731    0.063       Uiso 1    1 calc R  U . . .
C12B C  0.3992(4)   0.1921(7)   0.3983(5)   0.046(2)    Uani 1    1 d    .  . . . .
H12B H  0.453418    0.183512    0.404361    0.055       Uiso 1    1 calc R  U . . .
C13B C  0.3444(4)   0.1758(5)   0.3273(5)   0.0343(19)  Uani 1    1 d    .  . . . .
H13B H  0.360096    0.153922    0.284258    0.041       Uiso 1    1 calc R  U . . .
C14B C  0.2651(3)   0.1920(5)   0.3194(4)   0.0262(16)  Uani 1    1 d    .  . . . .
H14B H  0.227150    0.181781    0.270376    0.031       Uiso 1    1 calc R  U . . .
C15B C  0.1453(3)   0.3802(5)   0.2889(4)   0.0159(13)  Uani 1    1 d    .  . . . .
H15B H  0.177524    0.410437    0.334627    0.019       Uiso 1    1 calc R  U . . .
C16B C  0.1278(3)   0.4328(5)   0.2187(4)   0.0157(14)  Uani 1    1 d    .  . . . .
C17B C  0.0794(3)   0.3963(5)   0.1470(4)   0.0136(13)  Uani 1    1 d    .  . . . .
C18B C  0.0654(3)   0.4549(5)   0.0812(4)   0.0149(14)  Uani 1    1 d    .  . . . .
C19B C  0.1030(3)   0.5424(5)   0.0845(4)   0.0156(14)  Uani 1    1 d    .  . . . .
H19B H  0.093135    0.579914    0.038524    0.019       Uiso 1    1 calc R  U . . .
C20B C  0.1559(3)   0.5774(5)   0.1545(4)   0.0141(14)  Uani 1    1 d    .  . . . .
C21B C  0.1651(3)   0.5238(4)   0.2198(4)   0.0155(14)  Uani 1    1 d    .  . . . .
H21B H  0.197656    0.547753    0.268090    0.019       Uiso 1    1 calc R  U . . .
C22B C  0.2001(3)   0.6718(5)   0.1540(4)   0.0215(16)  Uani 1    1 d    .  . . . .
C23B C  0.2522(4)   0.6586(6)   0.1013(5)   0.040(2)    Uani 1    1 d    .  . . . .
H23D H  0.219607    0.642875    0.048492    0.061       Uiso 1    1 calc R  U . . .
H23E H  0.289435    0.606327    0.121423    0.061       Uiso 1    1 calc R  U . . .
H23F H  0.281049    0.718137    0.100195    0.061       Uiso 1    1 calc R  U . . .
C24B C  0.1422(4)   0.7536(5)   0.1219(4)   0.0281(17)  Uani 1    1 d    .  . . . .
H24D H  0.104220    0.756991    0.151323    0.042       Uiso 1    1 calc R  U . . .
H24E H  0.114571    0.741562    0.066921    0.042       Uiso 1    1 calc R  U . . .
H24F H  0.170743    0.814443    0.127051    0.042       Uiso 1    1 calc R  U . . .
C25B C  0.2521(5)   0.6999(7)   0.2349(4)   0.050(2)    Uani 1    1 d    .  . . . .
H25D H  0.279951    0.759574    0.231560    0.075       Uiso 1    1 calc R  U . . .
H25E H  0.290215    0.648717    0.255745    0.075       Uiso 1    1 calc R  U . . .
H25F H  0.219612    0.709485    0.269458    0.075       Uiso 1    1 calc R  U . . .
C26B C  0.0091(3)   0.4184(4)   0.0062(4)   0.0147(13)  Uani 1    1 d    .  . . . .
H26C H  -0.036668   0.388510    0.017136    0.018       Uiso 1    1 calc R  U . . .
H26D H  -0.009868   0.472785    -0.029837   0.018       Uiso 1    1 calc R  U . . .
C27B C  0.0523(3)   0.2519(4)   -0.0176(4)  0.0145(14)  Uani 1    1 d    .  . . . .
H27B H  0.030470    0.218433    0.016873    0.017       Uiso 1    1 calc R  U . . .
C28B C  0.1135(4)   0.2846(5)   -0.1036(4)  0.0206(15)  Uani 1    1 d    .  . . . .
H28B H  0.142279    0.276856    -0.139781   0.025       Uiso 1    1 calc R  U . . .
C29B C  0.0857(3)   0.3677(5)   -0.0848(3)  0.0158(14)  Uani 1    1 d    .  . . . .
H29B H  0.091261    0.429449    -0.104996   0.019       Uiso 1    1 calc R  U . . .
C30B C  0.1122(3)   0.1111(5)   -0.0636(4)  0.0178(15)  Uani 1    1 d    .  . . . .
C31B C  0.0853(3)   0.0637(5)   -0.1342(4)  0.0192(15)  Uani 1    1 d    .  . . . .
C32B C  0.1098(3)   -0.0316(5)  -0.1354(4)  0.0190(15)  Uani 1    1 d    .  . . . .
H32B H  0.090774    -0.067131   -0.182305   0.023       Uiso 1    1 calc R  U . . .
C33B C  0.1598(4)   -0.0757(5)  -0.0724(4)  0.0225(16)  Uani 1    1 d    .  . . . .
C34B C  0.1832(3)   -0.0269(5)  -0.0029(4)  0.0204(16)  Uani 1    1 d    .  . . . .
H34B H  0.216576    -0.058489   0.041441    0.024       Uiso 1    1 calc R  U . . .
C35B C  0.1599(3)   0.0672(5)   0.0051(4)   0.0157(14)  Uani 1    1 d    .  . . . .
C36B C  0.0317(3)   0.1095(5)   -0.2054(4)  0.0223(16)  Uani 1    1 d    .  . . . .
H36D H  -0.006393   0.150002    -0.190745   0.033       Uiso 1    1 calc R  U . . .
H36E H  0.003990    0.059571    -0.241536   0.033       Uiso 1    1 calc R  U . . .
H36F H  0.062393    0.149036    -0.230605   0.033       Uiso 1    1 calc R  U . . .
C37B C  0.1871(4)   -0.1771(5)  -0.0787(5)  0.0349(19)  Uani 1    1 d    .  . . . .
H37D H  0.231756    -0.191827   -0.033169   0.052       Uiso 1    1 calc R  U . . .
H37E H  0.203078    -0.183248   -0.126041   0.052       Uiso 1    1 calc R  U . . .
H37F H  0.144287    -0.221954   -0.081170   0.052       Uiso 1    1 calc R  U . . .
C38B C  0.1854(3)   0.1167(5)   0.0827(4)   0.0192(15)  Uani 1    1 d    .  . . . .
H38D H  0.145550    0.107413    0.109368    0.029       Uiso 1    1 calc R  U . . .
H38E H  0.191849    0.185519    0.075019    0.029       Uiso 1    1 calc R  U . . .
H38F H  0.235295    0.089634    0.114389    0.029       Uiso 1    1 calc R  U . . .
C39B C  0.0245(4)   -0.0651(5)  0.2982(4)   0.0230(15)  Uani 1    1 d    .  . . . .
O1U  O  0.2910(3)   0.9597(4)   0.2314(3)   0.0380(14)  Uani 1    1 d    .  . . . .
H1U  H  0.270123    0.910377    0.207006    0.057       Uiso 1    1 calc R  U . . .
C1U  C  0.3313(4)   0.9348(6)   0.3103(5)   0.039(2)    Uani 1    1 d    .  . . . .
H1UA H  0.386737    0.951944    0.322142    0.059       Uiso 1    1 calc R  U . . .
H1UB H  0.326541    0.865582    0.317524    0.059       Uiso 1    1 calc R  U . . .
H1UC H  0.308162    0.969742    0.345197    0.059       Uiso 1    1 calc R  U . . .
O1V  O  0.7875(4)   0.7550(5)   0.2315(4)   0.0550(17)  Uani 1    1 d    .  . . . .
H1V  H  0.741271    0.741144    0.229640    0.082       Uiso 1    1 calc R  U . . .
C1V  C  0.8350(5)   0.7701(7)   0.3137(6)   0.056(3)    Uani 1    1 d    .  . . . .
H1VA H  0.877110    0.815918    0.315803    0.084       Uiso 1    1 calc R  U . . .
H1VB H  0.857684    0.708839    0.336367    0.084       Uiso 1    1 calc R  U . . .
H1VC H  0.801469    0.795505    0.343320    0.084       Uiso 1    1 calc R  U . . .
O1W  O  0.3343(6)   0.7272(7)   0.5302(4)   0.073(3)    Uani 0.75 1 d    .  . P . .
H1W  H  0.291478    0.702579    0.504645    0.109       Uiso 0.75 1 calc R  U P . .
C1W  C  0.3703(10)  0.7650(12)  0.4807(8)   0.096(6)    Uani 0.75 1 d    .  . P . .
H1WA H  0.338382    0.817414    0.451136    0.144       Uiso 0.75 1 calc R  U P . .
H1WB H  0.376737    0.715178    0.444706    0.144       Uiso 0.75 1 calc R  U P . .
H1WC H  0.421856    0.789846    0.510402    0.144       Uiso 0.75 1 calc R  U P . .
O1X  O  0.7037(5)   0.9250(7)   0.4033(6)   0.121(3)    Uani 1    1 d    .  . . . .
H1X  H  0.691457    0.873207    0.420521    0.182       Uiso 1    1 calc DR U . . .
C1X  C  0.6366(7)   0.9900(10)  0.3840(8)   0.104(4)    Uani 1    1 d    .  . . . .
H1XA H  0.593391    0.960438    0.398651    0.157       Uiso 1    1 calc R  U . . .
H1XB H  0.619869    1.002881    0.327895    0.157       Uiso 1    1 calc R  U . . .
H1XC H  0.651511    1.050454    0.412427    0.157       Uiso 1    1 calc R  U . . .
O1Y  O  0.8339(5)   0.9656(7)   0.5096(5)   0.095(3)    Uani 1    1 d    .  . . . .
H1Y  H  0.793061    0.959606    0.471834    0.143       Uiso 1    1 calc DR U . . .
C1Y  C  0.8945(5)   0.9893(8)   0.4831(7)   0.087(4)    Uani 1    1 d    .  . . . .
H1YA H  0.878838    1.041920    0.445493    0.131       Uiso 1    1 calc R  U . . .
H1YB H  0.909569    0.933472    0.457659    0.131       Uiso 1    1 calc R  U . . .
H1YC H  0.939137    1.009667    0.526761    0.131       Uiso 1    1 calc R  U . . .
O1Z  O  0.2114(4)   0.6332(6)   0.4297(5)   0.065(2)    Uani 0.75 1 d    .  . P . .
H1Z  H  0.197648    0.579875    0.443016    0.098       Uiso 0.75 1 calc R  U P . .
C1Z  C  0.1465(8)   0.6836(14)  0.3891(8)   0.101(7)    Uani 0.75 1 d    .  . P . .
H1ZA H  0.132073    0.729056    0.424056    0.152       Uiso 0.75 1 calc R  U P . .
H1ZB H  0.102956    0.639122    0.367490    0.152       Uiso 0.75 1 calc R  U P . .
H1ZC H  0.157809    0.718914    0.346660    0.152       Uiso 0.75 1 calc R  U P . .

loop_
_atom_site_aniso_label
_atom_site_aniso_U_11
_atom_site_aniso_U_22
_atom_site_aniso_U_33
_atom_site_aniso_U_23
_atom_site_aniso_U_13
_atom_site_aniso_U_12
Cu1A 0.0182(3)  0.0110(4) 0.0170(4) -0.0004(3)  0.0053(3)  -0.0002(3)
S1A  0.0262(8)  0.0124(8) 0.0322(9) -0.0052(8)  0.0054(7)  -0.0003(7)
Cl1A 0.0288(8)  0.0129(8) 0.0208(8) 0.0009(6)   0.0042(7)  0.0037(6)
O1A  0.024(2)   0.011(2)  0.017(2)  -0.0025(19) 0.0016(18) 0.0039(18)
F1A  0.0292(19) 0.043(3)  0.032(2)  0.004(2)    0.0067(17) 0.009(2)
N1A  0.017(3)   0.017(3)  0.017(3)  0.002(2)    0.010(2)   -0.004(2)
C1A  0.022(3)   0.024(4)  0.017(3)  -0.007(3)   0.001(3)   0.002(3)
N2A  0.013(2)   0.015(3)  0.015(3)  0.000(2)    0.003(2)   -0.001(2)
F2A  0.060(3)   0.078(4)  0.024(2)  0.002(2)    0.013(2)   0.039(3)
O2A  0.044(3)   0.012(3)  0.046(3)  0.004(2)    0.022(2)   -0.001(2)
C2A  0.021(3)   0.022(3)  0.019(3)  -0.004(3)   0.003(3)   -0.001(3)
N3A  0.015(2)   0.016(3)  0.017(3)  0.001(3)    0.006(2)   0.000(2)
O3A  0.040(3)   0.018(3)  0.053(4)  -0.004(2)   -0.010(2)  0.001(2)
F3A  0.061(3)   0.031(3)  0.059(3)  -0.011(2)   0.004(2)   0.020(2)
C3A  0.015(3)   0.013(3)  0.025(3)  -0.005(3)   0.006(2)   -0.001(2)
N4A  0.026(3)   0.012(3)  0.024(3)  0.000(2)    0.005(2)   -0.002(2)
C4A  0.031(3)   0.018(3)  0.020(3)  -0.004(3)   0.007(3)   0.005(3)
C5A  0.027(3)   0.030(4)  0.027(4)  -0.004(3)   -0.002(3)  0.006(3)
C6A  0.023(3)   0.028(4)  0.034(4)  -0.005(3)   0.012(3)   0.004(3)
C7A  0.024(3)   0.029(4)  0.032(4)  0.002(3)    0.010(3)   -0.001(3)
C8A  0.023(3)   0.028(4)  0.018(3)  0.001(3)    0.006(3)   -0.002(3)
C9A  0.033(4)   0.020(4)  0.024(4)  -0.003(3)   0.012(3)   -0.006(3)
C10A 0.033(4)   0.095(8)  0.051(5)  -0.037(6)   0.024(4)   -0.021(5)
C11A 0.057(5)   0.106(7)  0.071(6)  -0.042(5)   0.038(4)   -0.013(5)
C12A 0.028(4)   0.074(7)  0.094(7)  -0.044(6)   0.036(4)   -0.019(4)
C13A 0.033(4)   0.041(5)  0.051(5)  -0.011(4)   0.017(4)   -0.009(3)
C14A 0.025(4)   0.029(4)  0.037(4)  -0.006(3)   0.016(3)   -0.003(3)
C15A 0.015(3)   0.018(4)  0.016(3)  0.003(3)    0.005(2)   -0.001(3)
C16A 0.016(3)   0.009(3)  0.020(3)  -0.002(3)   0.003(3)   0.000(2)
C17A 0.012(3)   0.014(4)  0.024(4)  0.000(3)    0.007(3)   -0.004(3)
C18A 0.014(3)   0.007(3)  0.018(3)  -0.002(3)   0.005(2)   -0.003(2)
C19A 0.015(3)   0.010(3)  0.021(4)  -0.003(3)   0.008(2)   -0.007(3)
C20A 0.012(3)   0.015(4)  0.026(4)  0.001(3)    0.002(3)   0.002(3)
C21A 0.017(3)   0.013(4)  0.020(3)  0.004(3)    0.004(3)   0.001(2)
C22A 0.024(3)   0.012(4)  0.034(4)  0.002(3)    0.007(3)   0.003(3)
C23A 0.058(5)   0.026(5)  0.046(5)  -0.006(4)   -0.010(4)  0.023(4)
C24A 0.035(4)   0.024(5)  0.074(6)  0.011(4)    0.035(4)   0.011(3)
C25A 0.024(3)   0.013(4)  0.048(5)  -0.006(3)   0.008(3)   0.001(3)
C26A 0.016(3)   0.013(4)  0.016(3)  -0.003(3)   0.003(2)   -0.004(2)
C27A 0.016(3)   0.017(4)  0.014(3)  0.003(3)    0.005(2)   0.003(3)
C28A 0.019(3)   0.014(4)  0.019(3)  -0.004(3)   0.011(3)   -0.002(3)
C29A 0.014(3)   0.020(4)  0.021(4)  0.000(3)    0.004(3)   0.007(3)
C30A 0.013(3)   0.013(4)  0.022(4)  0.004(3)    0.012(3)   0.004(2)
C31A 0.012(3)   0.025(4)  0.025(4)  -0.002(3)   0.010(3)   0.004(3)
C32A 0.022(3)   0.020(4)  0.029(4)  0.006(3)    0.016(3)   0.002(3)
C33A 0.016(3)   0.019(4)  0.044(5)  0.003(3)    0.017(3)   0.006(3)
C34A 0.015(3)   0.023(4)  0.026(4)  -0.006(3)   0.010(3)   -0.002(3)
C35A 0.009(3)   0.017(4)  0.028(4)  -0.001(3)   0.009(3)   0.006(2)
C36A 0.021(3)   0.026(5)  0.027(4)  0.005(3)    0.005(3)   -0.002(3)
C37A 0.045(4)   0.013(4)  0.048(5)  -0.004(3)   0.023(4)   -0.002(3)
C38A 0.019(3)   0.028(4)  0.021(4)  -0.005(3)   0.007(3)   -0.003(3)
C39A 0.044(4)   0.026(4)  0.021(4)  -0.002(3)   0.007(3)   0.016(3)
Cu1B 0.0172(3)  0.0102(4) 0.0157(4) -0.0006(3)  0.0052(3)  -0.0020(3)
Cl1B 0.0246(8)  0.0136(8) 0.0192(8) -0.0010(6)  0.0035(6)  -0.0051(6)
S1B  0.0244(8)  0.0127(8) 0.0198(8) 0.0003(7)   0.0093(6)  0.0020(7)
O1B  0.016(2)   0.015(3)  0.017(2)  -0.0036(19) 0.0047(17) -0.0035(17)
F1B  0.045(2)   0.034(2)  0.023(2)  0.0014(17)  0.0129(18) -0.0184(18)
N1B  0.020(3)   0.010(3)  0.016(3)  0.002(2)    0.009(2)   0.000(2)
C1B  0.026(3)   0.016(3)  0.014(3)  0.001(2)    0.005(2)   -0.005(3)
F2B  0.034(2)   0.033(2)  0.025(2)  -0.0018(17) 0.0060(17) -0.0140(17)
N2B  0.014(2)   0.013(3)  0.013(3)  -0.002(2)   0.007(2)   -0.002(2)
O2B  0.036(2)   0.018(3)  0.024(2)  0.003(2)    0.016(2)   0.005(2)
C2B  0.028(3)   0.016(3)  0.012(3)  0.002(2)    0.004(2)   -0.002(3)
N3B  0.015(2)   0.009(3)  0.023(3)  0.000(3)    0.009(2)   0.000(2)
O3B  0.035(2)   0.012(2)  0.026(2)  0.0021(19)  0.0094(19) 0.0069(19)
F3B  0.064(3)   0.009(2)  0.054(3)  -0.0023(19) 0.020(2)   -0.0111(19)
C3B  0.033(3)   0.009(3)  0.027(3)  -0.001(3)   0.019(3)   -0.002(3)
N4B  0.020(3)   0.009(3)  0.015(3)  0.000(2)    0.007(2)   0.000(2)
C4B  0.032(3)   0.019(4)  0.034(4)  -0.001(3)   0.014(3)   -0.005(3)
C5B  0.028(4)   0.021(4)  0.067(6)  -0.002(4)   0.024(4)   -0.005(3)
C6B  0.058(6)   0.022(4)  0.099(8)  -0.017(4)   0.062(5)   -0.006(4)
C7B  0.065(6)   0.032(4)  0.057(5)  -0.021(4)   0.047(5)   -0.013(4)
C8B  0.047(4)   0.024(4)  0.033(4)  -0.003(3)   0.019(3)   -0.010(3)
C9B  0.022(3)   0.012(3)  0.021(3)  0.008(3)    0.006(2)   -0.001(3)
C10B 0.032(4)   0.041(5)  0.024(4)  0.007(3)    -0.002(3)  -0.005(3)
C11B 0.033(4)   0.079(7)  0.035(5)  0.015(5)    -0.008(3)  -0.004(5)
C12B 0.020(3)   0.057(6)  0.054(5)  0.029(4)    0.001(3)   0.006(4)
C13B 0.029(4)   0.030(4)  0.050(5)  0.006(3)    0.020(3)   0.003(3)
C14B 0.021(3)   0.027(4)  0.028(4)  -0.001(3)   0.002(3)   -0.003(3)
C15B 0.018(3)   0.014(3)  0.017(3)  -0.003(3)   0.007(2)   0.001(2)
C16B 0.013(3)   0.019(4)  0.016(3)  -0.001(3)   0.005(2)   0.006(3)
C17B 0.015(3)   0.010(3)  0.018(3)  -0.001(3)   0.009(2)   0.000(2)
C18B 0.013(3)   0.013(4)  0.020(3)  -0.001(3)   0.007(3)   0.004(2)
C19B 0.015(3)   0.015(4)  0.020(3)  0.003(3)    0.008(2)   0.003(3)
C20B 0.012(3)   0.012(3)  0.018(3)  0.000(3)    0.004(2)   0.004(2)
C21B 0.016(3)   0.008(3)  0.022(3)  -0.004(3)   0.005(3)   -0.005(2)
C22B 0.020(3)   0.016(4)  0.026(4)  0.005(3)    0.004(3)   -0.007(3)
C23B 0.024(4)   0.028(5)  0.076(6)  0.025(4)    0.025(4)   0.000(3)
C24B 0.019(3)   0.017(4)  0.050(5)  -0.005(3)   0.014(3)   -0.005(3)
C25B 0.056(5)   0.037(5)  0.041(5)  0.012(4)    -0.012(4)  -0.030(4)
C26B 0.019(3)   0.009(3)  0.017(3)  0.000(3)    0.008(2)   0.004(2)
C27B 0.010(3)   0.013(4)  0.020(3)  0.004(3)    0.004(2)   0.001(2)
C28B 0.020(3)   0.019(4)  0.024(4)  0.001(3)    0.009(3)   -0.004(3)
C29B 0.017(3)   0.018(4)  0.013(3)  0.005(3)    0.006(3)   0.000(3)
C30B 0.013(3)   0.010(4)  0.032(4)  0.000(3)    0.009(3)   -0.001(2)
C31B 0.015(3)   0.013(4)  0.031(4)  -0.007(3)   0.009(3)   -0.005(3)
C32B 0.025(3)   0.012(4)  0.026(4)  -0.008(3)   0.017(3)   -0.008(3)
C33B 0.023(3)   0.012(4)  0.041(4)  0.002(3)    0.021(3)   0.001(3)
C34B 0.013(3)   0.014(4)  0.036(4)  0.008(3)    0.011(3)   -0.002(3)
C35B 0.011(3)   0.015(4)  0.024(4)  0.003(3)    0.010(3)   0.003(2)
C36B 0.022(3)   0.021(4)  0.029(4)  -0.005(3)   0.015(3)   -0.004(3)
C37B 0.033(4)   0.018(4)  0.059(6)  -0.002(4)   0.022(4)   -0.001(3)
C38B 0.016(3)   0.020(4)  0.023(4)  0.003(3)    0.009(3)   -0.002(3)
C39B 0.038(4)   0.010(3)  0.019(4)  0.001(3)    0.004(3)   -0.003(3)
O1U  0.045(3)   0.039(4)  0.039(3)  -0.001(3)   0.027(3)   0.000(2)
C1U  0.048(5)   0.030(5)  0.047(5)  0.003(4)    0.025(4)   0.005(4)
O1V  0.077(4)   0.033(4)  0.063(4)  0.006(3)    0.033(3)   0.005(3)
C1V  0.070(6)   0.034(6)  0.077(7)  0.003(5)    0.043(6)   -0.001(5)
O1W  0.141(8)   0.044(6)  0.025(4)  0.007(4)    0.015(5)   -0.022(5)
C1W  0.165(16)  0.080(12) 0.041(8)  -0.007(8)   0.028(9)   -0.014(11)
O1X  0.109(7)   0.097(7)  0.141(9)  0.016(6)    0.012(6)   -0.012(6)
C1X  0.111(9)   0.087(10) 0.125(11) -0.045(9)   0.050(8)   0.003(9)
O1Y  0.088(5)   0.097(7)  0.106(7)  0.037(6)    0.039(5)   0.000(5)
C1Y  0.056(6)   0.057(7)  0.136(11) 0.007(7)    0.009(6)   0.010(6)
O1Z  0.063(5)   0.060(6)  0.079(6)  0.027(5)    0.031(4)   0.017(4)
C1Z  0.097(11)  0.160(19) 0.054(9)  0.018(10)   0.032(8)   0.078(12)

loop_
_geom_bond_atom_site_label_1
_geom_bond_atom_site_label_2
_geom_bond_distance
_geom_bond_site_symmetry_2
_geom_bond_publ_flag
Cu1A Cl1A 2.2356(16) . ?
Cu1A O1A  1.892(4)   . ?
Cu1A N1A  1.949(5)   . ?
Cu1A N4A  1.993(5)   . ?
S1A  O2A  1.424(5)   . ?
S1A  O3A  1.445(5)   . ?
S1A  N4A  1.561(6)   . ?
S1A  C39A 1.836(7)   . ?
O1A  C17A 1.312(7)   . ?
F1A  C39A 1.309(8)   . ?
N1A  C2A  1.455(7)   . ?
N1A  C15A 1.299(8)   . ?
C1A  H1A  1.0000     . ?
C1A  C2A  1.533(9)   . ?
C1A  C3A  1.528(8)   . ?
C1A  N4A  1.482(8)   . ?
N2A  C26A 1.491(8)   . ?
N2A  C27A 1.321(8)   . ?
N2A  C29A 1.374(8)   . ?
F2A  C39A 1.319(8)   . ?
C2A  H2A  1.0000     . ?
C2A  C9A  1.513(8)   . ?
N3A  C27A 1.339(8)   . ?
N3A  C28A 1.393(8)   . ?
N3A  C30A 1.445(8)   . ?
F3A  C39A 1.357(9)   . ?
C3A  C4A  1.384(8)   . ?
C3A  C8A  1.389(8)   . ?
C4A  H4A  0.9500     . ?
C4A  C5A  1.396(8)   . ?
C5A  H5A  0.9500     . ?
C5A  C6A  1.372(9)   . ?
C6A  H6A  0.9500     . ?
C6A  C7A  1.379(9)   . ?
C7A  H7A  0.9500     . ?
C7A  C8A  1.371(9)   . ?
C8A  H8A  0.9500     . ?
C9A  C10A 1.375(10)  . ?
C9A  C14A 1.379(9)   . ?
C10A H10A 0.9500     . ?
C10A C11A 1.392(11)  . ?
C11A H11A 0.9500     . ?
C11A C12A 1.340(11)  . ?
C12A H12A 0.9500     . ?
C12A C13A 1.378(11)  . ?
C13A H13A 0.9500     . ?
C13A C14A 1.370(9)   . ?
C14A H14A 0.9500     . ?
C15A H15A 0.9500     . ?
C15A C16A 1.440(9)   . ?
C16A C17A 1.398(8)   . ?
C16A C21A 1.412(9)   . ?
C17A C18A 1.441(9)   . ?
C18A C19A 1.379(8)   . ?
C18A C26A 1.494(8)   . ?
C19A H19A 0.9500     . ?
C19A C20A 1.402(8)   . ?
C20A C21A 1.401(9)   . ?
C20A C22A 1.535(9)   . ?
C21A H21A 0.9500     . ?
C22A C23A 1.517(9)   . ?
C22A C24A 1.509(10)  . ?
C22A C25A 1.545(9)   . ?
C23A H23A 0.9800     . ?
C23A H23B 0.9800     . ?
C23A H23C 0.9800     . ?
C24A H24A 0.9800     . ?
C24A H24B 0.9800     . ?
C24A H24C 0.9800     . ?
C25A H25A 0.9800     . ?
C25A H25B 0.9800     . ?
C25A H25C 0.9800     . ?
C26A H26A 0.9900     . ?
C26A H26B 0.9900     . ?
C27A H27A 0.9500     . ?
C28A H28A 0.9500     . ?
C28A C29A 1.350(9)   . ?
C29A H29A 0.9500     . ?
C30A C31A 1.404(9)   . ?
C30A C35A 1.377(9)   . ?
C31A C32A 1.384(10)  . ?
C31A C36A 1.503(9)   . ?
C32A H32A 0.9500     . ?
C32A C33A 1.406(10)  . ?
C33A C34A 1.383(9)   . ?
C33A C37A 1.511(10)  . ?
C34A H34A 0.9500     . ?
C34A C35A 1.409(9)   . ?
C35A C38A 1.515(9)   . ?
C36A H36A 0.9800     . ?
C36A H36B 0.9800     . ?
C36A H36C 0.9800     . ?
C37A H37A 0.9800     . ?
C37A H37B 0.9800     . ?
C37A H37C 0.9800     . ?
C38A H38A 0.9800     . ?
C38A H38B 0.9800     . ?
C38A H38C 0.9800     . ?
Cu1B Cl1B 2.2545(16) . ?
Cu1B O1B  1.900(4)   . ?
Cu1B N1B  1.954(5)   . ?
Cu1B N4B  1.980(5)   . ?
S1B  O2B  1.442(4)   . ?
S1B  O3B  1.430(4)   . ?
S1B  N4B  1.566(5)   . ?
S1B  C39B 1.849(7)   . ?
O1B  C17B 1.312(7)   . ?
F1B  C39B 1.330(7)   . ?
N1B  C2B  1.481(7)   . ?
N1B  C15B 1.297(8)   . ?
C1B  H1B  1.0000     . ?
C1B  C2B  1.534(8)   . ?
C1B  C3B  1.511(8)   . ?
C1B  N4B  1.481(7)   . ?
F2B  C39B 1.320(7)   . ?
N2B  C26B 1.488(8)   . ?
N2B  C27B 1.339(8)   . ?
N2B  C29B 1.369(8)   . ?
C2B  H2B  1.0000     . ?
C2B  C9B  1.535(8)   . ?
N3B  C27B 1.334(8)   . ?
N3B  C28B 1.375(8)   . ?
N3B  C30B 1.462(8)   . ?
F3B  C39B 1.334(8)   . ?
C3B  C4B  1.385(8)   . ?
C3B  C8B  1.397(9)   . ?
C4B  H4B  0.9500     . ?
C4B  C5B  1.393(9)   . ?
C5B  H5B  0.9500     . ?
C5B  C6B  1.371(11)  . ?
C6B  H6B  0.9500     . ?
C6B  C7B  1.386(12)  . ?
C7B  H7B  0.9500     . ?
C7B  C8B  1.390(10)  . ?
C8B  H8B  0.9500     . ?
C9B  C10B 1.368(8)   . ?
C9B  C14B 1.375(9)   . ?
C10B H10B 0.9500     . ?
C10B C11B 1.370(10)  . ?
C11B H11B 0.9500     . ?
C11B C12B 1.374(12)  . ?
C12B H12B 0.9500     . ?
C12B C13B 1.377(11)  . ?
C13B H13B 0.9500     . ?
C13B C14B 1.401(9)   . ?
C14B H14B 0.9500     . ?
C15B H15B 0.9500     . ?
C15B C16B 1.413(9)   . ?
C16B C17B 1.416(8)   . ?
C16B C21B 1.430(9)   . ?
C17B C18B 1.399(9)   . ?
C18B C19B 1.384(9)   . ?
C18B C26B 1.511(8)   . ?
C19B H19B 0.9500     . ?
C19B C20B 1.418(8)   . ?
C20B C21B 1.361(9)   . ?
C20B C22B 1.537(9)   . ?
C21B H21B 0.9500     . ?
C22B C23B 1.528(10)  . ?
C22B C24B 1.531(9)   . ?
C22B C25B 1.527(9)   . ?
C23B H23D 0.9800     . ?
C23B H23E 0.9800     . ?
C23B H23F 0.9800     . ?
C24B H24D 0.9800     . ?
C24B H24E 0.9800     . ?
C24B H24F 0.9800     . ?
C25B H25D 0.9800     . ?
C25B H25E 0.9800     . ?
C25B H25F 0.9800     . ?
C26B H26C 0.9900     . ?
C26B H26D 0.9900     . ?
C27B H27B 0.9500     . ?
C28B H28B 0.9500     . ?
C28B C29B 1.342(10)  . ?
C29B H29B 0.9500     . ?
C30B C31B 1.385(9)   . ?
C30B C35B 1.414(9)   . ?
C31B C32B 1.401(9)   . ?
C31B C36B 1.494(9)   . ?
C32B H32B 0.9500     . ?
C32B C33B 1.362(9)   . ?
C33B C34B 1.374(9)   . ?
C33B C37B 1.510(10)  . ?
C34B H34B 0.9500     . ?
C34B C35B 1.396(9)   . ?
C35B C38B 1.502(9)   . ?
C36B H36D 0.9800     . ?
C36B H36E 0.9800     . ?
C36B H36F 0.9800     . ?
C37B H37D 0.9800     . ?
C37B H37E 0.9800     . ?
C37B H37F 0.9800     . ?
C38B H38D 0.9800     . ?
C38B H38E 0.9800     . ?
C38B H38F 0.9800     . ?
O1U  H1U  0.8400     . ?
O1U  C1U  1.430(9)   . ?
C1U  H1UA 0.9800     . ?
C1U  H1UB 0.9800     . ?
C1U  H1UC 0.9800     . ?
O1V  H1V  0.8400     . ?
O1V  C1V  1.486(11)  . ?
C1V  H1VA 0.9800     . ?
C1V  H1VB 0.9800     . ?
C1V  H1VC 0.9800     . ?
O1W  H1W  0.8400     . ?
O1W  C1W  1.354(16)  . ?
C1W  H1WA 0.9800     . ?
C1W  H1WB 0.9800     . ?
C1W  H1WC 0.9800     . ?
O1X  H1X  0.8400     . ?
O1X  C1X  1.461(14)  . ?
C1X  H1XA 0.9800     . ?
C1X  H1XB 0.9800     . ?
C1X  H1XC 0.9800     . ?
O1Y  H1Y  0.8400     . ?
O1Y  C1Y  1.351(11)  . ?
C1Y  H1YA 0.9800     . ?
C1Y  H1YB 0.9800     . ?
C1Y  H1YC 0.9800     . ?
O1Z  H1Z  0.8400     . ?
O1Z  C1Z  1.367(14)  . ?
C1Z  H1ZA 0.9800     . ?
C1Z  H1ZB 0.9800     . ?
C1Z  H1ZC 0.9800     . ?

loop_
_geom_angle_atom_site_label_1
_geom_angle_atom_site_label_2
_geom_angle_atom_site_label_3
_geom_angle
_geom_angle_site_symmetry_1
_geom_angle_site_symmetry_3
_geom_angle_publ_flag
O1A  Cu1A Cl1A 88.30(13)  . . ?
O1A  Cu1A N1A  90.7(2)    . . ?
O1A  Cu1A N4A  161.87(19) . . ?
N1A  Cu1A Cl1A 163.81(15) . . ?
N1A  Cu1A N4A  82.3(2)    . . ?
N4A  Cu1A Cl1A 103.00(16) . . ?
O2A  S1A  O3A  118.1(3)   . . ?
O2A  S1A  N4A  113.4(3)   . . ?
O2A  S1A  C39A 103.8(3)   . . ?
O3A  S1A  N4A  112.6(3)   . . ?
O3A  S1A  C39A 101.7(3)   . . ?
N4A  S1A  C39A 105.1(3)   . . ?
C17A O1A  Cu1A 127.1(4)   . . ?
C2A  N1A  Cu1A 110.9(4)   . . ?
C15A N1A  Cu1A 126.8(4)   . . ?
C15A N1A  C2A  121.3(5)   . . ?
C2A  C1A  H1A  109.3      . . ?
C3A  C1A  H1A  109.3      . . ?
C3A  C1A  C2A  110.4(5)   . . ?
N4A  C1A  H1A  109.3      . . ?
N4A  C1A  C2A  105.3(5)   . . ?
N4A  C1A  C3A  113.0(5)   . . ?
C27A N2A  C26A 127.4(6)   . . ?
C27A N2A  C29A 109.6(6)   . . ?
C29A N2A  C26A 122.9(6)   . . ?
N1A  C2A  C1A  104.9(5)   . . ?
N1A  C2A  H2A  109.1      . . ?
N1A  C2A  C9A  111.5(5)   . . ?
C1A  C2A  H2A  109.1      . . ?
C9A  C2A  C1A  113.1(5)   . . ?
C9A  C2A  H2A  109.1      . . ?
C27A N3A  C28A 108.9(6)   . . ?
C27A N3A  C30A 127.6(5)   . . ?
C28A N3A  C30A 123.4(5)   . . ?
C4A  C3A  C1A  118.9(5)   . . ?
C4A  C3A  C8A  118.8(5)   . . ?
C8A  C3A  C1A  122.2(5)   . . ?
S1A  N4A  Cu1A 129.9(3)   . . ?
C1A  N4A  Cu1A 112.5(4)   . . ?
C1A  N4A  S1A  116.7(4)   . . ?
C3A  C4A  H4A  119.8      . . ?
C3A  C4A  C5A  120.4(6)   . . ?
C5A  C4A  H4A  119.8      . . ?
C4A  C5A  H5A  119.9      . . ?
C6A  C5A  C4A  120.3(6)   . . ?
C6A  C5A  H5A  119.9      . . ?
C5A  C6A  H6A  120.5      . . ?
C5A  C6A  C7A  118.9(6)   . . ?
C7A  C6A  H6A  120.5      . . ?
C6A  C7A  H7A  119.3      . . ?
C8A  C7A  C6A  121.5(7)   . . ?
C8A  C7A  H7A  119.3      . . ?
C3A  C8A  H8A  119.9      . . ?
C7A  C8A  C3A  120.1(6)   . . ?
C7A  C8A  H8A  119.9      . . ?
C10A C9A  C2A  118.9(6)   . . ?
C10A C9A  C14A 117.1(6)   . . ?
C14A C9A  C2A  124.0(6)   . . ?
C9A  C10A H10A 119.9      . . ?
C9A  C10A C11A 120.1(7)   . . ?
C11A C10A H10A 119.9      . . ?
C10A C11A H11A 119.2      . . ?
C12A C11A C10A 121.5(8)   . . ?
C12A C11A H11A 119.2      . . ?
C11A C12A H12A 120.3      . . ?
C11A C12A C13A 119.3(7)   . . ?
C13A C12A H12A 120.3      . . ?
C12A C13A H13A 120.4      . . ?
C14A C13A C12A 119.2(7)   . . ?
C14A C13A H13A 120.4      . . ?
C9A  C14A H14A 118.7      . . ?
C13A C14A C9A  122.6(7)   . . ?
C13A C14A H14A 118.7      . . ?
N1A  C15A H15A 117.9      . . ?
N1A  C15A C16A 124.2(6)   . . ?
C16A C15A H15A 117.9      . . ?
C17A C16A C15A 120.9(6)   . . ?
C17A C16A C21A 121.2(6)   . . ?
C21A C16A C15A 117.8(6)   . . ?
O1A  C17A C16A 126.2(6)   . . ?
O1A  C17A C18A 116.7(5)   . . ?
C16A C17A C18A 117.2(6)   . . ?
C17A C18A C26A 117.0(5)   . . ?
C19A C18A C17A 120.0(5)   . . ?
C19A C18A C26A 123.0(6)   . . ?
C18A C19A H19A 118.5      . . ?
C18A C19A C20A 123.1(6)   . . ?
C20A C19A H19A 118.5      . . ?
C19A C20A C22A 119.7(6)   . . ?
C21A C20A C19A 116.9(6)   . . ?
C21A C20A C22A 123.4(5)   . . ?
C16A C21A H21A 119.3      . . ?
C20A C21A C16A 121.4(6)   . . ?
C20A C21A H21A 119.3      . . ?
C20A C22A C25A 109.1(5)   . . ?
C23A C22A C20A 112.6(6)   . . ?
C23A C22A C25A 109.2(6)   . . ?
C24A C22A C20A 109.3(6)   . . ?
C24A C22A C23A 108.3(6)   . . ?
C24A C22A C25A 108.2(6)   . . ?
C22A C23A H23A 109.5      . . ?
C22A C23A H23B 109.5      . . ?
C22A C23A H23C 109.5      . . ?
H23A C23A H23B 109.5      . . ?
H23A C23A H23C 109.5      . . ?
H23B C23A H23C 109.5      . . ?
C22A C24A H24A 109.5      . . ?
C22A C24A H24B 109.5      . . ?
C22A C24A H24C 109.5      . . ?
H24A C24A H24B 109.5      . . ?
H24A C24A H24C 109.5      . . ?
H24B C24A H24C 109.5      . . ?
C22A C25A H25A 109.5      . . ?
C22A C25A H25B 109.5      . . ?
C22A C25A H25C 109.5      . . ?
H25A C25A H25B 109.5      . . ?
H25A C25A H25C 109.5      . . ?
H25B C25A H25C 109.5      . . ?
N2A  C26A C18A 111.0(5)   . . ?
N2A  C26A H26A 109.4      . . ?
N2A  C26A H26B 109.4      . . ?
C18A C26A H26A 109.4      . . ?
C18A C26A H26B 109.4      . . ?
H26A C26A H26B 108.0      . . ?
N2A  C27A N3A  107.9(6)   . . ?
N2A  C27A H27A 126.1      . . ?
N3A  C27A H27A 126.1      . . ?
N3A  C28A H28A 126.9      . . ?
C29A C28A N3A  106.2(6)   . . ?
C29A C28A H28A 126.9      . . ?
N2A  C29A H29A 126.3      . . ?
C28A C29A N2A  107.5(6)   . . ?
C28A C29A H29A 126.3      . . ?
C31A C30A N3A  117.8(6)   . . ?
C35A C30A N3A  119.2(6)   . . ?
C35A C30A C31A 123.0(6)   . . ?
C30A C31A C36A 122.0(6)   . . ?
C32A C31A C30A 117.1(6)   . . ?
C32A C31A C36A 120.9(6)   . . ?
C31A C32A H32A 118.8      . . ?
C31A C32A C33A 122.4(7)   . . ?
C33A C32A H32A 118.8      . . ?
C32A C33A C37A 120.4(7)   . . ?
C34A C33A C32A 117.8(7)   . . ?
C34A C33A C37A 121.8(7)   . . ?
C33A C34A H34A 119.0      . . ?
C33A C34A C35A 122.1(6)   . . ?
C35A C34A H34A 119.0      . . ?
C30A C35A C34A 117.5(6)   . . ?
C30A C35A C38A 123.2(6)   . . ?
C34A C35A C38A 119.3(6)   . . ?
C31A C36A H36A 109.5      . . ?
C31A C36A H36B 109.5      . . ?
C31A C36A H36C 109.5      . . ?
H36A C36A H36B 109.5      . . ?
H36A C36A H36C 109.5      . . ?
H36B C36A H36C 109.5      . . ?
C33A C37A H37A 109.5      . . ?
C33A C37A H37B 109.5      . . ?
C33A C37A H37C 109.5      . . ?
H37A C37A H37B 109.5      . . ?
H37A C37A H37C 109.5      . . ?
H37B C37A H37C 109.5      . . ?
C35A C38A H38A 109.5      . . ?
C35A C38A H38B 109.5      . . ?
C35A C38A H38C 109.5      . . ?
H38A C38A H38B 109.5      . . ?
H38A C38A H38C 109.5      . . ?
H38B C38A H38C 109.5      . . ?
F1A  C39A S1A  113.4(5)   . . ?
F1A  C39A F2A  108.2(6)   . . ?
F1A  C39A F3A  107.4(6)   . . ?
F2A  C39A S1A  110.9(5)   . . ?
F2A  C39A F3A  107.7(6)   . . ?
F3A  C39A S1A  109.1(5)   . . ?
O1B  Cu1B Cl1B 87.82(13)  . . ?
O1B  Cu1B N1B  91.34(19)  . . ?
O1B  Cu1B N4B  171.40(18) . . ?
N1B  Cu1B Cl1B 173.03(15) . . ?
N1B  Cu1B N4B  82.1(2)    . . ?
N4B  Cu1B Cl1B 99.36(15)  . . ?
O2B  S1B  N4B  110.7(3)   . . ?
O2B  S1B  C39B 103.8(3)   . . ?
O3B  S1B  O2B  118.6(3)   . . ?
O3B  S1B  N4B  113.8(3)   . . ?
O3B  S1B  C39B 101.8(3)   . . ?
N4B  S1B  C39B 106.3(3)   . . ?
C17B O1B  Cu1B 129.0(4)   . . ?
C2B  N1B  Cu1B 115.5(4)   . . ?
C15B N1B  Cu1B 127.1(4)   . . ?
C15B N1B  C2B  116.4(5)   . . ?
C2B  C1B  H1B  109.4      . . ?
C3B  C1B  H1B  109.4      . . ?
C3B  C1B  C2B  110.2(5)   . . ?
N4B  C1B  H1B  109.4      . . ?
N4B  C1B  C2B  105.7(5)   . . ?
N4B  C1B  C3B  112.8(5)   . . ?
C27B N2B  C26B 126.2(5)   . . ?
C27B N2B  C29B 109.0(5)   . . ?
C29B N2B  C26B 124.8(5)   . . ?
N1B  C2B  C1B  106.3(4)   . . ?
N1B  C2B  H2B  109.0      . . ?
N1B  C2B  C9B  108.6(5)   . . ?
C1B  C2B  H2B  109.0      . . ?
C1B  C2B  C9B  114.7(5)   . . ?
C9B  C2B  H2B  109.0      . . ?
C27B N3B  C28B 108.3(6)   . . ?
C27B N3B  C30B 126.0(5)   . . ?
C28B N3B  C30B 125.7(5)   . . ?
C4B  C3B  C1B  123.9(5)   . . ?
C4B  C3B  C8B  118.7(6)   . . ?
C8B  C3B  C1B  117.5(6)   . . ?
S1B  N4B  Cu1B 130.9(3)   . . ?
C1B  N4B  Cu1B 110.3(4)   . . ?
C1B  N4B  S1B  117.7(4)   . . ?
C3B  C4B  H4B  119.6      . . ?
C3B  C4B  C5B  120.7(6)   . . ?
C5B  C4B  H4B  119.6      . . ?
C4B  C5B  H5B  120.0      . . ?
C6B  C5B  C4B  120.0(7)   . . ?
C6B  C5B  H5B  120.0      . . ?
C5B  C6B  H6B  119.8      . . ?
C5B  C6B  C7B  120.4(7)   . . ?
C7B  C6B  H6B  119.8      . . ?
C6B  C7B  H7B  120.2      . . ?
C6B  C7B  C8B  119.7(7)   . . ?
C8B  C7B  H7B  120.2      . . ?
C3B  C8B  H8B  119.7      . . ?
C7B  C8B  C3B  120.5(7)   . . ?
C7B  C8B  H8B  119.7      . . ?
C10B C9B  C2B  119.8(6)   . . ?
C10B C9B  C14B 118.0(6)   . . ?
C14B C9B  C2B  122.0(5)   . . ?
C9B  C10B H10B 119.2      . . ?
C9B  C10B C11B 121.6(7)   . . ?
C11B C10B H10B 119.2      . . ?
C10B C11B H11B 119.7      . . ?
C10B C11B C12B 120.5(7)   . . ?
C12B C11B H11B 119.7      . . ?
C11B C12B H12B 120.3      . . ?
C11B C12B C13B 119.4(7)   . . ?
C13B C12B H12B 120.3      . . ?
C12B C13B H13B 120.5      . . ?
C12B C13B C14B 119.0(8)   . . ?
C14B C13B H13B 120.5      . . ?
C9B  C14B C13B 121.4(6)   . . ?
C9B  C14B H14B 119.3      . . ?
C13B C14B H14B 119.3      . . ?
N1B  C15B H15B 117.4      . . ?
N1B  C15B C16B 125.3(6)   . . ?
C16B C15B H15B 117.4      . . ?
C15B C16B C17B 122.7(6)   . . ?
C15B C16B C21B 118.0(6)   . . ?
C17B C16B C21B 119.1(6)   . . ?
O1B  C17B C16B 124.1(6)   . . ?
O1B  C17B C18B 118.0(5)   . . ?
C18B C17B C16B 117.9(6)   . . ?
C17B C18B C26B 117.5(6)   . . ?
C19B C18B C17B 121.1(6)   . . ?
C19B C18B C26B 121.3(6)   . . ?
C18B C19B H19B 119.1      . . ?
C18B C19B C20B 121.8(6)   . . ?
C20B C19B H19B 119.1      . . ?
C19B C20B C22B 119.8(6)   . . ?
C21B C20B C19B 117.1(6)   . . ?
C21B C20B C22B 123.1(5)   . . ?
C16B C21B H21B 118.7      . . ?
C20B C21B C16B 122.7(6)   . . ?
C20B C21B H21B 118.7      . . ?
C23B C22B C20B 108.2(6)   . . ?
C23B C22B C24B 109.0(6)   . . ?
C24B C22B C20B 110.3(5)   . . ?
C25B C22B C20B 112.4(6)   . . ?
C25B C22B C23B 108.3(6)   . . ?
C25B C22B C24B 108.6(6)   . . ?
C22B C23B H23D 109.5      . . ?
C22B C23B H23E 109.5      . . ?
C22B C23B H23F 109.5      . . ?
H23D C23B H23E 109.5      . . ?
H23D C23B H23F 109.5      . . ?
H23E C23B H23F 109.5      . . ?
C22B C24B H24D 109.5      . . ?
C22B C24B H24E 109.5      . . ?
C22B C24B H24F 109.5      . . ?
H24D C24B H24E 109.5      . . ?
H24D C24B H24F 109.5      . . ?
H24E C24B H24F 109.5      . . ?
C22B C25B H25D 109.5      . . ?
C22B C25B H25E 109.5      . . ?
C22B C25B H25F 109.5      . . ?
H25D C25B H25E 109.5      . . ?
H25D C25B H25F 109.5      . . ?
H25E C25B H25F 109.5      . . ?
N2B  C26B C18B 110.7(5)   . . ?
N2B  C26B H26C 109.5      . . ?
N2B  C26B H26D 109.5      . . ?
C18B C26B H26C 109.5      . . ?
C18B C26B H26D 109.5      . . ?
H26C C26B H26D 108.1      . . ?
N2B  C27B H27B 126.0      . . ?
N3B  C27B N2B  107.9(6)   . . ?
N3B  C27B H27B 126.0      . . ?
N3B  C28B H28B 126.1      . . ?
C29B C28B N3B  107.8(6)   . . ?
C29B C28B H28B 126.1      . . ?
N2B  C29B H29B 126.5      . . ?
C28B C29B N2B  106.9(6)   . . ?
C28B C29B H29B 126.5      . . ?
C31B C30B N3B  117.9(6)   . . ?
C31B C30B C35B 123.3(6)   . . ?
C35B C30B N3B  118.7(6)   . . ?
C30B C31B C32B 116.2(6)   . . ?
C30B C31B C36B 122.8(6)   . . ?
C32B C31B C36B 121.0(6)   . . ?
C31B C32B H32B 118.5      . . ?
C33B C32B C31B 123.0(6)   . . ?
C33B C32B H32B 118.5      . . ?
C32B C33B C34B 118.7(6)   . . ?
C32B C33B C37B 120.3(7)   . . ?
C34B C33B C37B 121.0(6)   . . ?
C33B C34B H34B 118.7      . . ?
C33B C34B C35B 122.7(6)   . . ?
C35B C34B H34B 118.7      . . ?
C30B C35B C38B 123.4(6)   . . ?
C34B C35B C30B 115.9(6)   . . ?
C34B C35B C38B 120.8(6)   . . ?
C31B C36B H36D 109.5      . . ?
C31B C36B H36E 109.5      . . ?
C31B C36B H36F 109.5      . . ?
H36D C36B H36E 109.5      . . ?
H36D C36B H36F 109.5      . . ?
H36E C36B H36F 109.5      . . ?
C33B C37B H37D 109.5      . . ?
C33B C37B H37E 109.5      . . ?
C33B C37B H37F 109.5      . . ?
H37D C37B H37E 109.5      . . ?
H37D C37B H37F 109.5      . . ?
H37E C37B H37F 109.5      . . ?
C35B C38B H38D 109.5      . . ?
C35B C38B H38E 109.5      . . ?
C35B C38B H38F 109.5      . . ?
H38D C38B H38E 109.5      . . ?
H38D C38B H38F 109.5      . . ?
H38E C38B H38F 109.5      . . ?
F1B  C39B S1B  109.1(4)   . . ?
F1B  C39B F3B  107.6(5)   . . ?
F2B  C39B S1B  113.1(5)   . . ?
F2B  C39B F1B  107.7(5)   . . ?
F2B  C39B F3B  108.5(5)   . . ?
F3B  C39B S1B  110.6(5)   . . ?
C1U  O1U  H1U  109.5      . . ?
O1U  C1U  H1UA 109.5      . . ?
O1U  C1U  H1UB 109.5      . . ?
O1U  C1U  H1UC 109.5      . . ?
H1UA C1U  H1UB 109.5      . . ?
H1UA C1U  H1UC 109.5      . . ?
H1UB C1U  H1UC 109.5      . . ?
C1V  O1V  H1V  109.5      . . ?
O1V  C1V  H1VA 109.5      . . ?
O1V  C1V  H1VB 109.5      . . ?
O1V  C1V  H1VC 109.5      . . ?
H1VA C1V  H1VB 109.5      . . ?
H1VA C1V  H1VC 109.5      . . ?
H1VB C1V  H1VC 109.5      . . ?
C1W  O1W  H1W  109.5      . . ?
O1W  C1W  H1WA 109.5      . . ?
O1W  C1W  H1WB 109.5      . . ?
O1W  C1W  H1WC 109.5      . . ?
H1WA C1W  H1WB 109.5      . . ?
H1WA C1W  H1WC 109.5      . . ?
H1WB C1W  H1WC 109.5      . . ?
C1X  O1X  H1X  109.5      . . ?
O1X  C1X  H1XA 109.5      . . ?
O1X  C1X  H1XB 109.5      . . ?
O1X  C1X  H1XC 109.5      . . ?
H1XA C1X  H1XB 109.5      . . ?
H1XA C1X  H1XC 109.5      . . ?
H1XB C1X  H1XC 109.5      . . ?
C1Y  O1Y  H1Y  109.5      . . ?
O1Y  C1Y  H1YA 109.5      . . ?
O1Y  C1Y  H1YB 109.5      . . ?
O1Y  C1Y  H1YC 109.5      . . ?
H1YA C1Y  H1YB 109.5      . . ?
H1YA C1Y  H1YC 109.5      . . ?
H1YB C1Y  H1YC 109.5      . . ?
C1Z  O1Z  H1Z  109.5      . . ?
O1Z  C1Z  H1ZA 109.5      . . ?
O1Z  C1Z  H1ZB 109.5      . . ?
O1Z  C1Z  H1ZC 109.5      . . ?
H1ZA C1Z  H1ZB 109.5      . . ?
H1ZA C1Z  H1ZC 109.5      . . ?
H1ZB C1Z  H1ZC 109.5      . . ?

loop_
_geom_torsion_atom_site_label_1
_geom_torsion_atom_site_label_2
_geom_torsion_atom_site_label_3
_geom_torsion_atom_site_label_4
_geom_torsion
_geom_torsion_site_symmetry_1
_geom_torsion_site_symmetry_2
_geom_torsion_site_symmetry_3
_geom_torsion_site_symmetry_4
_geom_torsion_publ_flag
Cu1A O1A  C17A C16A 10.0(9)   . . . . ?
Cu1A O1A  C17A C18A -171.0(4) . . . . ?
Cu1A N1A  C2A  C1A  -48.8(5)  . . . . ?
Cu1A N1A  C2A  C9A  74.0(5)   . . . . ?
Cu1A N1A  C15A C16A -11.5(8)  . . . . ?
Cl1A Cu1A O1A  C17A 176.9(5)  . . . . ?
O1A  C17A C18A C19A 175.6(5)  . . . . ?
O1A  C17A C18A C26A -5.2(8)   . . . . ?
N1A  Cu1A O1A  C17A -19.3(5)  . . . . ?
N1A  C2A  C9A  C10A 178.1(7)  . . . . ?
N1A  C2A  C9A  C14A -4.1(9)   . . . . ?
N1A  C15A C16A C17A -5.6(10)  . . . . ?
N1A  C15A C16A C21A 176.5(6)  . . . . ?
C1A  C2A  C9A  C10A -64.0(9)  . . . . ?
C1A  C2A  C9A  C14A 113.8(7)  . . . . ?
C1A  C3A  C4A  C5A  176.6(6)  . . . . ?
C1A  C3A  C8A  C7A  -176.6(6) . . . . ?
O2A  S1A  N4A  Cu1A -21.8(5)  . . . . ?
O2A  S1A  N4A  C1A  146.1(5)  . . . . ?
O2A  S1A  C39A F1A  59.6(6)   . . . . ?
O2A  S1A  C39A F2A  -178.5(5) . . . . ?
O2A  S1A  C39A F3A  -60.0(5)  . . . . ?
C2A  N1A  C15A C16A -179.0(5) . . . . ?
C2A  C1A  C3A  C4A  -78.2(7)  . . . . ?
C2A  C1A  C3A  C8A  97.0(7)   . . . . ?
C2A  C1A  N4A  Cu1A -31.3(6)  . . . . ?
C2A  C1A  N4A  S1A  158.7(4)  . . . . ?
C2A  C9A  C10A C11A 175.3(9)  . . . . ?
C2A  C9A  C14A C13A -178.0(7) . . . . ?
N3A  C28A C29A N2A  -0.6(6)   . . . . ?
N3A  C30A C31A C32A -174.6(5) . . . . ?
N3A  C30A C31A C36A 6.6(9)    . . . . ?
N3A  C30A C35A C34A 175.6(5)  . . . . ?
N3A  C30A C35A C38A -6.4(9)   . . . . ?
O3A  S1A  N4A  Cu1A -159.2(4) . . . . ?
O3A  S1A  N4A  C1A  8.7(6)    . . . . ?
O3A  S1A  C39A F1A  -177.3(5) . . . . ?
O3A  S1A  C39A F2A  -55.4(6)  . . . . ?
O3A  S1A  C39A F3A  63.1(5)   . . . . ?
C3A  C1A  C2A  N1A  -72.1(6)  . . . . ?
C3A  C1A  C2A  C9A  166.2(5)  . . . . ?
C3A  C1A  N4A  Cu1A 89.3(5)   . . . . ?
C3A  C1A  N4A  S1A  -80.7(6)  . . . . ?
C3A  C4A  C5A  C6A  -1.7(11)  . . . . ?
N4A  Cu1A O1A  C17A 47.6(9)   . . . . ?
N4A  S1A  C39A F1A  -59.8(6)  . . . . ?
N4A  S1A  C39A F2A  62.2(6)   . . . . ?
N4A  S1A  C39A F3A  -179.3(5) . . . . ?
N4A  C1A  C2A  N1A  50.2(6)   . . . . ?
N4A  C1A  C2A  C9A  -71.5(6)  . . . . ?
N4A  C1A  C3A  C4A  164.2(5)  . . . . ?
N4A  C1A  C3A  C8A  -20.6(8)  . . . . ?
C4A  C3A  C8A  C7A  -1.4(10)  . . . . ?
C4A  C5A  C6A  C7A  2.2(11)   . . . . ?
C5A  C6A  C7A  C8A  -2.4(11)  . . . . ?
C6A  C7A  C8A  C3A  2.0(11)   . . . . ?
C8A  C3A  C4A  C5A  1.2(9)    . . . . ?
C9A  C10A C11A C12A 5.3(17)   . . . . ?
C10A C9A  C14A C13A -0.2(11)  . . . . ?
C10A C11A C12A C13A -4.9(18)  . . . . ?
C11A C12A C13A C14A 2.1(15)   . . . . ?
C12A C13A C14A C9A  0.5(13)   . . . . ?
C14A C9A  C10A C11A -2.6(14)  . . . . ?
C15A N1A  C2A  C1A  120.6(6)  . . . . ?
C15A N1A  C2A  C9A  -116.7(6) . . . . ?
C15A C16A C17A O1A  6.6(10)   . . . . ?
C15A C16A C17A C18A -172.4(5) . . . . ?
C15A C16A C21A C20A 176.3(6)  . . . . ?
C16A C17A C18A C19A -5.2(8)   . . . . ?
C16A C17A C18A C26A 173.9(5)  . . . . ?
C17A C16A C21A C20A -1.6(9)   . . . . ?
C17A C18A C19A C20A 1.2(9)    . . . . ?
C17A C18A C26A N2A  79.8(7)   . . . . ?
C18A C19A C20A C21A 2.8(9)    . . . . ?
C18A C19A C20A C22A -177.3(5) . . . . ?
C19A C18A C26A N2A  -101.1(7) . . . . ?
C19A C20A C21A C16A -2.6(9)   . . . . ?
C19A C20A C22A C23A 178.3(6)  . . . . ?
C19A C20A C22A C24A 57.9(8)   . . . . ?
C19A C20A C22A C25A -60.3(8)  . . . . ?
C21A C16A C17A O1A  -175.5(6) . . . . ?
C21A C16A C17A C18A 5.4(9)    . . . . ?
C21A C20A C22A C23A -1.7(9)   . . . . ?
C21A C20A C22A C24A -122.2(7) . . . . ?
C21A C20A C22A C25A 119.7(7)  . . . . ?
C22A C20A C21A C16A 177.5(6)  . . . . ?
C26A N2A  C27A N3A  177.0(5)  . . . . ?
C26A N2A  C29A C28A -176.7(5) . . . . ?
C26A C18A C19A C20A -177.9(6) . . . . ?
C27A N2A  C26A C18A -84.4(7)  . . . . ?
C27A N2A  C29A C28A 0.3(7)    . . . . ?
C27A N3A  C28A C29A 0.8(6)    . . . . ?
C27A N3A  C30A C31A -120.8(6) . . . . ?
C27A N3A  C30A C35A 60.7(8)   . . . . ?
C28A N3A  C27A N2A  -0.6(6)   . . . . ?
C28A N3A  C30A C31A 62.5(7)   . . . . ?
C28A N3A  C30A C35A -116.0(7) . . . . ?
C29A N2A  C26A C18A 92.0(6)   . . . . ?
C29A N2A  C27A N3A  0.2(6)    . . . . ?
C30A N3A  C27A N2A  -177.7(5) . . . . ?
C30A N3A  C28A C29A 178.0(5)  . . . . ?
C30A C31A C32A C33A -1.3(9)   . . . . ?
C31A C30A C35A C34A -2.7(9)   . . . . ?
C31A C30A C35A C38A 175.3(5)  . . . . ?
C31A C32A C33A C34A -2.2(9)   . . . . ?
C31A C32A C33A C37A 177.6(6)  . . . . ?
C32A C33A C34A C35A 3.4(9)    . . . . ?
C33A C34A C35A C30A -1.0(9)   . . . . ?
C33A C34A C35A C38A -179.1(5) . . . . ?
C35A C30A C31A C32A 3.8(9)    . . . . ?
C35A C30A C31A C36A -175.0(6) . . . . ?
C36A C31A C32A C33A 177.6(6)  . . . . ?
C37A C33A C34A C35A -176.4(6) . . . . ?
C39A S1A  N4A  Cu1A 90.9(5)   . . . . ?
C39A S1A  N4A  C1A  -101.2(5) . . . . ?
Cu1B O1B  C17B C16B -5.9(8)   . . . . ?
Cu1B O1B  C17B C18B 174.8(4)  . . . . ?
Cu1B N1B  C2B  C1B  -24.9(5)  . . . . ?
Cu1B N1B  C2B  C9B  99.0(5)   . . . . ?
Cu1B N1B  C15B C16B 3.2(9)    . . . . ?
O1B  C17B C18B C19B -175.2(5) . . . . ?
O1B  C17B C18B C26B 3.6(8)    . . . . ?
N1B  C2B  C9B  C10B 139.0(6)  . . . . ?
N1B  C2B  C9B  C14B -37.1(8)  . . . . ?
N1B  C15B C16B C17B 1.1(10)   . . . . ?
N1B  C15B C16B C21B -174.6(6) . . . . ?
C1B  C2B  C9B  C10B -102.3(7) . . . . ?
C1B  C2B  C9B  C14B 81.6(7)   . . . . ?
C1B  C3B  C4B  C5B  -176.9(6) . . . . ?
C1B  C3B  C8B  C7B  178.2(6)  . . . . ?
O2B  S1B  N4B  Cu1B 8.4(5)    . . . . ?
O2B  S1B  N4B  C1B  -158.8(4) . . . . ?
O2B  S1B  C39B F1B  174.4(4)  . . . . ?
O2B  S1B  C39B F2B  -65.7(5)  . . . . ?
O2B  S1B  C39B F3B  56.3(5)   . . . . ?
C2B  N1B  C15B C16B 171.5(5)  . . . . ?
C2B  C1B  C3B  C4B  106.7(6)  . . . . ?
C2B  C1B  C3B  C8B  -72.1(7)  . . . . ?
C2B  C1B  N4B  Cu1B -46.2(5)  . . . . ?
C2B  C1B  N4B  S1B  123.4(5)  . . . . ?
C2B  C9B  C10B C11B -175.9(7) . . . . ?
C2B  C9B  C14B C13B 175.9(6)  . . . . ?
N3B  C28B C29B N2B  -0.1(7)   . . . . ?
N3B  C30B C31B C32B 175.5(5)  . . . . ?
N3B  C30B C31B C36B -5.8(9)   . . . . ?
N3B  C30B C35B C34B -173.4(5) . . . . ?
N3B  C30B C35B C38B 6.4(9)    . . . . ?
O3B  S1B  N4B  Cu1B 145.0(3)  . . . . ?
O3B  S1B  N4B  C1B  -22.2(5)  . . . . ?
O3B  S1B  C39B F1B  50.7(5)   . . . . ?
O3B  S1B  C39B F2B  170.6(5)  . . . . ?
O3B  S1B  C39B F3B  -67.4(5)  . . . . ?
C3B  C1B  C2B  N1B  -77.9(6)  . . . . ?
C3B  C1B  C2B  C9B  162.2(5)  . . . . ?
C3B  C1B  N4B  Cu1B 74.2(5)   . . . . ?
C3B  C1B  N4B  S1B  -116.1(5) . . . . ?
C3B  C4B  C5B  C6B  -0.8(11)  . . . . ?
N4B  S1B  C39B F1B  -68.7(5)  . . . . ?
N4B  S1B  C39B F2B  51.2(5)   . . . . ?
N4B  S1B  C39B F3B  173.2(4)  . . . . ?
N4B  C1B  C2B  N1B  44.3(6)   . . . . ?
N4B  C1B  C2B  C9B  -75.7(6)  . . . . ?
N4B  C1B  C3B  C4B  -11.1(8)  . . . . ?
N4B  C1B  C3B  C8B  170.0(6)  . . . . ?
C4B  C3B  C8B  C7B  -0.7(10)  . . . . ?
C4B  C5B  C6B  C7B  -1.5(11)  . . . . ?
C5B  C6B  C7B  C8B  2.6(12)   . . . . ?
C6B  C7B  C8B  C3B  -1.5(11)  . . . . ?
C8B  C3B  C4B  C5B  1.9(9)    . . . . ?
C9B  C10B C11B C12B 0.7(14)   . . . . ?
C10B C9B  C14B C13B -0.3(10)  . . . . ?
C10B C11B C12B C13B -2.0(14)  . . . . ?
C11B C12B C13B C14B 2.0(13)   . . . . ?
C12B C13B C14B C9B  -0.9(11)  . . . . ?
C14B C9B  C10B C11B 0.4(11)   . . . . ?
C15B N1B  C2B  C1B  165.5(5)  . . . . ?
C15B N1B  C2B  C9B  -70.6(6)  . . . . ?
C15B C16B C17B O1B  0.2(9)    . . . . ?
C15B C16B C17B C18B 179.4(5)  . . . . ?
C15B C16B C21B C20B 176.0(6)  . . . . ?
C16B C17B C18B C19B 5.5(9)    . . . . ?
C16B C17B C18B C26B -175.8(5) . . . . ?
C17B C16B C21B C20B 0.2(9)    . . . . ?
C17B C18B C19B C20B -1.3(9)   . . . . ?
C17B C18B C26B N2B  -78.7(7)  . . . . ?
C18B C19B C20B C21B -3.4(9)   . . . . ?
C18B C19B C20B C22B 176.1(5)  . . . . ?
C19B C18B C26B N2B  100.1(7)  . . . . ?
C19B C20B C21B C16B 4.0(9)    . . . . ?
C19B C20B C22B C23B -62.5(7)  . . . . ?
C19B C20B C22B C24B 56.7(8)   . . . . ?
C19B C20B C22B C25B 178.0(6)  . . . . ?
C21B C16B C17B O1B  175.8(5)  . . . . ?
C21B C16B C17B C18B -4.9(8)   . . . . ?
C21B C20B C22B C23B 117.0(7)  . . . . ?
C21B C20B C22B C24B -123.8(7) . . . . ?
C21B C20B C22B C25B -2.5(9)   . . . . ?
C22B C20B C21B C16B -175.6(6) . . . . ?
C26B N2B  C27B N3B  -179.0(5) . . . . ?
C26B N2B  C29B C28B 179.3(5)  . . . . ?
C26B C18B C19B C20B 180.0(6)  . . . . ?
C27B N2B  C26B C18B 88.1(7)   . . . . ?
C27B N2B  C29B C28B -0.3(7)   . . . . ?
C27B N3B  C28B C29B 0.5(7)    . . . . ?
C27B N3B  C30B C31B 120.2(6)  . . . . ?
C27B N3B  C30B C35B -62.4(8)  . . . . ?
C28B N3B  C27B N2B  -0.7(6)   . . . . ?
C28B N3B  C30B C31B -60.0(8)  . . . . ?
C28B N3B  C30B C35B 117.4(7)  . . . . ?
C29B N2B  C26B C18B -91.4(7)  . . . . ?
C29B N2B  C27B N3B  0.6(6)    . . . . ?
C30B N3B  C27B N2B  179.1(5)  . . . . ?
C30B N3B  C28B C29B -179.3(5) . . . . ?
C30B C31B C32B C33B -2.5(9)   . . . . ?
C31B C30B C35B C34B 3.8(9)    . . . . ?
C31B C30B C35B C38B -176.4(5) . . . . ?
C31B C32B C33B C34B 4.5(10)   . . . . ?
C31B C32B C33B C37B -176.9(6) . . . . ?
C32B C33B C34B C35B -2.2(9)   . . . . ?
C33B C34B C35B C30B -1.8(9)   . . . . ?
C33B C34B C35B C38B 178.4(5)  . . . . ?
C35B C30B C31B C32B -1.8(9)   . . . . ?
C35B C30B C31B C36B 177.0(6)  . . . . ?
C36B C31B C32B C33B 178.7(6)  . . . . ?
C37B C33B C34B C35B 179.3(6)  . . . . ?
C39B S1B  N4B  Cu1B -103.8(4) . . . . ?
C39B S1B  N4B  C1B  89.1(4)   . . . . ?

_olex2_submission_special_instructions 'No special instructions were received'
_vrf_PLAT420_s3011lm1
;PROBLEM: D-H Bond Without Acceptor  O1U      --H1U      .     Please Check 
RESPONSE: There is no acceptor at the distance corresponding to that of a 
hydrogen bond. 
;
_vrf_PLAT987_s3011lm1
;PROBLEM: The Flack x is >> 0 -  Do a BASF/TWIN Refinement     Please Check 
RESPONSE: A BASF/TWIN refinement was performed. The BASF refined to 0.011(14), 
which is approximately 0. Therefore, no second twin domain is present. 
;
_shelx_res_file
;
TITL s3011lm1 in P2(1)
    s3011lm1.res
    created by SHELXL-2019/3 at 12:59:22 on 23-Oct-2025
REM Tmax: 0.7449 Tmin: 0.6890 (multi-scan)
REM plate, green
CELL 0.71073 17.8931 13.9326 18.0135 90 107.464 90
ZERR 4 0.0014 0.0013 0.0017 0 0.003 0
LATT -1
SYMM -X,0.5+Y,-Z
SFAC C H Cl Cu F N O S
UNIT 167 204 4 4 12 16 23 4
ISOR 0.007 0.014 C11A
DFIX 2.1 0.03 H1X H1Y

L.S. 4
PLAN  40
SIZE 0.06 0.18 0.49
TEMP -173.14
CONF
BOND $H
WPDB -1
LIST 4
MORE -1
fmap 2
acta
OMIT 0 51
OMIT -10 0 3
OMIT -6 -7 1
OMIT -1 -2 2
OMIT -1 -2 3
OMIT -1 0 2
OMIT -1 2 2
OMIT -1 2 3
OMIT 1 -2 6
OMIT 1 2 6
OMIT 2 -3 6
OMIT 2 0 2
OMIT 4 -4 5
OMIT 4 0 1
OMIT 4 0 2
REM <olex2.extras>
REM <HklSrc "%.\\s3011lm1.hkl">
REM </olex2.extras>

WGHT    0.061300
FVAR       0.08844
CU1A  4    0.545059    0.493358    0.204905    11.00000    0.01815    0.01101 =
         0.01700   -0.00042    0.00528   -0.00018
S1A   8    0.595562    0.704202    0.276194    11.00000    0.02619    0.01236 =
         0.03215   -0.00518    0.00538   -0.00034
CL1A  3    0.461451    0.576844    0.109579    11.00000    0.02884    0.01285 =
         0.02085    0.00088    0.00420    0.00371
O1A   7    0.536350    0.391164    0.133615    11.00000    0.02387    0.01100 =
         0.01712   -0.00247    0.00162    0.00393
F1A   5    0.441604    0.719598    0.240731    11.00000    0.02922    0.04349 =
         0.03179    0.00411    0.00669    0.00940
N1A   6    0.590551    0.407202    0.291994    11.00000    0.01689    0.01658 =
         0.01695    0.00246    0.01005   -0.00396
C1A   1    0.636262    0.551258    0.360512    11.00000    0.02161    0.02410 =
         0.01712   -0.00696    0.00110    0.00244
AFIX  13
H1A   2    0.632196    0.593722    0.403890    11.00000   -1.20000
AFIX   0
N2A   6    0.546974    0.356088   -0.032994    11.00000    0.01318    0.01515 =
         0.01518    0.00021    0.00252   -0.00075
F2A   5    0.502368    0.732523    0.361535    11.00000    0.06027    0.07830 =
         0.02383    0.00217    0.01348    0.03906
O2A   7    0.590913    0.733544    0.199228    11.00000    0.04411    0.01245 =
         0.04644    0.00430    0.02237   -0.00115
C2A   1    0.597366    0.454517    0.365758    11.00000    0.02092    0.02184 =
         0.01855   -0.00436    0.00269   -0.00118
AFIX  13
H2A   2    0.632786    0.415950    0.408961    11.00000   -1.20000
AFIX   0
N3A   6    0.591160    0.489867   -0.062158    11.00000    0.01466    0.01608 =
         0.01682    0.00060    0.00578    0.00000
O3A   7    0.655180    0.747258    0.340126    11.00000    0.04044    0.01809 =
         0.05298   -0.00364   -0.00968    0.00062
F3A   5    0.505070    0.849194    0.283276    11.00000    0.06135    0.03066 =
         0.05932   -0.01061    0.00404    0.02009
C3A   1    0.722548    0.536925    0.366482    11.00000    0.01481    0.01266 =
         0.02463   -0.00532    0.00571   -0.00099
N4A   6    0.589988    0.593210    0.285092    11.00000    0.02565    0.01194 =
         0.02377   -0.00023    0.00526   -0.00173
C4A   1    0.775890    0.521217    0.438924    11.00000    0.03082    0.01841 =
         0.02009   -0.00429    0.00675    0.00524
AFIX  43
H4A   2    0.758967    0.522982    0.484102    11.00000   -1.20000
AFIX   0
C5A   1    0.854404    0.502796    0.446048    11.00000    0.02731    0.03050 =
         0.02749   -0.00378   -0.00242    0.00634
AFIX  43
H5A   2    0.890907    0.493794    0.496129    11.00000   -1.20000
AFIX   0
C6A   1    0.879092    0.497632    0.381059    11.00000    0.02349    0.02752 =
         0.03433   -0.00531    0.01198    0.00370
AFIX  43
H6A   2    0.932098    0.482868    0.385528    11.00000   -1.20000
AFIX   0
C7A   1    0.825730    0.514218    0.309131    11.00000    0.02362    0.02947 =
         0.03208    0.00212    0.01034   -0.00118
AFIX  43
H7A   2    0.842952    0.513184    0.264121    11.00000   -1.20000
AFIX   0
C8A   1    0.748364    0.532171    0.301129    11.00000    0.02251    0.02790 =
         0.01804    0.00088    0.00571   -0.00227
AFIX  43
H8A   2    0.712355    0.541374    0.250815    11.00000   -1.20000
AFIX   0
C9A   1    0.518404    0.464639    0.379581    11.00000    0.03287    0.01974 =
         0.02389   -0.00293    0.01155   -0.00564
C10A  1    0.514830    0.505444    0.447952    11.00000    0.03338    0.09498 =
         0.05127   -0.03652    0.02402   -0.02143
AFIX  43
H10A  2    0.561759    0.522317    0.487116    11.00000   -1.20000
AFIX   0
C11A  1    0.442608    0.522063    0.459877    11.00000    0.05699    0.10555 =
         0.07093   -0.04190    0.03811   -0.01289
AFIX  43
H11A  2    0.440756    0.555180    0.505392    11.00000   -1.20000
AFIX   0
C12A  1    0.375622    0.492427    0.408635    11.00000    0.02795    0.07413 =
         0.09351   -0.04410    0.03607   -0.01926
AFIX  43
H12A  2    0.327245    0.499927    0.419639    11.00000   -1.20000
AFIX   0
C13A  1    0.377619    0.450943    0.339785    11.00000    0.03281    0.04129 =
         0.05062   -0.01123    0.01732   -0.00893
AFIX  43
H13A  2    0.330499    0.431446    0.302063    11.00000   -1.20000
AFIX   0
C14A  1    0.448420    0.438188    0.326448    11.00000    0.02544    0.02851 =
         0.03731   -0.00603    0.01622   -0.00299
AFIX  43
H14A  2    0.449325    0.410005    0.278703    11.00000   -1.20000
AFIX   0
C15A  1    0.623678    0.324837    0.289333    11.00000    0.01524    0.01845 =
         0.01615    0.00317    0.00548   -0.00122
AFIX  43
H15A  2    0.651963    0.295751    0.337222    11.00000   -1.20000
AFIX   0
C16A  1    0.620272    0.274779    0.218422    11.00000    0.01550    0.00928 =
         0.01967   -0.00203    0.00331    0.00050
C17A  1    0.574206    0.309211    0.146316    11.00000    0.01220    0.01430 =
         0.02440   -0.00026    0.00708   -0.00442
C18A  1    0.566435    0.248616    0.079582    11.00000    0.01377    0.00658 =
         0.01776   -0.00157    0.00509   -0.00267
C19A  1    0.608619    0.164399    0.087421    11.00000    0.01472    0.00983 =
         0.02052   -0.00325    0.00795   -0.00710
AFIX  43
H19A  2    0.603277    0.126250    0.042411    11.00000   -1.20000
AFIX   0
C20A  1    0.659018    0.132479    0.158732    11.00000    0.01232    0.01530 =
         0.02621    0.00059    0.00243    0.00189
C21A  1    0.662814    0.188304    0.224463    11.00000    0.01732    0.01333 =
         0.02044    0.00359    0.00356    0.00064
AFIX  43
H21A  2    0.694667    0.167537    0.274113    11.00000   -1.20000
AFIX   0
C22A  1    0.706574    0.040123    0.161691    11.00000    0.02357    0.01167 =
         0.03392    0.00217    0.00738    0.00254
C23A  1    0.759626    0.017934    0.242860    11.00000    0.05763    0.02551 =
         0.04618   -0.00570   -0.00999    0.02276
AFIX 137
H23A  2    0.790575   -0.039618    0.241210    11.00000   -1.50000
H23B  2    0.727689    0.006794    0.277721    11.00000   -1.50000
H23C  2    0.794885    0.072293    0.262084    11.00000   -1.50000
AFIX   0
C24A  1    0.756806    0.050125    0.108158    11.00000    0.03550    0.02384 =
         0.07370    0.01129    0.03547    0.01053
AFIX 137
H24A  2    0.795281    0.101394    0.127258    11.00000   -1.50000
H24B  2    0.723597    0.065972    0.055604    11.00000   -1.50000
H24C  2    0.784159   -0.010496    0.106848    11.00000   -1.50000
AFIX   0
C25A  1    0.649666   -0.044646    0.132628    11.00000    0.02372    0.01294 =
         0.04809   -0.00648    0.00766    0.00149
AFIX 137
H25A  2    0.679707   -0.103875    0.134451    11.00000   -1.50000
H25B  2    0.617515   -0.032403    0.078976    11.00000   -1.50000
H25C  2    0.615670   -0.051442    0.166020    11.00000   -1.50000
AFIX   0
C26A  1    0.510735    0.280858    0.004052    11.00000    0.01553    0.01337 =
         0.01553   -0.00281    0.00278   -0.00379
AFIX  23
H26A  2    0.495490    0.225250   -0.031508    11.00000   -1.20000
H26B  2    0.462762    0.306834    0.013216    11.00000   -1.20000
AFIX   0
C27A  1    0.550164    0.449363   -0.019255    11.00000    0.01577    0.01713 =
         0.01379    0.00327    0.00469    0.00331
AFIX  43
H27A  2    0.527418    0.481936    0.014978    11.00000   -1.20000
AFIX   0
C28A  1    0.615268    0.418434   -0.104030    11.00000    0.01945    0.01353 =
         0.01894   -0.00375    0.01073   -0.00172
AFIX  43
H28A  2    0.645712    0.426682   -0.138640    11.00000   -1.20000
AFIX   0
C29A  1    0.586669    0.335156   -0.085530    11.00000    0.01384    0.01952 =
         0.02092    0.00042    0.00428    0.00672
AFIX  43
H29A  2    0.592849    0.273376   -0.105222    11.00000   -1.20000
AFIX   0
C30A  1    0.612066    0.589828   -0.064097    11.00000    0.01343    0.01284 =
         0.02228    0.00381    0.01161    0.00448
C31A  1    0.586013    0.637990   -0.135733    11.00000    0.01216    0.02526 =
         0.02513   -0.00190    0.00985    0.00399
C32A  1    0.612093    0.731153   -0.138174    11.00000    0.02164    0.02020 =
         0.02892    0.00560    0.01616    0.00223
AFIX  43
H32A  2    0.596195    0.764921   -0.186183    11.00000   -1.20000
AFIX   0
C33A  1    0.661230    0.777627   -0.072233    11.00000    0.01635    0.01944 =
         0.04389    0.00336    0.01684    0.00584
C34A  1    0.681448    0.728296   -0.002375    11.00000    0.01533    0.02320 =
         0.02638   -0.00576    0.00965   -0.00172
AFIX  43
H34A  2    0.712280    0.759793    0.043346    11.00000   -1.20000
AFIX   0
C35A  1    0.657745    0.632818    0.003081    11.00000    0.00911    0.01680 =
         0.02825   -0.00102    0.00895    0.00611
C36A  1    0.531000    0.592011   -0.206739    11.00000    0.02069    0.02647 =
         0.02669    0.00500    0.00492   -0.00220
AFIX 137
H36A  2    0.560302    0.547845   -0.229973    11.00000   -1.50000
H36B  2    0.506397    0.641808   -0.244616    11.00000   -1.50000
H36C  2    0.490438    0.556406   -0.191921    11.00000   -1.50000
AFIX   0
C37A  1    0.690667    0.878047   -0.078622    11.00000    0.04459    0.01281 =
         0.04847   -0.00363    0.02329   -0.00212
AFIX 137
H37A  2    0.645981    0.921196   -0.099230    11.00000   -1.50000
H37B  2    0.723206    0.877747   -0.113745    11.00000   -1.50000
H37C  2    0.721901    0.900307   -0.027032    11.00000   -1.50000
AFIX   0
C38A  1    0.680900    0.583467    0.081652    11.00000    0.01949    0.02813 =
         0.02132   -0.00463    0.00748   -0.00334
AFIX 137
H38A  2    0.637342    0.586931    0.104012    11.00000   -1.50000
H38B  2    0.726913    0.615473    0.116489    11.00000   -1.50000
H38C  2    0.693420    0.516077    0.075275    11.00000   -1.50000
AFIX   0
C39A  1    0.505542    0.752261    0.290916    11.00000    0.04358    0.02644 =
         0.02055   -0.00231    0.00701    0.01564

CU1B  4    0.058628    0.211103    0.212850    11.00000    0.01720    0.01020 =
         0.01571   -0.00058    0.00522   -0.00196
CL1B  3   -0.026129    0.123728    0.119409    11.00000    0.02457    0.01363 =
         0.01920   -0.00100    0.00347   -0.00506
S1B   8    0.110915    0.005277    0.294562    11.00000    0.02443    0.01265 =
         0.01984    0.00032    0.00931    0.00200
O1B   7    0.046208    0.311454    0.138689    11.00000    0.01630    0.01512 =
         0.01670   -0.00356    0.00468   -0.00353
F1B   5    0.014393   -0.054664    0.367939    11.00000    0.04501    0.03419 =
         0.02272    0.00140    0.01288   -0.01843
N1B   6    0.120886    0.294028    0.295998    11.00000    0.01978    0.00970 =
         0.01609    0.00233    0.00933    0.00021
C1B   1    0.103069    0.159810    0.373651    11.00000    0.02631    0.01587 =
         0.01350    0.00110    0.00544   -0.00479
AFIX  13
H1B   2    0.132143    0.114170    0.415132    11.00000   -1.20000
AFIX   0
F2B   5   -0.040881   -0.037818    0.245591    11.00000    0.03404    0.03261 =
         0.02472   -0.00175    0.00604   -0.01398
N2B   6    0.047948    0.346563   -0.031074    11.00000    0.01417    0.01304 =
         0.01312   -0.00204    0.00721   -0.00204
O2B   7    0.120281   -0.019261    0.220078    11.00000    0.03554    0.01818 =
         0.02409    0.00311    0.01610    0.00480
C2B   1    0.155209    0.246787    0.372344    11.00000    0.02831    0.01566 =
         0.01164    0.00166    0.00403   -0.00186
AFIX  13
H2B   2    0.153114    0.292219    0.414651    11.00000   -1.20000
AFIX   0
N3B   6    0.092793    0.212804   -0.061264    11.00000    0.01464    0.00892 =
         0.02291    0.00024    0.00853    0.00030
O3B   7    0.169027   -0.026261    0.363579    11.00000    0.03468    0.01167 =
         0.02557    0.00211    0.00942    0.00687
F3B   5    0.035479   -0.158258    0.288107    11.00000    0.06365    0.00936 =
         0.05384   -0.00226    0.01993   -0.01108
C3B   1    0.028871    0.191729    0.390078    11.00000    0.03267    0.00889 =
         0.02703   -0.00124    0.01860   -0.00179
N4B   6    0.087943    0.113491    0.296529    11.00000    0.01991    0.00899 =
         0.01481    0.00003    0.00682    0.00026
C4B   1   -0.044011    0.193962    0.334592    11.00000    0.03154    0.01880 =
         0.03446   -0.00134    0.01424   -0.00537
AFIX  43
H4B   2   -0.049540    0.171640    0.283387    11.00000   -1.20000
AFIX   0
C5B   1   -0.109288    0.228573    0.353035    11.00000    0.02811    0.02127 =
         0.06740   -0.00157    0.02388   -0.00460
AFIX  43
H5B   2   -0.158860    0.230560    0.314326    11.00000   -1.20000
AFIX   0
C6B   1   -0.101987    0.259767    0.427051    11.00000    0.05793    0.02154 =
         0.09928   -0.01706    0.06158   -0.00627
AFIX  43
H6B   2   -0.146345    0.284729    0.439167    11.00000   -1.20000
AFIX   0
C7B   1   -0.030275    0.255095    0.484293    11.00000    0.06544    0.03210 =
         0.05715   -0.02096    0.04667   -0.01265
AFIX  43
H7B   2   -0.025879    0.274277    0.536040    11.00000   -1.20000
AFIX   0
C8B   1    0.035193    0.222208    0.465632    11.00000    0.04739    0.02364 =
         0.03315   -0.00272    0.01854   -0.01016
AFIX  43
H8B   2    0.084638    0.220433    0.504548    11.00000   -1.20000
AFIX   0
C9B   1    0.241125    0.222334    0.381236    11.00000    0.02213    0.01207 =
         0.02058    0.00758    0.00611   -0.00112
C10B  1    0.297049    0.236029    0.451263    11.00000    0.03237    0.04140 =
         0.02385    0.00694   -0.00215   -0.00516
AFIX  43
H10B  2    0.281519    0.256601    0.494713    11.00000   -1.20000
AFIX   0
C11B  1    0.374913    0.220793    0.460246    11.00000    0.03278    0.07908 =
         0.03469    0.01500   -0.00825   -0.00363
AFIX  43
H11B  2    0.412388    0.230167    0.509731    11.00000   -1.20000
AFIX   0
C12B  1    0.399233    0.192074    0.398284    11.00000    0.02016    0.05672 =
         0.05440    0.02895    0.00103    0.00567
AFIX  43
H12B  2    0.453418    0.183512    0.404361    11.00000   -1.20000
AFIX   0
C13B  1    0.344401    0.175794    0.327265    11.00000    0.02892    0.02964 =
         0.04979    0.00573    0.02014    0.00348
AFIX  43
H13B  2    0.360096    0.153922    0.284258    11.00000   -1.20000
AFIX   0
C14B  1    0.265124    0.191989    0.319437    11.00000    0.02078    0.02656 =
         0.02781   -0.00108    0.00185   -0.00324
AFIX  43
H14B  2    0.227150    0.181781    0.270376    11.00000   -1.20000
AFIX   0
C15B  1    0.145303    0.380226    0.288922    11.00000    0.01832    0.01360 =
         0.01711   -0.00274    0.00738    0.00073
AFIX  43
H15B  2    0.177524    0.410437    0.334627    11.00000   -1.20000
AFIX   0
C16B  1    0.127832    0.432815    0.218692    11.00000    0.01322    0.01879 =
         0.01553   -0.00119    0.00501    0.00571
C17B  1    0.079404    0.396340    0.147028    11.00000    0.01492    0.01044 =
         0.01814   -0.00102    0.00890    0.00013
C18B  1    0.065431    0.454945    0.081208    11.00000    0.01286    0.01347 =
         0.01960   -0.00118    0.00663    0.00380
C19B  1    0.103037    0.542371    0.084489    11.00000    0.01456    0.01459 =
         0.01968    0.00338    0.00826    0.00274
AFIX  43
H19B  2    0.093135    0.579914    0.038524    11.00000   -1.20000
AFIX   0
C20B  1    0.155919    0.577433    0.154540    11.00000    0.01217    0.01167 =
         0.01833    0.00009    0.00417    0.00437
C21B  1    0.165129    0.523784    0.219822    11.00000    0.01551    0.00846 =
         0.02196   -0.00352    0.00470   -0.00469
AFIX  43
H21B  2    0.197656    0.547753    0.268090    11.00000   -1.20000
AFIX   0
C22B  1    0.200143    0.671844    0.153983    11.00000    0.02006    0.01614 =
         0.02637    0.00550    0.00401   -0.00689
C23B  1    0.252227    0.658609    0.101301    11.00000    0.02429    0.02836 =
         0.07556    0.02464    0.02543    0.00033
AFIX 137
H23D  2    0.219607    0.642875    0.048492    11.00000   -1.50000
H23E  2    0.289435    0.606327    0.121423    11.00000   -1.50000
H23F  2    0.281049    0.718137    0.100195    11.00000   -1.50000
AFIX   0
C24B  1    0.142204    0.753567    0.121935    11.00000    0.01941    0.01723 =
         0.04990   -0.00454    0.01381   -0.00502
AFIX 137
H24D  2    0.104220    0.756991    0.151323    11.00000   -1.50000
H24E  2    0.114571    0.741562    0.066921    11.00000   -1.50000
H24F  2    0.170743    0.814443    0.127051    11.00000   -1.50000
AFIX   0
C25B  1    0.252134    0.699918    0.234932    11.00000    0.05566    0.03679 =
         0.04094    0.01207   -0.01159   -0.02992
AFIX 137
H25D  2    0.279951    0.759574    0.231560    11.00000   -1.50000
H25E  2    0.290215    0.648717    0.255745    11.00000   -1.50000
H25F  2    0.219612    0.709485    0.269458    11.00000   -1.50000
AFIX   0
C26B  1    0.009140    0.418354    0.006221    11.00000    0.01876    0.00929 =
         0.01745   -0.00016    0.00766    0.00394
AFIX  23
H26C  2   -0.036668    0.388510    0.017136    11.00000   -1.20000
H26D  2   -0.009868    0.472785   -0.029837    11.00000   -1.20000
AFIX   0
C27B  1    0.052327    0.251877   -0.017639    11.00000    0.00995    0.01287 =
         0.02016    0.00428    0.00371    0.00133
AFIX  43
H27B  2    0.030470    0.218433    0.016873    11.00000   -1.20000
AFIX   0
C28B  1    0.113481    0.284642   -0.103639    11.00000    0.02038    0.01891 =
         0.02395    0.00122    0.00873   -0.00419
AFIX  43
H28B  2    0.142279    0.276856   -0.139781    11.00000   -1.20000
AFIX   0
C29B  1    0.085735    0.367733   -0.084841    11.00000    0.01745    0.01809 =
         0.01285    0.00455    0.00606   -0.00040
AFIX  43
H29B  2    0.091261    0.429449   -0.104996    11.00000   -1.20000
AFIX   0
C30B  1    0.112187    0.111113   -0.063573    11.00000    0.01261    0.01010 =
         0.03224   -0.00031    0.00908   -0.00084
C31B  1    0.085270    0.063736   -0.134192    11.00000    0.01450    0.01346 =
         0.03104   -0.00700    0.00877   -0.00514
C32B  1    0.109843   -0.031609   -0.135389    11.00000    0.02521    0.01213 =
         0.02564   -0.00807    0.01664   -0.00777
AFIX  43
H32B  2    0.090774   -0.067131   -0.182305    11.00000   -1.20000
AFIX   0
C33B  1    0.159814   -0.075704   -0.072381    11.00000    0.02258    0.01171 =
         0.04059    0.00162    0.02085    0.00089
C34B  1    0.183207   -0.026907   -0.002929    11.00000    0.01333    0.01444 =
         0.03559    0.00843    0.01066   -0.00204
AFIX  43
H34B  2    0.216576   -0.058489    0.041441    11.00000   -1.20000
AFIX   0
C35B  1    0.159933    0.067189    0.005084    11.00000    0.01131    0.01511 =
         0.02386    0.00307    0.00995    0.00254
C36B  1    0.031706    0.109526   -0.205396    11.00000    0.02233    0.02059 =
         0.02906   -0.00478    0.01541   -0.00400
AFIX 137
H36D  2   -0.006393    0.150002   -0.190745    11.00000   -1.50000
H36E  2    0.003990    0.059571   -0.241536    11.00000   -1.50000
H36F  2    0.062393    0.149036   -0.230605    11.00000   -1.50000
AFIX   0
C37B  1    0.187131   -0.177081   -0.078749    11.00000    0.03343    0.01792 =
         0.05893   -0.00186    0.02235   -0.00059
AFIX 137
H37D  2    0.231756   -0.191827   -0.033169    11.00000   -1.50000
H37E  2    0.203078   -0.183248   -0.126041    11.00000   -1.50000
H37F  2    0.144287   -0.221954   -0.081170    11.00000   -1.50000
AFIX   0
C38B  1    0.185368    0.116747    0.082713    11.00000    0.01599    0.02008 =
         0.02338    0.00258    0.00883   -0.00153
AFIX 137
H38D  2    0.145550    0.107413    0.109368    11.00000   -1.50000
H38E  2    0.191849    0.185519    0.075019    11.00000   -1.50000
H38F  2    0.235295    0.089634    0.114389    11.00000   -1.50000
AFIX   0
C39B  1    0.024450   -0.065056    0.298168    11.00000    0.03777    0.00956 =
         0.01854    0.00110    0.00363   -0.00331

O1U   7    0.290973    0.959686    0.231378    11.00000    0.04510    0.03930 =
         0.03882   -0.00149    0.02678   -0.00018
AFIX 147
H1U   2    0.270123    0.910377    0.207006    11.00000   -1.50000
AFIX   0
C1U   1    0.331274    0.934779    0.310266    11.00000    0.04802    0.03036 =
         0.04672    0.00336    0.02535    0.00549
AFIX 137
H1UA  2    0.386737    0.951944    0.322142    11.00000   -1.50000
H1UB  2    0.326541    0.865582    0.317524    11.00000   -1.50000
H1UC  2    0.308162    0.969742    0.345197    11.00000   -1.50000
AFIX   0

O1V   7    0.787476    0.755011    0.231466    11.00000    0.07654    0.03279 =
         0.06337    0.00560    0.03288    0.00492
AFIX 147
H1V   2    0.741271    0.741144    0.229640    11.00000   -1.50000
AFIX   0
C1V   1    0.834976    0.770102    0.313739    11.00000    0.07002    0.03433 =
         0.07748    0.00314    0.04274   -0.00082
AFIX 137
H1VA  2    0.877110    0.815918    0.315803    11.00000   -1.50000
H1VB  2    0.857684    0.708839    0.336367    11.00000   -1.50000
H1VC  2    0.801469    0.795505    0.343320    11.00000   -1.50000
AFIX   0

O1W   7    0.334334    0.727154    0.530237    10.75000    0.14149    0.04440 =
         0.02529    0.00655    0.01511   -0.02187
AFIX 147
H1W   2    0.291478    0.702579    0.504645    10.75000   -1.50000
AFIX   0
C1W   1    0.370312    0.765013    0.480699    10.75000    0.16451    0.07968 =
         0.04139   -0.00725    0.02778   -0.01446
AFIX 137
H1WA  2    0.338382    0.817414    0.451136    10.75000   -1.50000
H1WB  2    0.376737    0.715178    0.444706    10.75000   -1.50000
H1WC  2    0.421856    0.789846    0.510402    10.75000   -1.50000
AFIX   0

O1X   7    0.703717    0.924952    0.403253    11.00000    0.10936    0.09653 =
         0.14084    0.01569    0.01195   -0.01208
AFIX 147
H1X   2    0.691457    0.873207    0.420521    11.00000   -1.50000
AFIX   0
C1X   1    0.636596    0.990040    0.383969    11.00000    0.11082    0.08679 =
         0.12537   -0.04458    0.05009    0.00267
AFIX 137
H1XA  2    0.593391    0.960438    0.398651    11.00000   -1.50000
H1XB  2    0.619869    1.002881    0.327895    11.00000   -1.50000
H1XC  2    0.651511    1.050454    0.412427    11.00000   -1.50000
AFIX   0
O1Y   7    0.833911    0.965575    0.509605    11.00000    0.08792    0.09750 =
         0.10631    0.03723    0.03852   -0.00007
AFIX 147
H1Y   2    0.793061    0.959606    0.471834    11.00000   -1.50000
AFIX   0
C1Y   1    0.894526    0.989287    0.483056    11.00000    0.05603    0.05691 =
         0.13631    0.00695    0.00904    0.01014
AFIX 137
H1YA  2    0.878838    1.041920    0.445493    11.00000   -1.50000
H1YB  2    0.909569    0.933472    0.457659    11.00000   -1.50000
H1YC  2    0.939137    1.009667    0.526761    11.00000   -1.50000
AFIX   0

O1Z   7    0.211373    0.633209    0.429679    10.75000    0.06271    0.06030 =
         0.07865    0.02710    0.03078    0.01722
AFIX 147
H1Z   2    0.197648    0.579875    0.443016    10.75000   -1.50000
AFIX   0
C1Z   1    0.146462    0.683641    0.389102    10.75000    0.09734    0.15958 =
         0.05352    0.01755    0.03165    0.07803
AFIX 137
H1ZA  2    0.132073    0.729056    0.424056    10.75000   -1.50000
H1ZB  2    0.102956    0.639122    0.367490    10.75000   -1.50000
H1ZC  2    0.157809    0.718914    0.346660    10.75000   -1.50000
AFIX   0
HKLF 4


REM  s3011lm1 in P2(1)
REM wR2 = 0.1097, GooF = S = 1.031, Restrained GooF = 1.034 for all data
REM R1 = 0.0437 for 12664 Fo > 4sig(Fo) and 0.0634 for all 15608 data
REM 1069 parameters refined using 8 restraints

END

WGHT      0.0614      0.0000

REM Highest difference peak  0.910,  deepest hole -0.412,  1-sigma level  0.070
Q1    1   0.8035  0.7982  0.3890  11.00000  0.05    0.91
Q2    1   0.6915  1.0556  0.4266  11.00000  0.05    0.78
Q3    1   0.2688  0.7473  0.4639  11.00000  0.05    0.68
Q4    1   0.3029  0.9074  0.3924  11.00000  0.05    0.50
Q5    1   0.6060  1.0840  0.3684  11.00000  0.05    0.45
Q6    1   0.7715  0.9591  0.4642  11.00000  0.05    0.42
Q7    1   0.4579  0.4736  0.4913  11.00000  0.05    0.37
Q8    1   0.2109  0.5178  0.4711  11.00000  0.05    0.36
Q9    1   0.2346  0.5765  0.5221  11.00000  0.05    0.35
Q10   1   0.3003  0.7341  0.5523  11.00000  0.05    0.35
Q11   1   0.4926  0.4956  0.1518  11.00000  0.05    0.33
Q12   1   0.6893  0.2030  0.2825  11.00000  0.05    0.31
Q13   1   0.0819  0.2663  0.2629  11.00000  0.05    0.31
Q14   1   0.5481  0.7182  0.2844  11.00000  0.05    0.30
Q15   1   0.4970  0.4950  0.2090  11.00000  0.05    0.30
Q16   1   0.0720  0.1568  0.2662  11.00000  0.05    0.29
Q17   1   0.6668  0.7562  0.2971  11.00000  0.05    0.29
Q18   1   0.0970  0.4838  0.0800  11.00000  0.05    0.28
Q19   1   0.5372  0.4001  0.2009  11.00000  0.05    0.27
Q20   1   0.5997  0.2205  0.0815  11.00000  0.05    0.27
Q21   1   0.3365  0.7811  0.4496  11.00000  0.05    0.27
Q22   1   0.5746  0.3858 -0.1194  11.00000  0.05    0.27
Q23   1   0.3989  0.7143  0.5538  11.00000  0.05    0.27
Q24   1   0.1571  0.0807 -0.0282  11.00000  0.05    0.26
Q25   1   0.5227  0.5742  0.1326  11.00000  0.05    0.26
Q26   1   0.2676  0.5790  0.4808  11.00000  0.05    0.26
Q27   1   0.6245  0.9426 -0.0757  11.00000  0.05    0.26
Q28   1   0.5590  0.4822 -0.0480  11.00000  0.05    0.26
Q29   1   0.1008  0.0849  0.2881  11.00000  0.05    0.25
Q30   1   0.0233  0.3807 -0.0171  11.00000  0.05    0.25
Q31   1   0.5278  0.3191 -0.0160  11.00000  0.05    0.25
Q32   1   0.6687  0.7399  0.3611  11.00000  0.05    0.25
Q33   1   0.6512  0.2547  0.2205  11.00000  0.05    0.25
Q34   1   0.2379  0.6625  0.4754  11.00000  0.05    0.25
Q35   1   0.1832 -0.1042 -0.0884  11.00000  0.05    0.25
Q36   1   0.0112 -0.0803  0.3986  11.00000  0.05    0.25
Q37   1   0.0674  0.1153  0.2170  11.00000  0.05    0.25
Q38   1   0.1157  0.5590  0.1247  11.00000  0.05    0.25
Q39   1   0.6006  0.4602  0.2705  11.00000  0.05    0.25
Q40   1   0.8938  1.0313  0.5712  11.00000  0.05    0.25
;
_shelx_res_checksum               51874
_shelx_hkl_file
;
   2   0   0  418.86   11.70
   2   0   0  411.73   11.42
   2   0   0  419.70   11.71
   2   0   0  405.85   11.42
  -2   0   0  413.43   11.71
  -2   0   0  419.78   11.72
  -2   0   0  406.39   11.42
  -2   0   0  414.11   11.42
  -2   0   0  404.98   12.24
  -3   0   0    4.15    0.29
  -3   0   0    3.94    0.30
  -3   0   0    3.75    0.30
   3   0   0    3.54    0.26
   3   0   0    3.78    0.27
   3   0   0    3.90    0.42
   3   0   0    3.80    0.30
   3   0   0    3.44    0.30
  -3   0   0    3.79    0.30
  -3   0   0    4.34    0.44
  -4   0   0  139.66    4.35
  -4   0   0  144.62    3.91
  -4   0   0  138.09    4.02
   4   0   0  138.70    3.98
  -4   0   0  139.67    4.01
   4   0   0  135.36    4.33
   4   0   0  136.43    3.92
   4   0   0  136.48    3.91
  -4   0   0  125.44    3.91
   4   0   0  145.29    3.98
  -5   0   0    1.25    0.33
   5   0   0    0.56    0.33
   5   0   0    0.00    0.24
   5   0   0    0.01    0.26
  -5   0   0    0.22    0.31
  -5   0   0    0.21    0.47
  -5   0   0   -0.06    0.30
   5   0   0   -0.59    0.47
   5   0   0    0.50    0.34
  -5   0   0    0.70    0.31
   6   0   0    5.03    0.44
  -6   0   0    5.04    0.44
  -6   0   0    5.39    0.41
   6   0   0    5.03    0.44
  -6   0   0    5.10    0.41
  -6   0   0    4.71    0.43
   7   0   0    1.23    0.51
  -7   0   0    2.26    0.39
   7   0   0    1.90    0.39
  -7   0   0    3.50    0.42
  -7   0   0    1.62    0.33
   7   0   0    0.86    0.36
  -7   0   0    1.86    0.35
   8   0   0    3.57    0.69
   8   0   0    4.33    0.47
  -8   0   0    4.17    0.38
  -8   0   0    4.40    0.46
  -9   0   0    3.13    0.47
   9   0   0    3.73    0.47
  -9   0   0    3.24    0.36
  -9   0   0    3.45    0.46
   9   0   0    2.87    0.72
   9   0   0    3.60    0.49
  10   0   0   16.48    1.39
 -10   0   0   18.11    0.91
 -10   0   0   15.96    0.91
  10   0   0   18.27    0.97
  10   0   0   17.26    0.91
  11   0   0    1.10    0.73
 -11   0   0    1.19    0.44
  11   0   0    1.16    0.48
  11   0   0    0.79    0.48
 -11   0   0    0.60    0.46
  12   0   0   16.97    1.02
 -12   0   0   17.57    1.00
  12   0   0   16.25    1.38
 -12   0   0   17.10    1.03
 -12   0   0   14.81    0.99
  12   0   0   17.07    1.04
  13   0   0    0.88    0.85
  13   0   0    0.73    0.55
 -13   0   0    0.44    0.50
 -13   0   0    0.00    0.52
 -13   0   0    0.25    0.52
  14   0   0   60.76    2.78
  14   0   0   56.79    2.06
  14   0   0   58.49    2.07
 -14   0   0   57.26    2.11
 -14   0   0   56.56    2.14
 -15   0   0    0.91    0.60
  15   0   0    0.63    0.61
  15   0   0   -0.01    0.93
  16   0   0    6.67    0.77
  16   0   0    4.74    1.23
 -16   0   0    5.18    0.75
  17   0   0    4.16    1.26
 -17   0   0    4.47    0.76
  17   0   0    4.94    0.74
  18   0   0   10.72    0.91
 -18   0   0    9.76    0.98
  18   0   0   11.90    1.64
  19   0   0    1.03    0.66
 -19   0   0    1.23    0.71
  19   0   0    1.17    1.27
  20   0   0   11.04    1.74
  20   0   0   11.12    0.92
 -20   0   0   11.36    1.04
  -1  -1   0  125.60    3.60
  -1  -1   0  124.37    3.68
   1  -1   0  130.24    3.66
   1  -1   0  131.43    3.58
  -1  -1   0  129.29    3.60
   1   1   0  133.97    3.69
  -1   1   0  122.69    3.57
  -1   1   0  120.35    3.57
   1   1   0  130.71    3.69
  -1   1   0  121.09    3.66
   2  -1   0   44.06    1.35
   2  -1   0   44.56    1.36
   2  -1   0   44.22    1.35
  -2  -1   0   46.14    1.41
  -2  -1   0   46.06    1.41
  -2  -1   0   44.22    1.43
   2  -1   0   44.50    1.36
   2   1   0   45.63    1.44
  -2   1   0   45.40    1.37
  -2   1   0   46.33    1.38
  -2   1   0   45.34    1.34
   2   1   0   46.42    1.42
  -2   1   0   45.28    1.35
   2   1   0   44.74    1.43
  -3  -1   0  216.20    6.20
   3  -1   0  225.21    6.14
  -3  -1   0  222.52    6.20
   3  -1   0  225.43    6.27
  -3  -1   0  218.17    6.36
  -3  -1   0  218.26    6.66
   3  -1   0  217.51    6.14
   3  -1   0  221.02    6.27
  -3  -1   0  216.68    6.35
   3   1   0  213.98    6.20
   3   1   0  224.19    6.35
  -3   1   0  215.12    6.13
  -3   1   0  221.96    6.13
   3   1   0  223.43    6.21
   3   1   0  221.05    6.66
  -3   1   0  218.76    6.29
   3   1   0  215.02    6.34
  -3   1   0  223.99    6.29
  -4  -1   0  262.82    8.05
  -4  -1   0  248.25    7.46
  -4  -1   0  266.29    7.67
  -4  -1   0  257.02    7.65
   4  -1   0  272.32    7.41
  -4  -1   0  266.30    7.48
   4  -1   0  263.70    7.41
  -4   1   0  271.42    7.59
   4   1   0  261.24    7.48
   4   1   0  268.90    8.06
   4   1   0  270.45    7.49
  -4   1   0  262.09    7.39
  -4   1   0  275.51    7.39
  -4   1   0  270.69    7.59
   4   1   0  256.19    7.63
   4   1   0  273.16    7.65
  -5  -1   0    3.64    0.49
   5  -1   0    4.18    0.38
  -5  -1   0    5.28    0.60
  -5  -1   0    3.36    0.46
  -5  -1   0    3.24    0.43
  -5  -1   0    3.96    0.44
   5  -1   0    4.00    0.37
   5   1   0    2.67    0.44
   5   1   0    2.85    0.56
  -5   1   0    2.56    0.34
   5   1   0    2.37    0.41
   5   1   0    2.02    0.47
   6  -1   0   71.37    2.24
  -6  -1   0   70.75    2.33
  -6  -1   0   73.32    2.28
  -6  -1   0   72.97    2.35
  -6  -1   0   75.79    2.28
   6  -1   0   70.08    2.21
   6   1   0   76.26    2.30
   6   1   0   79.48    2.31
   6   1   0   70.91    2.60
   6   1   0   73.35    2.31
  -6   1   0   75.20    2.26
   6   1   0   73.90    2.31
  -6   1   0   76.08    2.27
   7  -1   0    8.97    0.68
   7  -1   0    9.53    0.63
  -7  -1   0   12.25    0.76
  -7  -1   0   10.25    0.76
  -7  -1   0   10.83    0.78
  -7  -1   0    9.51    0.73
   7   1   0    9.10    0.70
  -7   1   0    8.50    0.66
   7   1   0    9.11    0.68
   7   1   0    9.02    0.81
   7   1   0    9.63    0.65
  -7   1   0    9.89    0.67
   8  -1   0    2.74    0.41
   8  -1   0    2.75    0.65
  -8  -1   0    3.10    0.51
  -8  -1   0    2.61    0.44
  -8  -1   0    2.22    0.46
   8   1   0    1.90    0.47
  -8   1   0    1.91    0.39
   8   1   0    1.81    0.63
   8   1   0    2.15    0.46
   8   1   0    1.64    0.39
  -8   1   0    1.83    0.41
  -9  -1   0   18.97    0.99
  -9  -1   0   19.31    1.03
   9  -1   0   20.49    1.33
   9  -1   0   21.47    0.94
  -9  -1   0   20.03    0.99
   9  -1   0   20.08    0.90
  -9   1   0   18.45    0.93
   9   1   0   19.44    1.39
   9   1   0   19.56    0.99
  -9   1   0   19.65    0.95
   9   1   0   18.72    0.85
   9   1   0   19.85    1.05
 -10  -1   0    6.40    0.64
 -10  -1   0    6.67    0.63
  10  -1   0    5.95    0.55
  10  -1   0    6.50    0.90
  10  -1   0    5.67    0.53
 -10  -1   0    6.19    0.55
 -10   1   0    6.35    0.55
  10   1   0    6.86    0.93
 -10   1   0    7.67    0.58
  10   1   0    6.57    0.64
  10   1   0    5.43    0.62
  11  -1   0   10.35    1.12
 -11  -1   0   10.92    0.89
 -11  -1   0   12.47    0.90
  11  -1   0   11.46    0.84
 -11  -1   0   10.35    0.82
  11  -1   0   11.01    0.82
 -11   1   0   13.98    0.89
 -11   1   0   14.39    0.85
  11   1   0   13.27    0.93
  11   1   0   11.63    0.90
  11   1   0   12.40    1.17
 -12  -1   0   33.34    1.28
 -12  -1   0   33.33    1.47
  12  -1   0   34.45    1.36
 -12  -1   0   34.06    1.47
  12  -1   0   32.65    1.36
  12  -1   0   31.56    1.88
  12   1   0   34.86    1.47
  12   1   0   34.12    1.97
  12   1   0   34.24    1.43
 -12   1   0   34.88    1.43
 -12   1   0   35.50    1.38
 -13  -1   0    5.99    0.73
 -13  -1   0    5.07    0.71
  13  -1   0    5.13    0.63
  13  -1   0    6.64    0.65
  13  -1   0    6.19    1.07
  13   1   0    9.28    1.19
  13   1   0    8.44    0.79
 -13   1   0    7.75    0.71
 -13   1   0    8.42    0.68
  13   1   0    7.45    0.77
  14  -1   0   24.34    1.20
 -14  -1   0   26.74    1.36
  14  -1   0   24.43    1.88
  14  -1   0   25.83    1.24
 -14  -1   0   24.29    1.33
  14   1   0   23.55    1.32
  14   1   0   24.38    1.30
 -14   1   0   24.29    1.21
 -14   1   0   24.29    1.30
  14   1   0   26.02    1.88
 -15  -1   0    5.26    0.78
  15  -1   0    5.34    1.15
 -15  -1   0    4.21    0.74
  15  -1   0    4.58    0.63
  15   1   0    3.13    1.11
 -15   1   0    3.81    0.64
  15   1   0    4.57    0.75
 -15   1   0    5.44    0.70
 -16  -1   0    5.89    0.79
  16  -1   0    5.04    0.66
 -16  -1   0    4.68    0.79
  16  -1   0    4.33    1.21
  16   1   0    3.20    1.16
  16   1   0    3.60    0.76
 -16   1   0    3.85    0.70
 -17  -1   0    7.92    0.92
  17  -1   0    7.64    1.41
  17  -1   0    8.94    0.78
  17   1   0   11.17    1.51
 -17   1   0    8.06    0.84
  17   1   0    9.56    0.94
 -18  -1   0    7.11    0.91
  18  -1   0    6.75    1.43
  18  -1   0    6.58    0.73
 -18   1   0    7.43    0.85
  18   1   0    7.69    0.90
 -19  -1   0    0.42    0.74
  19  -1   0   -2.02    1.11
 -19   1   0    0.63    0.65
  19   1   0   -0.09    0.71
 -20  -1   0    7.94    1.01
  20  -1   0    8.06    1.65
  20   1   0    6.43    0.91
 -20   1   0    8.59    0.90
   0  -2   0   74.26    2.48
   0  -2   0   81.27    2.46
   0  -2   0   78.04    2.50
   0   2   0   81.66    2.51
   0   2   0   82.42    2.45
   0   2   0   81.72    2.51
   0   2   0   81.22    2.45
  -1  -2   0    7.41    0.64
  -1  -2   0    6.56    0.51
   1  -2   0    6.41    0.47
   1  -2   0    6.20    0.46
  -1  -2   0    7.54    0.65
  -1  -2   0    6.07    0.50
   1  -2   0    6.05    0.47
  -1   2   0    6.50    0.55
   1   2   0    6.19    0.50
  -1   2   0    5.73    0.46
   1   2   0    5.63    0.50
   1   2   0    4.99    0.48
  -1   2   0    6.09    0.46
   1   2   0    5.28    0.49
   2  -2   0   40.12    1.39
   2  -2   0   40.79    1.37
  -2  -2   0   42.13    1.47
  -2  -2   0   43.99    1.47
   2  -2   0   41.21    1.40
  -2  -2   0   42.19    1.47
   2  -2   0   39.39    1.37
  -2   2   0   41.92    1.38
   2   2   0   42.42    1.46
  -2   2   0   39.99    1.36
   2   2   0   42.05    1.46
  -2   2   0   42.33    1.41
  -2   2   0   42.05    1.39
   2   2   0   41.62    1.47
  -3  -2   0  162.19    4.61
  -3  -2   0  158.60    4.72
  -3  -2   0  159.76    4.61
   3  -2   0  157.76    4.53
   3  -2   0  157.71    4.62
   3  -2   0  157.90    4.53
   3  -2   0  160.30    4.61
   3   2   0  160.65    4.71
   3   2   0  155.66    4.69
   3   2   0  159.07    4.61
  -3   2   0  157.81    4.52
  -3   2   0  159.67    4.64
  -3   2   0  154.70    4.50
  -3   2   0  155.48    4.63
  -4  -2   0   -0.35    0.46
  -4  -2   0    0.54    0.50
  -4  -2   0    0.10    0.49
  -4  -2   0    0.57    0.47
  -4  -2   0    0.90    0.48
   4  -2   0    0.74    0.37
   4  -2   0    1.13    0.36
   4  -2   0    1.21    0.34
  -4   2   0    0.88    0.35
   4   2   0    0.01    0.45
   4   2   0   -0.09    0.47
  -4   2   0    0.12    0.38
  -4   2   0    0.82    0.32
   4   2   0   -0.80    0.51
  -4   2   0    1.15    0.37
   4   2   0   -0.40    0.51
   5  -2   0   13.17    0.59
   5  -2   0   13.51    0.60
  -5  -2   0   13.00    0.89
  -5  -2   0   12.35    1.03
  -5  -2   0   11.22    0.90
  -5  -2   0   10.74    0.91
   5  -2   0   12.24    0.69
  -5  -2   0   10.78    0.88
   5  -2   0   12.88    0.70
  -5   2   0   13.09    0.67
  -5   2   0   14.56    0.73
  -5   2   0   13.08    0.66
   5   2   0   11.32    0.82
   5   2   0    9.74    0.86
   5   2   0   10.80    0.77
   5   2   0   10.46    0.76
  -5   2   0   12.13    0.70
  -6  -2   0   32.42    1.31
  -6  -2   0   33.21    1.32
   6  -2   0   33.53    1.15
  -6  -2   0   30.00    1.33
   6  -2   0   31.82    1.14
   6   2   0   28.61    1.30
  -6   2   0   31.98    1.16
  -6   2   0   32.14    1.07
  -6   2   0   29.89    1.08
   6   2   0   34.98    1.25
  -6   2   0   32.52    1.18
   6   2   0   30.82    1.28
   7  -2   0   78.27    2.43
   7  -2   0   79.61    2.46
  -7  -2   0   82.28    2.66
  -7  -2   0   80.66    2.65
  -7  -2   0   81.98    2.58
   7   2   0   80.97    2.61
   7   2   0   83.94    2.60
  -7   2   0   81.56    2.51
  -7   2   0   83.72    2.53
   7   2   0   80.60    2.60
  -8  -2   0    3.04    0.51
   8  -2   0    3.44    0.44
  -8  -2   0    2.74    0.58
  -8  -2   0    2.89    0.54
   8  -2   0    3.27    0.68
   8   2   0    3.85    0.60
   8   2   0    4.64    0.61
   8   2   0    3.47    0.50
  -8   2   0    3.39    0.42
  -8   2   0    3.71    0.44
   9  -2   0   58.13    1.95
   9  -2   0   60.03    2.48
  -9  -2   0   57.31    2.10
  -9  -2   0   55.63    2.01
  -9  -2   0   57.78    2.14
   9  -2   0   59.04    1.91
  -9   2   0   60.74    1.99
   9   2   0   61.96    2.04
  -9   2   0   61.80    1.97
   9   2   0   63.39    2.11
   9   2   0   64.20    2.11
  10  -2   0    1.52    0.40
 -10  -2   0   -0.26    0.48
  10  -2   0    0.49    0.68
 -10  -2   0    0.88    0.56
  10  -2   0    0.39    0.40
 -10  -2   0    0.92    0.47
  10   2   0    0.37    0.66
  10   2   0    0.53    0.44
  10   2   0    0.74    0.54
  10   2   0    0.58    0.55
 -10   2   0    0.86    0.41
 -10   2   0    0.86    0.41
  11  -2   0  104.89    3.14
 -11  -2   0  103.69    3.39
 -11  -2   0  101.06    3.22
 -11  -2   0  102.86    3.38
  11  -2   0  103.14    3.14
  11  -2   0  102.88    3.80
  11   2   0  105.22    3.81
  11   2   0  102.44    3.22
 -11   2   0  101.55    3.26
  11   2   0  107.43    3.33
 -11   2   0  101.93    3.25
  11   2   0  107.09    3.31
 -12  -2   0   14.40    1.09
  12  -2   0   16.58    0.94
  12  -2   0   19.01    1.58
  12  -2   0   17.63    0.92
 -12  -2   0   17.10    1.13
 -12  -2   0   17.55    1.05
 -12   2   0   14.02    0.99
  12   2   0   13.21    0.83
 -12   2   0   14.85    0.95
  12   2   0   14.70    1.13
  12   2   0   16.97    1.11
  13  -2   0   29.53    1.29
  13  -2   0   33.26    2.03
 -13  -2   0   31.51    1.52
 -13  -2   0   30.09    1.50
  13  -2   0   29.50    1.27
 -13  -2   0   30.90    1.36
 -13   2   0   30.33    1.33
 -13   2   0   30.24    1.38
  13   2   0   31.06    1.47
  13   2   0   32.91    1.55
  14  -2   0   18.80    1.09
  14  -2   0   20.67    1.78
 -14  -2   0   18.95    1.28
  14  -2   0   21.22    1.08
 -14  -2   0   17.18    1.29
 -14   2   0   20.20    1.16
 -14   2   0   21.75    1.14
  14   2   0   19.67    1.34
  14   2   0   21.86    1.28
  15  -2   0    3.00    0.55
 -15  -2   0    3.99    0.79
  15  -2   0    2.19    1.05
  15  -2   0    2.74    0.58
  15   2   0    2.81    0.76
 -15   2   0    3.30    0.62
 -15   2   0    3.32    0.60
  16  -2   0    9.59    0.75
 -16  -2   0    9.68    1.00
  16  -2   0    8.33    1.34
  16   2   0   10.66    0.99
 -16   2   0   11.14    0.86
  17  -2   0    1.41    1.12
 -17  -2   0    1.78    0.78
  17   2   0    2.04    0.80
 -17   2   0    0.82    0.60
 -18  -2   0   -0.88    0.67
  18  -2   0    0.07    1.11
 -18  -2   0   -0.52    0.73
  18   2   0    0.58    0.79
 -18   2   0    0.02    0.60
  19  -2   0    1.11    1.24
 -19  -2   0    1.13    0.82
 -19   2   0    1.35    0.63
  19   2   0    3.02    0.86
 -20  -2   0    0.77    0.81
  20  -2   0    2.19    1.37
 -20   2   0    0.61    0.65
  20   2   0    0.91    0.81
   0  -3   0   -0.04    0.46
   0  -3   0    0.07    0.51
   0  -3   0   -0.44    0.47
   0  -3   0   -0.27    0.51
   0   3   0   -0.39    0.49
   0   3   0   -0.18    0.50
   0   3   0   -0.17    0.48
   0   3   0   -0.39    0.47
  -1  -3   0   26.94    1.28
   1  -3   0   25.99    1.18
  -1  -3   0   29.26    1.22
  -1  -3   0   27.31    1.26
   1  -3   0   27.68    1.21
  -1  -3   0   29.34    1.27
   1  -3   0   31.36    1.27
   1   3   0   29.22    1.28
  -1   3   0   28.68    1.20
   1   3   0   29.17    1.22
  -1   3   0   29.18    1.18
   1   3   0   29.15    1.28
  -1   3   0   27.28    1.19
   1   3   0   30.26    1.22
  -1   3   0   28.14    1.21
   2  -3   0   76.70    2.38
   2  -3   0   73.87    2.38
   2  -3   0   72.65    2.33
  -2  -3   0   74.24    2.44
  -2  -3   0   73.90    2.48
  -2  -3   0   72.89    2.43
  -2  -3   0   74.05    2.48
   2  -3   0   75.32    2.39
  -2   3   0   76.06    2.36
   2   3   0   75.22    2.44
  -2   3   0   76.01    2.41
   2   3   0   74.94    2.44
   2   3   0   72.70    2.44
  -2   3   0   74.94    2.36
   2   3   0   77.03    2.48
  -3  -3   0   24.41    1.19
   3  -3   0   25.25    1.08
  -3  -3   0   24.96    1.17
   3  -3   0   23.71    1.01
   3  -3   0   25.21    1.06
  -3  -3   0   25.49    1.19
   3  -3   0   23.82    1.06
   3   3   0   20.51    1.15
  -3   3   0   21.50    1.04
   3   3   0   20.54    1.20
  -3   3   0   20.89    1.05
  -3   3   0   21.13    1.08
  -3   3   0   19.06    1.02
   3   3   0   19.16    1.14
  -4  -3   0   22.36    1.16
  -4  -3   0   23.22    1.16
   4  -3   0   21.79    0.99
   4  -3   0   23.81    0.97
  -4  -3   0   24.32    1.20
   4  -3   0   23.41    1.01
   4  -3   0   21.52    0.97
   4   3   0   18.89    1.13
   4   3   0   17.18    1.12
   4   3   0   18.17    1.13
  -4   3   0   19.75    1.00
  -4   3   0   18.70    0.96
  -4   3   0   17.56    0.96
  -4   3   0   18.99    0.98
  -5  -3   0   46.45    1.75
   5  -3   0   44.37    1.52
   5  -3   0   45.99    1.51
  -5  -3   0   44.77    1.70
   5  -3   0   45.30    1.54
  -5  -3   0   46.31    1.74
   5  -3   0   45.00    1.56
  -5   3   0   45.98    1.59
  -5   3   0   43.45    1.51
   5   3   0   44.33    1.72
  -5   3   0   44.07    1.52
   5   3   0   45.88    1.70
   5   3   0   44.68    1.69
  -5   3   0   43.42    1.58
  -6  -3   0  140.96    4.22
   6  -3   0  136.34    4.07
   6  -3   0  143.10    4.09
  -6  -3   0  137.94    4.32
   6  -3   0  137.44    4.08
  -6   3   0  141.69    4.17
  -6   3   0  135.72    4.03
  -6   3   0  143.11    4.17
  -6   3   0  135.34    4.01
   6   3   0  139.94    4.24
   6   3   0  136.30    4.26
  -7  -3   0   42.89    1.69
   7  -3   0   42.61    1.47
  -7  -3   0   43.46    1.70
  -7  -3   0   38.99    1.63
   7   3   0   41.41    1.68
   7   3   0   40.70    1.59
  -7   3   0   40.28    1.40
  -7   3   0   40.59    1.50
  -7   3   0   41.50    1.39
   7   3   0   43.97    1.70
  -7   3   0   42.35    1.51
   8  -3   0   21.32    0.98
   8  -3   0   21.54    1.01
  -8  -3   0   20.98    1.20
  -8  -3   0   21.30    1.22
  -8  -3   0   22.56    1.25
  -8   3   0   23.42    1.03
  -8   3   0   23.27    0.88
   8   3   0   22.22    1.24
   8   3   0   21.36    1.12
  -8   3   0   23.46    1.03
   8   3   0   20.81    1.24
  -9  -3   0   20.95    1.20
  -9  -3   0   21.02    1.19
   9  -3   0   21.54    1.39
   9  -3   0   21.34    0.97
   9  -3   0   22.29    1.00
  -9  -3   0   21.63    1.25
  -9   3   0   20.54    0.99
   9   3   0   20.53    1.22
   9   3   0   21.55    1.10
   9   3   0   21.38    1.23
  -9   3   0   21.71    1.03
 -10  -3   0    8.05    0.72
  10  -3   0    8.22    0.98
 -10  -3   0    6.91    0.78
  10  -3   0    8.69    0.62
  10  -3   0    8.58    0.73
 -10  -3   0    8.36    0.84
 -10   3   0    7.24    0.59
  10   3   0    6.63    0.81
  10   3   0    6.68    0.67
  10   3   0    7.31    0.81
 -10   3   0    7.58    0.62
 -11  -3   0   13.66    1.03
 -11  -3   0   13.09    1.09
  11  -3   0   14.73    0.97
 -11  -3   0   13.66    1.17
  11  -3   0   13.95    0.85
  11  -3   0   13.56    1.25
  11   3   0   12.10    0.97
 -11   3   0   11.25    0.86
 -11   3   0   12.23    0.91
  11   3   0   12.31    0.99
  11   3   0   12.25    0.94
 -12  -3   0   18.05    1.17
  12  -3   0   19.71    1.00
 -12  -3   0   18.72    1.27
  12  -3   0   19.86    1.62
 -12  -3   0   21.34    1.33
  12  -3   0   18.93    1.05
  12   3   0   21.31    1.30
 -12   3   0   17.76    1.05
 -12   3   0   22.16    1.10
  12   3   0   19.00    1.31
  12   3   0   20.96    1.13
  13  -3   0    2.13    0.51
 -13  -3   0    1.54    0.73
 -13  -3   0    2.52    0.61
  13  -3   0    2.67    0.94
 -13  -3   0    1.43    0.67
  13  -3   0    1.58    0.50
  13   3   0    2.97    0.56
 -13   3   0    1.60    0.54
  13   3   0    2.11    0.73
 -13   3   0    1.32    0.53
  13   3   0    1.07    0.72
  14  -3   0    2.99    1.05
 -14  -3   0    4.75    0.84
  14  -3   0    4.01    0.58
  14  -3   0    4.18    0.59
 -14   3   0    5.18    0.65
 -14   3   0    5.66    0.67
  14   3   0    5.41    0.85
  15  -3   0    4.05    1.15
  15  -3   0    3.48    0.56
 -15  -3   0    2.32    0.81
  15   3   0    3.57    0.81
 -15   3   0    3.82    0.63
  16  -3   0    3.73    1.18
 -16  -3   0    3.92    0.90
  16   3   0    3.37    0.85
 -16   3   0    4.21    0.65
  17  -3   0   15.98    1.73
 -17  -3   0   14.83    1.25
 -17   3   0   13.93    1.11
  17   3   0   11.88    1.15
 -18  -3   0    9.48    1.11
  18  -3   0   11.53    1.66
 -18   3   0    8.52    0.83
  18   3   0    8.72    1.08
  19  -3   0    1.33    1.28
 -19  -3   0   -0.63    0.80
 -19  -3   0    1.39    0.88
 -19   3   0    0.20    0.59
  19   3   0   -0.14    0.85
 -20  -3   0    5.16    1.05
  20  -3   0    6.66    1.57
 -20  -3   0    5.66    1.03
  20   3   0    7.21    1.09
 -20   3   0    6.13    0.78
   0  -4   0  953.81   27.98
   0  -4   0 1000.00   27.32
   0  -4   0  955.80   27.99
   0   4   0  996.23   27.32
   0   4   0  978.04   27.31
   0   4   0  978.84   28.00
   0   4   0  996.72   28.00
  -1  -4   0   10.30    0.88
  -1  -4   0   11.73    0.89
   1  -4   0   12.05    0.97
   1  -4   0   11.71    1.00
  -1  -4   0   10.79    0.89
  -1  -4   0   10.86    0.87
   1  -4   0   12.29    1.01
   1   4   0   10.90    0.86
  -1   4   0   13.07    1.01
  -1   4   0   11.71    1.00
   1   4   0    9.38    0.86
   1   4   0   10.80    0.89
  -1   4   0   12.85    1.00
   1   4   0   11.34    0.88
  -1   4   0   11.75    1.00
   2  -4   0   20.52    1.11
   2  -4   0   18.09    1.08
  -2  -4   0   20.89    1.20
  -2  -4   0   20.35    1.12
  -2  -4   0   21.20    1.23
   2  -4   0   20.09    1.09
  -2  -4   0   20.70    1.20
  -2   4   0   16.13    1.07
  -2   4   0   15.53    1.08
   2   4   0   14.42    1.16
  -2   4   0   16.29    1.11
   2   4   0   16.42    1.10
   2   4   0   15.51    1.16
   2   4   0   18.29    1.09
  -3  -4   0  183.09    5.52
   3  -4   0  177.90    5.40
   3  -4   0  179.20    5.30
  -3  -4   0  181.68    5.39
  -3  -4   0  179.55    5.50
  -3  -4   0  181.41    5.38
   3  -4   0  179.34    5.40
   3   4   0  184.43    5.39
   3   4   0  174.04    5.48
  -3   4   0  185.73    5.44
  -3   4   0  177.72    5.28
   3   4   0  181.38    5.51
   3   4   0  185.36    5.41
  -3   4   0  179.39    5.29
  -4  -4   0   42.60    1.77
   4  -4   0   43.02    1.66
  -4  -4   0   44.66    1.81
  -4  -4   0   46.56    1.78
   4  -4   0   43.95    1.62
   4  -4   0   43.71    1.63
  -4   4   0   44.55    1.68
  -4   4   0   44.20    1.63
   4   4   0   44.57    1.78
  -4   4   0   44.10    1.67
   4   4   0   43.83    1.78
  -4   4   0   44.06    1.62
   4   4   0   45.34    1.78
   5  -4   0   32.57    1.37
   5  -4   0   32.45    1.31
  -5  -4   0   30.64    1.50
   5  -4   0   32.35    1.30
  -5  -4   0   32.51    1.54
  -5   4   0   33.61    1.33
  -5   4   0   34.03    1.37
  -5   4   0   33.29    1.31
   5   4   0   32.92    1.48
   5   4   0   34.78    1.56
  -5   4   0   34.32    1.39
   6  -4   0   13.53    0.83
  -6  -4   0   11.96    1.05
   6  -4   0   14.19    0.89
  -6  -4   0   16.02    1.18
   6  -4   0   14.27    0.91
  -6   4   0   13.39    0.86
   6   4   0   13.26    1.06
  -6   4   0   13.40    0.92
   6   4   0   13.25    1.13
  -6   4   0   12.32    0.95
  -7  -4   0    1.39    0.61
  -7  -4   0    1.97    0.63
   7  -4   0    1.75    0.49
   7  -4   0    2.26    0.51
  -7  -4   0    0.64    0.58
   7  -4   0    1.58    0.42
   7   4   0    1.61    0.64
  -7   4   0    0.93    0.48
  -7   4   0    0.11    0.46
   7   4   0    0.70    0.55
   7   4   0    0.77    0.63
  -7   4   0    1.14    0.45
  -8  -4   0    8.36    0.82
  -8  -4   0    6.46    0.80
  -8  -4   0    6.59    0.76
   8  -4   0    6.87    0.63
   8  -4   0    5.77    0.57
  -8   4   0    3.39    0.55
   8   4   0    4.40    0.74
  -8   4   0    3.37    0.49
   8   4   0    3.39    0.64
   8   4   0    3.82    0.75
  -9  -4   0    4.69    0.78
  -9  -4   0    6.03    0.79
   9  -4   0    5.61    0.60
   9  -4   0    4.29    0.55
  -9  -4   0    5.56    0.72
  -9   4   0    5.30    0.49
   9   4   0    5.09    0.79
  -9   4   0    6.06    0.61
   9   4   0    5.83    0.81
   9   4   0    6.18    0.70
  -9   4   0    5.93    0.61
 -10  -4   0    8.75    0.83
 -10  -4   0    8.29    0.93
  10  -4   0    7.79    0.69
  10  -4   0    7.85    0.66
 -10  -4   0    9.55    0.93
  10   4   0    9.83    0.95
 -10   4   0    9.48    0.73
  10   4   0   10.50    0.83
 -10   4   0    8.94    0.71
  10   4   0   10.15    0.97
 -11  -4   0    3.04    0.76
  11  -4   0    4.10    0.59
  11  -4   0    4.75    0.58
 -11  -4   0    3.48    0.68
 -11  -4   0    4.28    0.82
  11   4   0    4.45    0.82
  11   4   0    5.15    0.69
  11   4   0    6.44    0.87
 -11   4   0    4.66    0.60
 -11   4   0    5.45    0.63
  12  -4   0    7.57    0.68
 -12  -4   0    8.23    1.01
 -12  -4   0    5.97    0.88
 -12  -4   0    7.11    0.81
  12  -4   0    7.75    0.68
 -12   4   0    9.56    0.73
  12   4   0    8.83    0.96
 -12   4   0    8.69    0.73
  12   4   0    8.69    0.95
  12   4   0    7.76    0.79
  13  -4   0    0.75    0.84
  13  -4   0   -0.03    0.52
  13  -4   0   -0.16    0.53
 -13  -4   0   -0.17    0.73
 -13   4   0    0.10    0.51
 -13   4   0    0.12    0.50
  13   4   0    0.43    0.75
 -14  -4   0   -0.03    0.78
  14  -4   0   -0.06    0.88
  14  -4   0    0.24    0.51
  14  -4   0    0.00    0.51
  14   4   0    0.09    0.74
 -14   4   0    1.31    0.57
 -14   4   0    0.05    0.54
  15  -4   0   12.90    1.51
 -15  -4   0   13.72    1.21
  15  -4   0   12.53    0.96
 -15   4   0    9.98    0.85
  15   4   0   11.68    1.14
  16  -4   0   12.08    0.95
 -16  -4   0   11.69    1.18
  16  -4   0   11.04    1.52
 -16   4   0   12.35    1.08
  16   4   0   10.76    1.15
 -17  -4   0    8.34    1.12
  17  -4   0    9.09    1.51
 -17   4   0    8.66    0.82
  17   4   0    8.44    1.11
  18  -4   0   26.37    2.29
 -18  -4   0   27.85    1.79
  18   4   0   28.57    1.77
 -18   4   0   30.99    1.49
 -19  -4   0    3.19    1.01
  19  -4   0    1.88    1.32
 -19   4   0    3.77    0.70
  19   4   0    3.35    1.01
 -20   4   0    7.67    0.82
   0  -5   0    0.36    0.63
   0  -5   0   -0.31    0.57
   0  -5   0   -1.02    0.61
   0  -5   0    0.69    0.64
   0   5   0    0.20    0.61
   0   5   0   -0.84    0.62
   0   5   0   -0.64    0.58
   0   5   0   -1.04    0.55
  -1  -5   0   51.04    2.01
   1  -5   0   50.86    1.99
  -1  -5   0   50.53    2.03
   1  -5   0   51.61    2.00
   1  -5   0   53.04    1.99
   1  -5   0   51.78    1.99
  -1  -5   0   51.50    2.02
  -1  -5   0   49.60    2.04
   1   5   0   55.43    2.05
  -1   5   0   54.55    2.00
   1   5   0   53.52    2.05
  -1   5   0   53.94    1.98
  -1   5   0   52.09    1.97
   1   5   0   52.53    2.04
   1   5   0   52.45    2.05
  -2  -5   0   10.55    0.90
  -2  -5   0   10.74    0.90
   2  -5   0    9.23    0.83
  -2  -5   0    7.66    0.85
   2  -5   0    9.48    0.79
  -2  -5   0    9.01    0.83
   2  -5   0    9.61    0.83
   2   5   0    8.65    0.88
   2   5   0    9.00    0.87
  -2   5   0    9.31    0.82
   2   5   0    6.93    0.84
  -2   5   0    7.80    0.78
  -2   5   0    9.37    0.82
   2   5   0    9.82    0.87
   3  -5   0   68.18    2.33
   3  -5   0   67.29    2.33
  -3  -5   0   66.10    2.42
  -3  -5   0   67.74    2.42
   3   5   0   65.73    2.42
   3   5   0   62.18    2.41
  -3   5   0   66.92    2.37
   3   5   0   66.44    2.42
   3   5   0   66.32    2.44
  -3   5   0   66.87    2.30
   4  -5   0   15.92    1.12
   4  -5   0   19.95    1.08
  -4  -5   0   16.13    1.21
  -4  -5   0   14.61    1.08
  -4  -5   0   14.42    1.17
   4  -5   0   14.54    1.01
   4   5   0   16.28    1.22
   4   5   0   14.57    1.20
  -4   5   0   18.19    1.11
   4   5   0   16.76    1.18
  -4   5   0   15.31    1.03
  -4   5   0   16.58    1.03
  -5  -5   0   57.98    2.33
   5  -5   0   61.23    2.19
   5  -5   0   63.98    2.17
   5  -5   0   62.99    2.17
  -5  -5   0   61.51    2.32
  -5  -5   0   62.14    2.37
   5   5   0   60.38    2.31
   5   5   0   63.11    2.33
  -5   5   0   61.85    2.23
  -5   5   0   65.25    2.25
  -5   5   0   60.24    2.12
   5   5   0   61.89    2.33
  -6  -5   0  103.72    3.53
   6  -5   0  107.18    3.32
   6  -5   0  107.89    3.32
   6  -5   0  106.90    3.33
  -6  -5   0  103.86    3.44
  -6  -5   0  105.37    3.55
  -6   5   0  107.24    3.40
  -6   5   0  101.65    3.26
   6   5   0  103.73    3.48
  -6   5   0  106.46    3.41
   6   5   0  102.63    3.50
   7  -5   0    3.80    0.63
  -7  -5   0    4.25    0.75
   7  -5   0    4.33    0.63
   7  -5   0    5.14    0.57
  -7  -5   0    2.32    0.60
  -7  -5   0    3.52    0.74
   7   5   0    4.22    0.74
  -7   5   0    5.15    0.64
  -7   5   0    5.54    0.67
  -7   5   0    4.71    0.60
   7   5   0    4.48    0.79
   7   5   0    5.26    0.76
  -8  -5   0    5.68    0.80
  -8  -5   0    5.25    0.77
   8  -5   0    3.61    0.60
   8  -5   0    5.43    0.54
   8  -5   0    4.95    0.64
   8   5   0    3.68    0.78
  -8   5   0    4.34    0.63
   8   5   0    3.26    0.78
   8   5   0    4.03    0.70
  -8   5   0    3.76    0.60
  -8   5   0    3.97    0.56
   9  -5   0    1.77    0.59
   9  -5   0    2.35    0.41
  -9  -5   0    0.78    0.66
   9  -5   0    1.40    0.52
  -9  -5   0    1.08    0.67
  -9  -5   0    0.11    0.66
   9   5   0    1.41    0.77
  -9   5   0    2.12    0.58
  -9   5   0    2.49    0.56
  -9   5   0    1.16    0.47
   9   5   0    3.23    0.68
   9   5   0    1.63    0.73
 -10  -5   0    2.25    0.76
 -10  -5   0    2.53    0.77
  10  -5   0    2.05    0.60
  10  -5   0    2.37    0.55
 -10  -5   0    2.95    0.74
 -10   5   0    2.15    0.60
 -10   5   0    1.64    0.56
  10   5   0    1.93    0.78
 -10   5   0    2.63    0.48
  10   5   0    2.17    0.67
  10   5   0    2.39    0.78
  11  -5   0    2.83    0.57
  11  -5   0    2.17    0.60
 -11  -5   0    2.71    0.80
 -11  -5   0    1.70    0.81
 -11  -5   0    2.31    0.73
 -11   5   0    3.48    0.61
  11   5   0    2.35    0.81
  11   5   0    2.41    0.84
 -11   5   0    1.94    0.60
  11   5   0    3.09    0.69
 -12  -5   0    4.52    0.94
  12  -5   0    4.55    0.68
 -12  -5   0    6.66    0.84
 -12  -5   0    4.62    0.91
  12  -5   0    4.89    0.65
 -12   5   0    5.18    0.71
 -12   5   0    5.31    0.68
  12   5   0    5.28    0.95
  12   5   0    4.19    0.91
  12   5   0    6.27    0.80
  13  -5   0    2.24    0.91
  13  -5   0    2.86    0.63
  13  -5   0    2.44    0.62
 -13  -5   0    4.57    0.96
 -13   5   0    4.58    0.66
 -13   5   0    3.52    0.68
  13   5   0    2.99    0.92
  14  -5   0    2.70    0.65
  14  -5   0    1.08    0.93
 -14  -5   0    2.87    0.93
 -14   5   0    2.61    0.66
  14   5   0    2.49    0.91
  15  -5   0    1.04    0.60
 -15  -5   0    1.52    0.93
  15  -5   0    2.54    1.05
  15   5   0    0.41    0.87
 -15   5   0    2.08    0.66
  16  -5   0    2.12    0.64
  16  -5   0    2.48    1.13
 -16  -5   0    1.35    0.93
 -16   5   0    1.92    0.68
  16   5   0    1.94    0.94
  17  -5   0    1.59    0.62
 -17  -5   0    0.99    0.92
  17  -5   0    0.84    1.15
 -17   5   0   -0.30    0.63
  17   5   0    0.62    0.95
 -18  -5   0    8.84    1.27
  18  -5   0   11.18    1.71
 -18   5   0    9.09    0.89
  18   5   0    9.77    1.24
  19  -5   0    0.80    1.27
 -19  -5   0    0.09    0.94
  19   5   0   -0.09    0.94
 -19   5   0    0.10    0.64
   0  -6   0    5.81    0.86
   0  -6   0    8.41    0.90
   0  -6   0    7.96    0.91
   0   6   0    9.52    0.92
  -1  -6   0    9.20    0.93
  -1  -6   0    6.94    0.85
   1  -6   0    7.04    0.87
  -1  -6   0    8.31    0.91
   1  -6   0    9.12    0.92
   1  -6   0    9.34    0.88
  -1  -6   0   10.64    0.95
   1   6   0    8.85    0.92
   1   6   0   10.62    0.95
  -1   6   0   10.23    0.91
  -1   6   0    9.02    0.90
  -1   6   0    8.59    0.88
  -2  -6   0    1.16    0.70
   2  -6   0    2.30    0.70
  -2  -6   0    2.10    0.74
   2  -6   0    2.78    0.72
  -2  -6   0   -0.12    0.48
   2   6   0    2.42    0.67
  -2   6   0    1.96    0.70
  -2   6   0    1.30    0.65
   2   6   0    2.31    0.76
  -2   6   0    1.32    0.67
  -3  -6   0   19.38    1.35
  -3  -6   0   22.03    1.41
   3  -6   0   20.72    1.26
  -3  -6   0   19.59    1.29
   3  -6   0   18.87    1.29
  -3   6   0   19.92    1.25
   3   6   0   21.67    1.35
   3   6   0   20.40    1.39
  -3   6   0   20.93    1.26
   3   6   0   22.82    1.43
  -4  -6   0   11.34    1.04
  -4  -6   0   10.85    1.01
  -4  -6   0   11.56    1.03
   4  -6   0   12.61    0.98
   4  -6   0   12.50    1.03
   4  -6   0   10.76    0.90
  -4   6   0   11.42    0.95
   4   6   0   11.69    1.06
  -4   6   0   11.89    0.94
   4   6   0   10.40    1.01
   4   6   0   13.19    1.06
  -5  -6   0   19.43    1.33
  -5  -6   0   18.12    1.33
   5  -6   0   17.42    1.20
  -5  -6   0   15.92    1.35
   5  -6   0   17.51    1.14
   5  -6   0   18.87    1.21
  -5   6   0   17.98    1.21
   5   6   0   21.09    1.40
  -5   6   0   18.41    1.14
   5   6   0   21.79    1.35
  -5   6   0   17.28    1.21
   5   6   0   20.38    1.39
  -6  -6   0   71.86    2.71
   6  -6   0   74.78    2.54
  -6  -6   0   68.99    2.64
  -6  -6   0   72.57    2.73
   6  -6   0   72.21    2.47
   6  -6   0   71.69    2.50
  -6   6   0   70.15    2.54
   6   6   0   70.62    2.68
   6   6   0   72.16    2.69
  -6   6   0   71.62    2.57
   6   6   0   71.60    2.68
  -6   6   0   70.64    2.45
   7  -6   0    6.60    0.77
  -7  -6   0    6.10    0.90
   7  -6   0    8.43    0.83
  -7  -6   0    5.60    0.89
  -7  -6   0    5.85    0.88
   7  -6   0    7.04    0.70
  -7   6   0    6.47    0.72
   7   6   0    5.93    0.87
  -7   6   0    4.88    0.73
  -7   6   0    5.33    0.77
   7   6   0    5.07    0.89
  -8  -6   0    8.86    0.98
   8  -6   0    8.98    0.86
  -8  -6   0    8.54    0.99
   8  -6   0   10.11    0.85
   8  -6   0    9.82    0.74
  -8  -6   0   10.15    1.04
   8   6   0   11.34    1.07
  -8   6   0    9.91    0.86
  -8   6   0   11.07    0.92
  -8   6   0    9.65    0.87
   8   6   0    9.34    0.97
   8   6   0    8.39    0.90
   9  -6   0   24.09    1.11
  -9  -6   0   25.40    1.58
   9  -6   0   25.57    1.34
   9  -6   0   22.74    1.34
  -9  -6   0   27.34    1.58
   9   6   0   22.37    1.52
  -9   6   0   24.45    1.37
   9   6   0   23.29    1.45
   9   6   0   20.54    1.51
  -9   6   0   23.40    1.18
  -9   6   0   25.19    1.34
 -10  -6   0    6.70    0.94
  10  -6   0    5.06    0.70
  10  -6   0    5.94    0.52
  10  -6   0    6.03    0.77
 -10  -6   0    5.38    0.94
 -10   6   0    5.88    0.73
  10   6   0    5.56    0.96
 -10   6   0    5.26    0.64
 -10   6   0    4.86    0.76
  10   6   0    4.83    0.94
  10   6   0    4.79    0.85
 -11  -6   0    8.14    1.07
  11  -6   0    7.90    0.84
 -11  -6   0    8.77    1.01
  11  -6   0    9.40    0.82
  11   6   0    8.89    0.96
 -11   6   0    7.67    0.82
  11   6   0    7.86    1.06
 -11   6   0    8.47    0.67
  11   6   0    8.35    1.08
 -11   6   0    7.98    0.85
  12  -6   0   10.06    1.24
  12  -6   0   11.03    0.91
 -12  -6   0   12.82    1.23
 -12  -6   0   11.93    1.10
  12  -6   0    8.90    0.84
 -12   6   0    7.57    0.83
 -12   6   0    9.87    0.91
  12   6   0    8.18    0.95
  12   6   0    9.61    1.15
 -13  -6   0   22.33    1.64
  13  -6   0   21.34    1.77
  13  -6   0   19.32    1.29
 -13   6   0   21.58    1.35
  13   6   0   24.71    1.68
 -14  -6   0    8.04    1.17
  14  -6   0    7.31    0.86
  14  -6   0    7.57    1.29
  14   6   0    8.52    1.18
 -14   6   0    8.85    0.90
  15  -6   0    1.46    0.70
 -15  -6   0    2.12    1.02
  15  -6   0    1.35    1.05
  15   6   0    1.58    1.02
 -15   6   0    2.63    0.72
  16  -6   0    1.87    1.10
 -16  -6   0    1.28    1.02
  16  -6   0    2.40    0.71
  16   6   0    0.32    0.95
 -16   6   0    1.75    0.75
 -17  -6   0    3.24    1.09
  17  -6   0    3.38    1.23
  17  -6   0    2.86    0.70
 -17   6   0    2.00    0.75
  17   6   0    1.07    0.96
  18  -6   0    3.23    1.28
 -18  -6   0    2.70    1.08
  18   6   0    2.10    1.05
 -18   6   0    2.10    0.74
  19  -6   0    3.78    1.42
 -19  -6   0    4.01    1.15
  19   6   0    4.16    1.15
 -19   6   0    3.95    0.80
   0  -7   0   -0.11    0.71
   0  -7   0   -0.82    0.62
   0   7   0   -0.90    0.65
   0   7   0   -1.43    0.69
   0   7   0   -0.09    0.69
   1  -7   0   41.38    1.90
   1  -7   0   38.60    1.86
   1  -7   0   40.94    1.87
  -1  -7   0   44.05    1.94
  -1   7   0   41.69    1.89
   1   7   0   43.09    1.94
  -1   7   0   40.15    1.85
   1   7   0   44.59    1.96
  -1   7   0   39.44    1.90
   2  -7   0    9.37    0.98
  -2  -7   0    6.99    0.96
   2  -7   0    8.94    0.96
  -2  -7   0    7.76    1.00
   2  -7   0    9.82    0.97
   2   7   0    6.83    0.98
  -2   7   0    7.51    0.94
  -2   7   0    9.05    0.97
   2   7   0    7.88    0.96
  -2   7   0    8.14    0.95
   3  -7   0   -0.48    0.28
   3  -7   0    0.90    0.70
  -3  -7   0    0.38    0.71
  -3  -7   0    0.70    0.77
   3  -7   0    1.11    0.66
  -3   7   0    2.10    0.71
  -3   7   0    1.20    0.69
   3   7   0   -0.76    0.55
   3   7   0    1.88    0.80
  -3   7   0    0.85    0.71
  -4  -7   0   91.55    3.18
   4  -7   0   91.83    3.10
  -4  -7   0   85.84    3.21
   4  -7   0   88.31    3.07
   4  -7   0   86.72    3.04
  -4   7   0   89.24    3.03
   4   7   0   86.73    3.18
  -4   7   0   88.85    3.15
  -5  -7   0    5.00    0.88
   5  -7   0    3.93    0.73
  -5  -7   0    4.03    0.85
   5  -7   0    4.30    0.78
   5  -7   0    4.44    0.77
  -5   7   0    3.58    0.72
   5   7   0    2.65    0.76
  -5   7   0    3.84    0.74
  -5   7   0    4.09    0.77
   5   7   0    2.52    0.86
   6  -7   0  213.73    6.54
  -6  -7   0  216.34    6.77
   6  -7   0  208.00    6.45
   6  -7   0  218.49    6.48
  -6  -7   0  211.42    6.76
  -6  -7   0  214.89    6.61
  -6   7   0  211.43    6.41
   6   7   0  213.78    6.72
   6   7   0  222.83    6.66
  -6   7   0  215.56    6.63
  -6   7   0  216.06    6.63
   7  -7   0    9.73    0.92
  -7  -7   0    8.71    1.07
   7  -7   0    9.01    0.93
  -7  -7   0    7.50    1.01
  -7  -7   0   10.14    1.11
   7  -7   0    8.82    0.84
  -7   7   0    7.78    0.86
   7   7   0    8.53    1.07
  -7   7   0    8.97    0.93
   7   7   0   10.42    1.06
  -7   7   0    8.46    0.93
   8  -7   0   61.31    2.26
   8  -7   0   62.00    2.40
   8  -7   0   62.76    2.38
  -8  -7   0   66.25    2.65
  -8  -7   0   59.82    2.61
  -8  -7   0   62.01    2.62
  -8   7   0   64.03    2.29
   8   7   0   62.16    2.55
  -8   7   0   66.90    2.46
  -8   7   0   66.10    2.45
   9  -7   0   21.20    1.38
   9  -7   0   22.18    1.35
  -9  -7   0   19.80    1.58
  -9  -7   0   19.89    1.63
   9  -7   0   21.62    1.17
  -9   7   0   24.33    1.39
  -9   7   0   24.11    1.37
  -9   7   0   21.49    1.24
   9   7   0   24.21    1.56
  10  -7   0    3.55    0.78
  10  -7   0    4.27    0.78
 -10  -7   0    3.96    0.97
 -10  -7   0    4.24    0.97
 -10   7   0    3.33    0.79
  10   7   0    3.64    0.91
 -10   7   0    3.83    0.68
 -10   7   0    4.23    0.76
  10   7   0    3.22    0.98
 -11  -7   0    3.87    0.93
  11  -7   0    2.82    0.77
  11  -7   0    2.87    0.72
  11  -7   0    2.52    1.02
 -11   7   0    2.16    0.76
  11   7   0    1.96    0.85
 -11   7   0    2.15    0.73
  11   7   0    2.57    0.97
  12  -7   0   31.48    2.12
 -12  -7   0   29.35    1.89
 -12  -7   0   30.54    1.82
  12  -7   0   28.88    1.58
  12   7   0   32.58    1.94
 -12   7   0   31.07    1.65
  13  -7   0    6.17    0.87
  13  -7   0    4.97    1.14
 -13  -7   0    5.24    1.07
 -13   7   0    4.67    0.86
  13   7   0    4.41    1.08
 -14  -7   0    0.21    0.94
  14  -7   0    1.55    1.08
  14  -7   0    2.23    0.76
 -14   7   0    0.61    0.73
  14   7   0    0.39    0.97
  15  -7   0    8.54    0.93
  15  -7   0    8.25    1.42
 -15  -7   0    6.83    1.24
  15   7   0    8.26    1.26
 -15   7   0    6.98    0.95
  16  -7   0   -0.83    1.06
 -16  -7   0    0.27    1.02
  16  -7   0    0.37    0.70
 -16   7   0   -0.01    0.73
  16   7   0    1.13    1.07
 -17  -7   0    3.66    1.19
  17  -7   0    5.55    0.84
  17  -7   0    6.14    1.45
 -17   7   0    5.20    0.89
  17   7   0    6.80    1.26
 -18  -7   0    8.18    1.35
  18  -7   0    6.42    1.55
  18  -7   0    9.12    0.92
 -18   7   0    8.53    1.01
  18   7   0    7.99    1.33
   0  -8   0  196.09    6.10
   0   8   0  196.35    6.23
   0   8   0  195.17    6.08
  -1  -8   0    3.49    0.85
  -1  -8   0    3.56    0.89
   1  -8   0    3.20    0.86
   1  -8   0    4.85    0.84
  -1   8   0    3.20    0.83
  -1   8   0    3.64    0.88
   1   8   0    1.25    0.80
   1   8   0    2.22    0.87
  -1   8   0    3.44    0.85
  -2  -8   0  113.73    3.95
   2  -8   0  120.85    3.96
   2  -8   0  120.78    3.91
  -2  -8   0  118.07    4.03
   2  -8   0  118.33    3.92
  -2   8   0  106.52    3.94
  -2   8   0  116.66    3.88
   2   8   0  113.46    3.96
   2   8   0  115.47    4.00
  -2   8   0  115.78    3.99
  -3  -8   0   41.77    1.98
   3  -8   0   39.25    1.82
   3  -8   0   36.20    1.76
   3  -8   0   35.93    1.84
  -3  -8   0   39.04    1.94
  -3   8   0   39.19    1.86
   3   8   0   36.29    1.95
   3   8   0   38.51    1.94
  -3   8   0   38.47    1.88
  -3   8   0   34.99    1.83
   4  -8   0    0.83    0.50
  -4  -8   0    1.14    0.84
   4  -8   0    1.39    0.74
   4  -8   0    2.49    0.81
  -4  -8   0    1.82    0.88
  -4   8   0    0.28    0.72
   4   8   0   -0.18    0.75
  -4   8   0    0.10    0.72
   4   8   0    0.80    0.86
  -4   8   0    0.15    0.66
   5  -8   0   14.64    1.24
  -5  -8   0   14.46    1.30
   5  -8   0   14.13    1.16
  -5  -8   0   14.97    1.32
   5  -8   0   15.33    1.30
   5   8   0   14.10    1.31
   5   8   0   11.40    1.18
  -5   8   0   15.64    1.31
  -5   8   0   15.74    1.28
  -6  -8   0    4.54    0.97
  -6  -8   0    5.34    1.01
   6  -8   0    7.05    0.93
   6  -8   0    6.37    0.86
   6  -8   0    6.96    0.95
  -6   8   0    5.81    0.87
  -6   8   0    5.95    0.91
   6   8   0    5.32    1.08
   7  -8   0    3.70    0.87
   7  -8   0    4.20    0.79
  -7  -8   0    4.40    1.00
  -7  -8   0    3.01    0.99
   7  -8   0    3.54    0.84
  -7   8   0    4.31    0.83
   7   8   0    2.37    0.99
  -7   8   0    2.11    0.83
  -7   8   0    4.45    0.87
   7   8   0    2.19    0.80
   8  -8   0   30.13    1.45
   8  -8   0   24.56    1.56
  -8  -8   0   27.87    1.77
  -8  -8   0   25.36    1.74
   8  -8   0   27.43    1.63
  -8   8   0   28.06    1.59
   8   8   0   29.73    1.74
  -8   8   0   27.01    1.63
  -8   8   0   26.50    1.50
  -9  -8   0   37.34    2.15
   9  -8   0   38.77    1.73
   9  -8   0   40.59    1.91
   9  -8   0   41.20    1.93
  -9  -8   0   39.82    2.15
   9   8   0   41.82    2.06
  -9   8   0   42.63    1.80
  -9   8   0   40.15    1.93
  -9   8   0   39.62    1.94
 -10  -8   0    5.68    1.13
  10  -8   0    6.94    0.94
 -10  -8   0    5.14    1.06
 -10   8   0    3.84    0.87
  10   8   0    4.23    0.99
 -11  -8   0    6.33    1.12
  11  -8   0    3.88    0.89
 -11  -8   0    7.08    1.10
  11   8   0    5.33    1.01
  11   8   0    6.71    1.10
 -11   8   0    5.31    0.93
 -12  -8   0    6.69    1.09
  12  -8   0    5.00    0.90
  12  -8   0    4.73    1.26
  12   8   0    4.02    1.09
 -12   8   0    4.12    0.92
  13  -8   0    0.02    1.07
  13  -8   0    2.23    0.81
 -13  -8   0    1.02    0.92
 -13   8   0    0.96    0.79
  13   8   0    1.40    1.07
  14  -8   0    6.97    0.96
 -14  -8   0    5.98    1.16
  14  -8   0    8.17    1.42
 -14   8   0    5.68    0.95
  14   8   0    3.60    1.16
  15  -8   0    5.69    0.94
  15  -8   0    5.15    1.35
 -15  -8   0    6.97    1.26
  15   8   0    4.77    1.21
 -15   8   0    5.20    0.94
  16  -8   0    2.94    1.26
  16  -8   0    1.61    0.81
 -16  -8   0    1.37    1.09
 -16   8   0    0.55    0.80
  16   8   0    0.94    1.10
  17  -8   0    2.97    1.33
  17  -8   0    2.70    0.83
 -17  -8   0    3.34    1.19
 -17   8   0    2.67    0.87
  17   8   0    2.15    1.17
  18  -8   0    2.00    1.31
 -18  -8   0   -0.20    1.11
  18  -8   0   -0.32    0.73
 -18   8   0    0.25    0.78
  18   8   0   -0.47    1.10
   0  -9   0   -0.83    0.73
   0  -9   0    0.47    0.85
   0   9   0   -0.29    0.81
   0   9   0   -0.49    0.84
  -1  -9   0   21.62    1.61
   1  -9   0   21.37    1.59
  -1  -9   0   22.58    1.62
  -1   9   0   23.76    1.61
   1   9   0   20.72    1.64
   1   9   0   20.89    1.62
  -1   9   0   22.98    1.64
   2  -9   0    4.59    0.96
  -2  -9   0    5.07    0.99
   2  -9   0    5.61    0.92
  -2  -9   0    4.46    1.01
  -2   9   0    4.39    0.97
  -2   9   0    5.85    0.99
   2   9   0    5.89    1.07
   2   9   0    5.32    1.00
  -3  -9   0   75.01    3.01
  -3  -9   0   77.26    3.06
   3  -9   0   74.67    2.90
   3   9   0   74.49    3.05
  -3   9   0   79.27    2.91
  -3   9   0   77.26    3.00
  -3   9   0   76.10    3.01
   3   9   0   79.33    3.05
   4  -9   0    5.02    0.99
   4  -9   0    4.85    0.93
  -4  -9   0    4.92    1.05
  -4  -9   0    5.16    1.06
  -4   9   0    3.10    0.88
  -4   9   0    4.22    0.91
   4   9   0    3.99    1.07
   4   9   0    4.22    0.99
  -4   9   0    6.04    0.99
  -5  -9   0   39.69    2.12
  -5  -9   0   38.91    2.10
   5  -9   0   43.20    2.06
   5  -9   0   40.87    1.89
  -5   9   0   41.98    1.95
   5   9   0   41.87    2.13
   5   9   0   35.93    2.12
  -5   9   0   39.51    2.01
  -6  -9   0    2.62    0.97
   6  -9   0    2.66    0.82
  -6  -9   0    2.87    1.00
   6  -9   0    2.44    0.88
   6  -9   0    1.91    0.86
   6   9   0    2.54    0.93
   6   9   0    3.12    1.08
  -6   9   0    2.07    0.84
  -6   9   0    3.20    0.87
  -7  -9   0   -1.36    0.88
   7  -9   0    0.10    0.72
  -7  -9   0   -0.61    0.89
   7  -9   0   -0.50    0.79
   7  -9   0   -0.11    0.79
   7   9   0   -0.47    0.82
  -7   9   0    0.73    0.79
   7   9   0   -0.84    0.94
  -7   9   0   -0.53    0.77
   8  -9   0    8.90    1.08
  -8  -9   0    6.02    1.18
   8  -9   0    9.62    1.07
  -8  -9   0    6.89    1.14
   8  -9   0    8.64    0.94
   8   9   0    7.15    1.23
  -8   9   0    8.36    1.02
  -8   9   0    9.19    1.10
  -9  -9   0    0.89    0.98
   9  -9   0    0.37    0.84
  -9  -9   0   -0.99    0.92
   9   9   0   -0.47    0.97
   9   9   0    0.50    0.70
  -9   9   0    1.27    0.83
  10  -9   0    5.65    0.99
 -10  -9   0    5.06    1.18
 -10  -9   0    4.23    1.12
 -10   9   0    6.83    1.02
  10   9   0    6.31    1.17
  10   9   0    5.81    1.10
  11  -9   0    3.35    0.93
 -11  -9   0    2.77    1.09
 -11  -9   0    1.21    1.00
 -11   9   0    3.11    0.92
  11   9   0    3.15    1.04
 -12  -9   0   12.84    1.47
  12  -9   0   12.72    1.21
 -12   9   0   14.04    1.26
  12   9   0   11.94    1.39
  13  -9   0    2.99    1.27
 -13  -9   0    4.22    1.11
  13  -9   0    3.61    0.93
  13   9   0    4.31    1.21
 -13   9   0    2.88    0.93
  14  -9   0    5.37    1.00
 -14  -9   0    3.60    1.15
  14  -9   0    3.33    1.28
  14   9   0    2.62    1.17
 -14   9   0    3.39    0.96
 -15  -9   0   21.89    1.90
  15  -9   0   21.23    2.09
  15  -9   0   24.38    1.61
 -15   9   0   23.74    1.66
  15   9   0   27.13    2.04
 -16  -9   0    1.55    1.13
  16  -9   0    1.20    1.23
  16  -9   0    1.11    0.88
 -16   9   0    1.24    0.88
  16   9   0    0.86    1.19
  17  -9   0    5.46    1.49
 -17  -9   0    5.67    1.31
  17  -9   0    4.34    0.95
 -17   9   0    7.27    1.06
  17   9   0    5.91    1.35
   0 -10   0   20.25    1.65
   0 -10   0   18.17    1.56
   0  10   0   21.42    1.59
   0  10   0   22.25    1.65
   1 -10   0   22.55    1.67
   1 -10   0   21.64    1.60
  -1 -10   0   23.76    1.72
  -1 -10   0   24.97    1.72
  -1  10   0   22.68    1.71
   1  10   0   24.62    1.77
   1  10   0   23.53    1.74
  -1  10   0   23.75    1.72
  -2 -10   0   17.75    1.54
   2 -10   0   15.32    1.43
  -2 -10   0   17.02    1.50
   2  10   0   18.74    1.63
   2  10   0   15.10    1.50
  -2  10   0   21.24    1.63
  -2  10   0   19.60    1.63
  -3 -10   0   42.66    2.26
   3 -10   0   44.40    2.11
  -3 -10   0   44.76    2.28
   3  10   0   44.29    2.23
  -3  10   0   42.60    2.21
  -3  10   0   45.02    2.18
   3  10   0   45.88    2.32
   4 -10   0   10.67    1.19
  -4 -10   0    7.81    1.25
  -4 -10   0    8.12    1.26
   4  10   0   10.80    1.36
  -4  10   0   12.12    1.28
   4  10   0    7.64    1.23
  -4  10   0    9.65    1.22
  -5 -10   0    9.37    1.29
   5 -10   0   11.20    1.16
  -5 -10   0    7.94    1.27
   5  10   0    7.47    1.18
   5  10   0    9.67    1.34
  -5  10   0   11.06    1.21
  -5  10   0    9.93    1.19
   6 -10   0   26.85    1.69
  -6 -10   0   21.91    1.81
  -6 -10   0   21.50    1.82
   6 -10   0   26.52    1.81
   6 -10   0   22.05    1.56
   6  10   0   23.91    1.79
   6  10   0   20.08    1.77
  -6  10   0   24.34    1.64
  -7 -10   0    1.24    1.03
  -7 -10   0    2.71    1.08
   7 -10   0    1.51    0.82
   7 -10   0    1.50    0.92
   7  10   0   -0.16    0.96
  -7  10   0    1.27    0.88
  -7  10   0    1.81    0.81
   7  10   0    0.88    1.07
  -8 -10   0    3.45    1.11
   8 -10   0    5.08    1.02
  -8 -10   0    3.90    1.11
   8  10   0    2.92    1.05
  -8  10   0    3.78    0.97
   8  10   0    3.37    1.20
  -8  10   0    3.83    0.93
   9 -10   0    2.97    0.97
  -9 -10   0    3.06    1.13
  -9 -10   0    4.03    1.15
   9  10   0    3.12    1.02
   9  10   0    3.62    1.21
  -9  10   0    4.44    1.03
 -10 -10   0    0.52    1.04
 -10 -10   0    1.43    1.08
  10 -10   0    3.27    0.98
  10  10   0    1.66    1.12
 -10  10   0    1.93    0.93
 -11 -10   0   11.93    1.47
 -11 -10   0   11.52    1.44
  11 -10   0   10.86    1.23
  11  10   0   11.34    1.39
 -11  10   0   10.09    1.24
 -12 -10   0    2.98    1.21
  12 -10   0    4.01    1.03
  12  10   0    5.18    1.21
 -12  10   0    4.08    1.02
  13 -10   0    9.84    1.19
 -13 -10   0    7.44    1.38
  13 -10   0    6.22    1.47
  13  10   0    7.44    1.34
 -13  10   0    7.47    1.14
  14 -10   0    9.28    1.22
  14 -10   0   12.78    1.80
 -14 -10   0    9.85    1.48
  14  10   0    9.03    1.46
 -14  10   0   11.47    1.28
  15 -10   0   14.31    1.32
  15 -10   0   13.87    1.89
 -15 -10   0   15.08    1.70
  15  10   0   12.62    1.65
 -15  10   0   13.62    1.35
  16 -10   0    1.44    0.97
  16 -10   0    3.95    1.44
 -16 -10   0    1.68    1.18
 -16  10   0   -0.30    0.91
  16  10   0   -0.49    1.21
   0 -11   0    1.76    0.99
   0 -11   0    0.89    1.02
   0  11   0   -0.37    1.00
   0  11   0    3.19    1.10
  -1 -11   0   10.73    1.39
   1 -11   0   10.25    1.34
   1 -11   0   13.23    1.34
  -1 -11   0   13.29    1.39
   1  11   0   11.71    1.41
  -1  11   0   11.61    1.34
  -1  11   0   12.41    1.38
   1  11   0   11.35    1.38
  -2 -11   0    5.31    1.19
   2 -11   0    8.62    1.27
  -2 -11   0    8.24    1.26
   2 -11   0    6.25    1.11
   2  11   0    5.95    1.21
  -2  11   0    5.65    1.17
  -2  11   0    6.16    1.17
   2  11   0    5.18    1.23
  -3 -11   0   24.93    1.80
  -3 -11   0   20.95    1.83
   3 -11   0   27.57    1.83
   3  11   0   26.20    1.90
   3  11   0   24.73    1.94
  -3  11   0   25.97    1.84
  -3  11   0   24.52    1.82
  -4 -11   0   16.79    1.61
  -4 -11   0   15.81    1.61
   4 -11   0   18.55    1.52
   4 -11   0   18.98    1.52
  -4  11   0   20.53    1.68
  -4  11   0   14.59    1.49
   4  11   0   14.93    1.54
   4  11   0   16.84    1.65
   5 -11   0    5.49    1.03
  -5 -11   0    7.09    1.26
   5 -11   0    4.74    1.05
  -5 -11   0    3.96    1.19
   5  11   0    7.63    1.26
   5  11   0    7.11    1.32
  -5  11   0    7.45    1.17
  -5  11   0    6.19    1.12
   6 -11   0   16.20    1.44
   6 -11   0   17.74    1.48
  -6 -11   0   14.46    1.58
  -6 -11   0   17.00    1.64
   6  11   0   15.44    1.55
   6  11   0   17.49    1.70
  -6  11   0   19.19    1.60
  -6  11   0   15.64    1.43
  -7 -11   0    5.03    1.22
   7 -11   0    7.09    1.18
  -7 -11   0    7.19    1.31
  -7  11   0    4.96    1.03
   7  11   0    4.78    1.27
  -7  11   0    3.35    1.05
   7  11   0    4.58    1.19
  -8 -11   0    6.88    1.27
   8 -11   0    5.66    1.15
  -8 -11   0    6.18    1.30
   8  11   0    4.42    1.16
   8  11   0    3.41    1.28
  -8  11   0    5.96    1.08
  -9 -11   0    0.33    1.08
   9 -11   0    1.31    1.00
  -9 -11   0    0.45    1.12
   9  11   0    1.70    1.18
  -9  11   0    0.90    0.98
   9  11   0    1.49    1.05
 -10 -11   0    1.93    1.22
  10 -11   0    2.90    1.07
 -10 -11   0    3.00    1.24
 -10  11   0    3.14    1.07
  10  11   0    2.73    1.26
  11 -11   0    1.68    1.01
 -11 -11   0    0.43    1.11
 -11  11   0    2.48    1.04
  11  11   0    1.54    1.17
  12 -11   0    7.22    1.22
 -12 -11   0    8.19    1.45
  12  11   0    9.22    1.43
 -12  11   0    6.80    1.22
 -13 -11   0    0.03    1.15
  13 -11   0    0.53    1.00
 -13  11   0   -0.34    0.96
  13  11   0    0.99    1.16
 -14 -11   0    3.36    1.34
  14 -11   0    4.33    1.53
  14 -11   0    5.25    1.13
 -14  11   0    3.78    1.11
  14  11   0    2.34    1.22
  15 -11   0    0.98    1.03
 -15 -11   0    1.40    1.27
  15 -11   0    1.07    1.34
  15  11   0    2.19    1.26
 -15  11   0    1.68    1.02
   0 -12   0    0.30    1.08
   0 -12   0    1.46    1.03
   0  12   0   -0.32    1.05
   0  12   0   -0.43    1.00
  -1 -12   0   34.58    2.23
   1 -12   0   36.68    2.15
  -1 -12   0   39.56    2.23
   1 -12   0   37.00    2.24
   1  12   0   38.76    2.29
  -1  12   0   35.39    2.21
   1  12   0   32.68    2.18
  -1  12   0   35.24    2.23
  -2 -12   0   -0.03    1.08
   2 -12   0    1.08    0.97
   2 -12   0    0.06    1.05
  -2 -12   0   -0.54    0.99
   2  12   0    1.44    1.13
  -2  12   0    2.03    1.07
  -2  12   0    0.27    1.01
   2  12   0    0.27    1.03
  -3 -12   0   32.39    2.19
   3 -12   0   32.38    2.01
   3 -12   0   33.15    2.10
  -3 -12   0   33.65    2.10
   3  12   0   30.12    2.16
  -3  12   0   35.33    2.11
  -3  12   0   33.91    2.11
   3  12   0   32.17    2.21
  -4 -12   0    0.70    1.14
  -4 -12   0    2.66    1.14
   4 -12   0    3.59    1.08
   4  12   0    2.06    1.20
   4  12   0    0.57    1.06
  -4  12   0    2.33    1.11
  -4  12   0    2.79    1.10
  -5 -12   0    1.29    1.10
   5 -12   0    0.37    0.93
  -5 -12   0    2.81    1.19
   5  12   0   -1.25    0.98
   5  12   0   -0.23    1.15
  -5  12   0    1.09    1.02
  -5  12   0    0.35    1.02
  -6 -12   0    5.74    1.28
  -6 -12   0    4.88    1.28
   6 -12   0    5.37    1.14
   6  12   0    6.85    1.30
   6  12   0    4.62    1.34
  -6  12   0    6.03    1.19
  -6  12   0    5.07    1.17
   7 -12   0    5.51    1.22
  -7 -12   0    7.74    1.41
  -7 -12   0    6.08    1.32
   7  12   0    5.01    1.39
   7  12   0    5.72    1.29
  -7  12   0    4.92    1.13
   8 -12   0    8.32    1.34
  -8 -12   0   10.59    1.47
  -8 -12   0   10.02    1.50
  -8  12   0    8.82    1.22
   8  12   0    5.90    1.31
   8  12   0    5.27    1.42
  -9 -12   0   11.87    1.63
   9 -12   0   11.30    1.41
  -9 -12   0   11.23    1.59
   9  12   0   11.68    1.61
   9  12   0    9.99    1.49
  -9  12   0   12.72    1.42
  10 -12   0    1.82    1.09
 -10 -12   0    1.44    1.19
 -10 -12   0    1.71    1.25
 -10  12   0    3.14    1.12
  10  12   0    1.08    1.25
 -11 -12   0    7.38    1.48
  11 -12   0    7.36    1.29
 -11  12   0    7.58    1.27
  11  12   0    6.58    1.48
 -12 -12   0    2.91    1.37
  12 -12   0    4.40    1.18
 -12  12   0    4.11    1.15
  12  12   0    3.73    1.35
  13 -12   0    8.04    1.30
 -13 -12   0    6.10    1.50
  13  12   0    6.84    1.51
 -13  12   0    8.22    1.30
  14 -12   0    3.11    1.49
 -14 -12   0    3.93    1.43
  14 -12   0    3.97    1.15
 -14  12   0    3.65    1.16
  14  12   0    1.90    1.30
   0 -13   0    0.87    1.16
   0 -13   0   -1.37    1.00
   0  13   0   -0.54    1.08
   0  13   0    1.02    1.19
   1 -13   0    9.36    1.42
  -1 -13   0   10.46    1.54
  -1 -13   0   11.91    1.51
   1 -13   0   11.77    1.55
  -1  13   0   10.00    1.48
  -1  13   0    8.73    1.47
   1  13   0   11.22    1.52
   1  13   0   10.28    1.53
  -2 -13   0    4.19    1.21
  -2 -13   0    3.10    1.26
   2 -13   0    0.72    1.16
   2 -13   0    2.41    1.11
   2  13   0    2.31    1.20
  -2  13   0    3.28    1.23
   2  13   0    2.31    1.28
  -2  13   0    2.21    1.18
  -3 -13   0   33.89    2.27
   3 -13   0   29.73    2.14
  -3 -13   0   31.92    2.29
   3 -13   0   33.04    2.10
   3  13   0   34.46    2.35
   3  13   0   35.21    2.32
  -3  13   0   32.50    2.19
  -3  13   0   31.63    2.21
  -4 -13   0    5.60    1.37
   4 -13   0    6.10    1.30
  -4 -13   0    5.99    1.32
  -4  13   0    6.26    1.29
   4  13   0    3.04    1.25
   4  13   0    3.33    1.35
  -4  13   0    5.89    1.29
   5 -13   0    2.59    1.11
  -5 -13   0    2.04    1.23
  -5 -13   0    3.11    1.28
   5  13   0    3.14    1.34
   5  13   0   -0.17    1.14
  -5  13   0    2.08    1.13
  -6 -13   0    0.38    1.18
  -6 -13   0    0.23    1.17
   6 -13   0    1.64    1.06
  -6  13   0    0.23    1.09
   6  13   0   -0.93    1.17
   6  13   0    1.05    1.15
   7 -13   0    1.41    1.09
  -7 -13   0    0.26    1.19
  -7 -13   0    1.50    1.21
   7  13   0    0.00    1.26
   7  13   0   -0.39    1.16
  -7  13   0    2.34    1.09
   8 -13   0   -0.15    1.08
  -8 -13   0    1.88    1.26
  -8 -13   0    1.14    1.23
   8  13   0    2.50    1.21
  -8  13   0    2.31    1.06
   8  13   0    0.94    1.29
  -9 -13   0    4.31    1.41
   9 -13   0    4.62    1.25
  -9 -13   0    4.24    1.43
   9  13   0    3.82    1.42
  -9  13   0    5.20    1.20
 -10 -13   0   10.41    1.64
  10 -13   0   10.78    1.47
 -10  13   0    9.32    1.40
  10  13   0    6.36    1.55
  11 -13   0    4.01    1.26
 -11 -13   0    5.06    1.50
  11  13   0    6.05    1.50
 -11  13   0    3.14    1.19
  12 -13   0    2.27    1.21
 -12 -13   0    1.08    1.35
  12  13   0    2.05    1.42
 -12  13   0    4.82    1.26
  13 -13   0    2.14    1.18
 -13  13   0    4.24    1.24
  13  13   0    2.54    1.41
   0 -14   0   21.22    1.91
   0 -14   0   23.87    2.02
   0  14   0   21.78    2.01
   0  14   0   20.04    1.93
   1 -14   0    2.25    1.21
  -1 -14   0    2.77    1.26
   1 -14   0    3.41    1.33
  -1 -14   0    4.62    1.39
  -1  14   0    4.16    1.29
   1  14   0    4.74    1.38
  -1  14   0    5.27    1.41
   1  14   0    4.34    1.33
  -2 -14   0   27.42    2.22
   2 -14   0   23.68    2.05
  -2 -14   0   23.16    2.04
  -2  14   0   22.20    2.02
   2  14   0   24.70    2.12
  -2  14   0   25.56    2.14
   2  14   0   25.16    2.21
  -3 -14   0    1.69    1.31
   3 -14   0    2.63    1.29
  -3 -14   0    3.00    1.30
   3  14   0    4.26    1.37
  -3  14   0    3.27    1.30
  -3  14   0    2.35    1.27
   3  14   0    2.71    1.39
  -4 -14   0    0.69    1.22
  -4 -14   0   -0.23    1.23
   4 -14   0    2.56    1.28
   4  14   0    2.22    1.35
  -4  14   0    0.01    1.15
   4  14   0    0.51    1.23
  -5 -14   0    3.96    1.43
   5 -14   0    5.60    1.31
  -5 -14   0    4.25    1.38
   5  14   0    4.58    1.39
  -5  14   0    6.10    1.40
   5  14   0    6.00    1.53
   6 -14   0    2.60    1.23
  -6 -14   0    1.72    1.32
  -6 -14   0    2.99    1.37
   6  14   0    1.86    1.41
   6  14   0    4.34    1.38
  -6  14   0    3.19    1.24
   7 -14   0    0.49    1.11
  -7 -14   0    0.17    1.25
  -7 -14   0   -0.23    1.20
   7  14   0    0.18    1.21
   7  14   0   -1.62    1.26
  -7  14   0   -0.59    1.09
  -8 -14   0   -0.08    1.26
   8 -14   0    0.54    1.17
  -8 -14   0    1.67    1.29
  -8  14   0    0.00    1.09
   8  14   0    2.58    1.43
  -9 -14   0    3.88    1.43
   9 -14   0    4.86    1.32
  -9 -14   0    2.48    1.42
   9  14   0    1.72    1.42
  -9  14   0    4.88    1.28
 -10 -14   0    7.46    1.61
  10 -14   0    3.87    1.31
 -10  14   0    4.41    1.29
  10  14   0    3.99    1.53
 -11 -14   0   -0.51    1.30
  11 -14   0    0.62    1.21
  11  14   0   -0.72    1.34
 -11  14   0   -1.50    1.07
   0 -15   0   -0.76    1.26
   0 -15   0    0.26    1.18
   0  15   0   -0.48    1.21
   0  15   0    0.30    1.31
  -1 -15   0    0.33    1.21
   1 -15   0   -0.74    1.25
  -1 -15   0   -0.19    1.28
   1  15   0   -0.35    1.32
   1  15   0    1.17    1.31
  -1  15   0   -1.39    1.22
  -1  15   0   -0.21    1.23
   2 -15   0    4.61    1.38
  -2 -15   0    2.10    1.37
  -2 -15   0    3.48    1.34
   2  15   0    3.51    1.45
   2  15   0    2.65    1.36
  -2  15   0    2.47    1.31
  -2  15   0    2.99    1.40
  -3 -15   0    4.74    1.49
   3 -15   0    4.21    1.42
  -3 -15   0    3.98    1.42
   3  15   0    6.59    1.57
   3  15   0    3.46    1.41
  -3  15   0    3.81    1.37
  -4 -15   0   11.02    1.74
   4 -15   0   11.91    1.70
  -4 -15   0   10.13    1.72
   4  15   0   11.26    1.78
  -4  15   0   10.39    1.66
   4  15   0   12.79    1.76
   5 -15   0    2.67    1.23
  -5 -15   0    1.81    1.38
  -5 -15   0    2.47    1.39
  -5  15   0    2.78    1.34
   5  15   0    0.94    1.34
   5  15   0    0.73    1.42
   6 -15   0    4.49    1.32
  -6 -15   0    2.23    1.40
  -6 -15   0    4.31    1.44
  -6  15   0    2.40    1.30
   6  15   0    6.27    1.55
   6  15   0    0.59    1.45
  -7 -15   0    1.66    1.38
  -7 -15   0    2.62    1.42
   7 -15   0    2.25    1.29
   7  15   0    0.05    1.40
  -7  15   0   -0.18    1.20
  -8 -15   0    3.15    1.45
   8 -15   0    1.73    1.29
  -8 -15   0    2.91    1.42
  -8 -15   0    2.48    1.52
  -8  15   0    3.76    1.30
   8  15   0    1.86    1.51
  -9 -15   0    7.50    1.66
   9 -15   0    4.65    1.44
   9  15   0    2.73    1.58
  -9  15   0    4.96    1.34
   0 -16   0    3.80    1.53
   0  16   0    7.46    1.61
   0  16   0    5.90    1.65
   1 -16   0   -0.99    1.33
  -1 -16   0   -1.41    1.28
   1  16   0    0.13    1.38
   1  16   0   -1.71    1.26
  -1  16   0    0.23    1.32
  -2 -16   0    1.53    1.35
  -2 -16   0    2.00    1.46
   2 -16   0    1.19    1.36
   2  16   0    2.16    1.51
   2  16   0    0.51    1.35
  -2  16   0    1.62    1.37
  -3 -16   0    1.15    1.33
  -3 -16   0    0.78    1.45
   3 -16   0    0.49    1.39
   3  16   0    1.47    1.49
   3  16   0    0.43    1.36
  -3  16   0    0.81    1.37
  -4 -16   0    0.87    1.36
   4 -16   0   -1.88    1.25
  -4 -16   0   -0.21    1.40
   4  16   0    0.89    1.51
   4  16   0   -0.97    1.29
  -4  16   0    0.20    1.30
   5 -16   0    1.13    1.36
  -5 -16   0    1.17    1.40
  -5 -16   0    0.51    1.45
   5  16   0   -0.75    1.32
   5  16   0   -0.02    1.49
  -5  16   0    0.62    1.33
   6 -16   0    4.81    1.46
  -6 -16   0    2.97    1.50
  -6 -16   0    4.64    1.59
  -6  16   0    4.37    1.45
   6  16   0    6.96    1.75
 -20   0   1    5.84    0.82
  19   0  -1    4.30    1.37
 -19   0   1    5.68    0.78
  18   0  -1    0.58    0.56
  18   0  -1    0.82    1.15
 -18   0   1    1.22    0.64
  17   0  -1    6.39    1.32
  17   0  -1    4.69    0.67
 -17   0   1    4.55    0.71
 -16   0   1    0.03    0.55
  16   0  -1    0.97    0.55
  16   0  -1    0.43    0.99
 -15   0   1    0.46    0.52
 -15   0   1    0.97    0.53
  15   0  -1   -1.38    0.85
  15   0  -1    0.72    0.53
  15   0  -1   -0.70    0.52
  14   0  -1   16.04    1.52
  14   0  -1   19.49    1.05
 -14   0   1   17.83    1.05
  14   0  -1   18.75    1.06
 -14   0   1   17.60    1.06
 -14   0   1   17.97    1.05
  13   0  -1    5.73    0.60
 -13   0   1    4.81    0.59
 -13   0   1    4.98    0.56
  13   0  -1    4.02    0.57
  13   0  -1    4.17    0.97
 -12   0   1    5.37    0.56
  12   0  -1    5.03    0.56
  12   0  -1    4.98    0.95
  12   0  -1    4.78    0.55
 -12   0   1    5.21    0.56
 -11   0   1    1.61    0.44
  11   0  -1    2.93    0.78
  11   0  -1    2.83    0.46
  11   0  -1    2.11    0.44
 -11   0   1    2.40    0.44
 -10   0   1   16.93    0.80
 -10   0   1   15.30    0.81
  10   0  -1   15.49    0.79
  10   0  -1   16.53    1.29
  -9   0   1    5.69    0.48
  -9   0   1    5.39    0.46
   9   0  -1    6.85    0.85
  -8   0   1   49.87    1.61
   8   0  -1   48.99    1.58
  -8   0   1   45.31    1.57
   8   0  -1   51.69    2.09
   8   0  -1   49.16    1.54
   7   0  -1    0.17    0.31
  -7   0   1    0.44    0.31
  -7   0   1   -0.07    0.28
   6   0  -1   42.68    1.35
   6   0  -1   41.50    1.34
  -6   0   1   43.24    1.35
  -6   0   1   42.18    1.36
  -5   0   1    0.53    0.48
   5   0  -1    0.82    0.27
  -4   0   1   68.34    2.34
   3   0  -1    0.16    0.20
  -3   0   1    0.50    0.34
   2   0  -1  568.02   18.62
   2   0  -1  639.25   17.40
  -2   0   1  649.12   18.63
   2   0  -1  666.03   17.41
   1   0  -1    0.23    0.11
   1   0  -1    0.18    0.11
  -1   0  -1    3.57    0.25
  -1   0  -1    3.63    0.27
   1   0   1    3.70    0.28
   1   0   1    3.62    0.30
   1   0   1    3.51    0.25
  -1   0  -1    3.25    0.26
   1   0   1    3.77    0.28
  -2   0  -1   60.15    1.82
  -2   0  -1   61.03    1.85
   2   0   1   63.12    1.86
   2   0   1   60.05    1.86
  -2   0  -1   60.91    1.86
   2   0   1   60.22    1.97
   2   0   1   61.99    1.83
   2   0   1   62.24    1.89
  -2   0  -1   59.96    1.89
  -2   0  -1   61.52    1.87
  -3   0  -1    4.05    0.47
   3   0   1    4.37    0.48
  -3   0  -1    4.63    0.41
   3   0   1    4.24    0.39
   3   0   1    5.31    0.43
   3   0   1    4.50    0.40
  -3   0  -1    4.47    0.39
  -3   0  -1    4.22    0.43
   3   0   1    4.59    0.42
  -3   0  -1    4.79    0.43
  -4   0  -1   28.09    1.11
  -4   0  -1   29.46    1.15
   4   0   1   30.16    1.11
  -4   0  -1   28.47    1.09
   4   0   1   30.03    1.35
  -4   0  -1   25.76    1.33
   4   0   1   31.04    1.14
   4   0   1   35.66    1.11
  -4   0  -1   30.53    1.18
   4   0   1   29.82    1.15
  -5   0  -1    0.77    0.50
  -5   0  -1    0.72    0.39
   5   0   1    0.72    0.41
  -5   0  -1   -0.10    0.39
  -5   0  -1    0.69    0.39
  -5   0  -1   -0.45    0.36
   5   0   1    0.51    0.35
   5   0   1    0.14    0.34
   5   0   1    0.25    0.48
   5   0   1    0.66    0.39
  -6   0  -1    5.82    0.49
   6   0   1    5.32    0.47
   6   0   1    5.21    0.52
  -6   0  -1    4.96    0.51
  -6   0  -1    6.10    0.53
  -6   0  -1    5.60    0.51
   6   0   1    5.97    0.47
   6   0   1    5.12    0.51
   7   0   1    0.04    0.32
   7   0   1    0.15    0.34
   7   0   1   -0.73    0.37
  -7   0  -1    0.23    0.39
  -7   0  -1   -0.07    0.40
   7   0   1   -0.20    0.39
   7   0   1    0.65    0.52
  -7   0  -1    0.21    0.38
  -7   0  -1   -0.59    0.37
   8   0   1  107.22    3.21
   8   0   1  101.11    3.20
  -8   0  -1  106.37    3.28
  -8   0  -1  106.40    3.29
   8   0   1  108.04    3.67
   8   0   1  106.20    3.18
  -8   0  -1  103.13    3.17
   9   0   1    3.09    0.52
   9   0   1    2.48    0.38
   9   0   1    2.59    0.54
  -9   0  -1    2.55    0.51
  -9   0  -1    3.17    0.44
   9   0   1    2.49    0.72
  -9   0  -1    4.12    0.54
 -10   0  -1    2.39    0.43
 -10   0  -1    2.49    0.55
  10   0   1    2.79    0.76
 -10   0  -1    2.41    0.50
  10   0   1    2.60    0.55
  10   0   1    2.58    0.52
 -10   0  -1    2.41    0.53
 -11   0  -1   13.77    0.94
  11   0   1   14.05    0.97
 -11   0  -1   12.56    0.80
  11   0   1   12.87    0.99
  11   0   1   14.08    1.24
 -11   0  -1   12.24    0.97
 -11   0  -1   12.64    0.95
  12   0   1    1.61    0.86
 -12   0  -1    2.15    0.57
  12   0   1    2.32    0.64
 -12   0  -1    1.70    0.59
 -12   0  -1    2.28    0.42
  12   0   1    2.55    0.61
 -13   0  -1   29.71    1.37
  13   0   1   26.82    1.43
  13   0   1   27.42    1.89
 -13   0  -1   27.88    1.43
  13   0   1   28.51    1.39
  14   0   1    1.69    0.96
 -14   0  -1    3.14    0.68
  14   0   1    2.43    0.69
 -14   0  -1    2.49    0.64
  14   0   1    2.09    0.65
  15   0   1   24.06    1.35
 -15   0  -1   22.67    1.42
  15   0   1   21.33    1.84
  16   0   1   -0.58    0.99
 -16   0  -1    1.13    0.67
  16   0   1    0.63    0.68
  17   0   1    0.79    0.70
 -17   0  -1    1.06    0.73
  17   0   1    2.21    1.16
  18   0   1    0.83    1.17
 -18   0  -1    1.00    0.76
  18   0   1    1.22    0.72
  19   0   1   11.02    0.99
  19   0   1    9.73    1.64
 -19   0  -1    9.91    1.07
  20   0   1    0.46    1.28
  20   0   1    0.32    0.71
 -20   0  -1    0.09    0.75
 -20  -1   1    3.29    0.79
  20  -1  -1    1.43    1.32
  20   1  -1    2.38    0.71
 -20   1   1    3.38    0.66
 -19  -1   1    0.40    0.69
  19  -1  -1    0.83    1.23
  19   1  -1   -0.47    0.64
 -19   1   1   -0.23    0.56
 -18  -1   1    6.77    0.85
  18  -1  -1    6.53    1.40
 -18   1   1    5.07    0.70
  18   1  -1    6.72    0.81
  17  -1  -1    9.36    1.46
 -17  -1   1    8.52    0.87
 -17  -1   1    7.97    0.88
 -17   1   1    8.52    0.78
  17   1  -1    9.61    0.88
  16  -1  -1    8.30    1.36
 -16  -1   1    9.07    0.87
 -16   1   1   10.90    0.80
  16   1  -1   10.89    0.89
  16   1  -1   10.74    1.43
 -15  -1   1    5.56    0.73
 -15  -1   1    4.00    0.70
  15  -1  -1    7.49    1.20
 -15   1   1    5.94    0.64
  15   1  -1    6.14    0.72
 -15   1   1    5.47    0.61
  15   1  -1    4.07    1.14
  14  -1  -1    1.32    0.92
 -14  -1   1    1.43    0.61
 -14  -1   1    1.38    0.58
  14  -1  -1    0.73    0.46
 -14   1   1    2.46    0.49
  14   1  -1    2.14    0.62
  14   1  -1    2.99    1.01
  14   1  -1    2.65    0.60
 -14   1   1    1.89    0.51
 -13  -1   1   14.87    1.01
 -13  -1   1   17.45    1.03
  13  -1  -1   15.21    1.39
  13  -1  -1   15.33    0.86
  13   1  -1   16.18    1.46
 -13   1   1   16.59    0.88
  13   1  -1   15.77    1.01
  13   1  -1   16.08    1.07
 -13   1   1   15.41    0.95
  12  -1  -1    5.47    0.51
 -12  -1   1    5.24    0.63
  12  -1  -1    5.35    0.95
 -12  -1   1    6.00    0.63
 -12   1   1    5.01    0.49
  12   1  -1    4.27    0.59
  12   1  -1    3.60    0.91
  12   1  -1    3.74    0.60
 -12   1   1    4.98    0.52
 -11  -1   1   13.78    0.90
  11  -1  -1   11.85    0.71
  11  -1  -1   11.74    1.13
 -11  -1   1   13.66    0.87
  11   1  -1   10.69    0.82
 -11   1   1   11.57    0.71
  11   1  -1   11.39    0.88
  11   1  -1   10.80    1.14
 -11   1   1   10.50    0.74
  10  -1  -1   72.63    2.90
 -10  -1   1   74.03    2.45
  10  -1  -1   71.55    2.26
 -10  -1   1   74.34    2.43
  10   1  -1   78.80    2.41
 -10   1   1   76.20    2.33
  10   1  -1   76.08    2.39
 -10   1   1   76.71    2.32
  10   1  -1   73.12    2.92
  -9  -1   1    7.37    0.60
  -9  -1   1    7.82    0.52
   9  -1  -1    6.67    0.84
  -9  -1   1    6.91    0.62
   9   1  -1    7.88    0.61
  -9   1   1    8.42    0.57
   9   1  -1    7.74    0.62
   9   1  -1    7.93    0.89
  -9   1   1    8.98    0.55
  -8  -1   1   14.00    0.77
  -8  -1   1   14.48    0.83
  -8  -1   1   14.98    0.78
  -8  -1   1   16.63    0.88
   8   1  -1   17.24    0.88
   8   1  -1   17.00    1.16
  -7  -1   1   42.66    1.40
  -7  -1   1   42.33    1.49
  -7  -1   1   39.69    1.47
  -7  -1   1   43.74    1.41
   7   1  -1   40.04    1.44
   7   1  -1   41.27    1.37
   7   1  -1   42.91    1.36
   7   1  -1   41.50    1.46
  -6  -1   1   72.64    2.33
  -6  -1   1   73.58    2.34
  -6  -1   1   71.07    2.26
  -6  -1   1   73.49    2.26
   6   1  -1   77.09    2.31
   6   1  -1   76.31    2.28
   6   1  -1   76.28    2.31
   6   1  -1   77.79    2.27
  -5  -1   1    4.23    0.47
  -5  -1   1    2.30    0.52
  -5  -1   1    2.61    0.48
   5   1  -1    2.90    0.52
   5   1  -1    4.08    0.43
   5   1  -1    3.13    0.54
   5   1  -1    3.28    0.46
  -4  -1   1  505.65   13.93
  -4  -1   1  505.83   13.94
  -4  -1   1  496.19   14.29
  -4  -1   1  500.89   14.29
   4  -1  -1  460.54   14.95
  -4  -1   1  504.85   14.97
  -4   1   1  510.99   14.98
   4   1  -1  525.52   14.28
   4   1  -1  494.67   13.95
   4   1  -1  498.55   13.95
   4   1  -1  510.27   14.27
  -3  -1   1  152.24    4.29
  -3  -1   1  147.01    4.29
  -3  -1   1  153.78    4.64
   3  -1  -1  153.63    4.65
  -3  -1   1  150.54    4.39
  -3  -1   1  150.56    4.40
  -3   1   1  147.84    4.64
   3   1  -1  151.65    4.30
   3   1  -1  154.05    4.39
   3   1  -1  149.46    4.38
   3   1  -1  147.14    4.30
   2  -1  -1    4.05    0.35
   2  -1  -1    3.95    0.31
  -2  -1   1    4.10    0.36
   2  -1  -1    4.90    0.34
  -2  -1   1    4.48    0.35
   2  -1  -1    4.25    0.29
  -2  -1   1    4.56    0.41
   2  -1  -1    4.32    0.38
  -2  -1   1    4.36    0.35
   2   1  -1    4.15    0.33
   2   1  -1    4.94    0.36
  -2   1   1    4.55    0.34
  -2   1   1    4.67    0.33
   2   1  -1    4.69    0.35
  -2   1   1    4.18    0.31
   2   1  -1    4.39    0.37
  -2   1   1    4.53    0.31
  -1  -1   1  223.19    6.31
  -1  -1   1  223.70    6.47
   1  -1  -1  226.95    6.44
   1  -1  -1  225.00    6.43
   1  -1  -1  223.57    6.28
  -1   1   1  222.79    6.43
  -1   1   1  225.35    6.28
   1   1  -1  222.82    6.46
  -1   1   1  234.53    6.29
   1   1  -1  224.25    6.47
   0  -1  -1   19.59    0.70
   0  -1  -1   20.13    0.70
   0  -1   1   19.41    0.71
   0  -1  -1   19.08    0.69
   0  -1   1   19.12    0.69
   0  -1   1   20.03    0.70
   0   1   1   19.14    0.69
   0   1  -1   19.62    0.70
   0   1  -1   17.93    0.68
   0   1   1   19.63    0.71
   1  -1   1  194.98    5.63
  -1  -1  -1  199.44    5.64
   1  -1   1  196.39    5.63
  -1  -1  -1  197.09    5.51
   1  -1   1  197.39    5.49
  -1  -1  -1  197.87    5.51
   1   1   1  191.90    5.64
   1   1   1  194.25    5.51
   1   1   1  197.15    5.65
   1   1   1  183.63    5.50
  -1   1  -1  199.65    5.50
  -1   1  -1  194.56    5.63
  -1   1  -1  196.42    5.49
   2  -1   1   97.78    2.90
  -2  -1  -1   96.08    3.01
  -2  -1  -1   99.37    2.87
   2  -1   1  100.42    2.84
  -2  -1  -1   95.15    2.92
   2  -1   1   96.62    2.89
  -2  -1  -1   95.03    2.87
   2  -1   1   97.12    2.84
   2   1   1   98.24    3.02
  -2   1  -1   98.91    2.90
   2   1   1   98.59    2.93
   2   1   1  103.02    2.94
  -2   1  -1   97.78    2.83
  -2   1  -1  100.42    2.83
   2   1   1   90.91    2.86
  -2   1  -1   96.35    2.90
  -3  -1  -1  355.47    9.68
   3  -1   1  351.54    9.65
   3  -1   1  351.82    9.88
   3  -1   1  348.36    9.65
  -3  -1  -1  328.84   10.31
   3  -1   1  339.26    9.87
  -3  -1  -1  349.80    9.68
  -3  -1  -1  337.91    9.91
  -3  -1  -1  331.85    9.92
   3   1   1  336.43    9.68
   3   1   1  350.32   10.33
  -3   1  -1  350.60    9.64
   3   1   1  354.29    9.92
  -3   1  -1  344.24    9.89
   3   1   1  346.36    9.91
   3   1   1  342.67    9.68
  -3   1  -1  348.01    9.89
  -3   1  -1  344.64    9.64
   4  -1   1   82.21    2.48
  -4  -1  -1   81.89    2.57
   4  -1   1   84.09    2.49
  -4  -1  -1   83.59    2.52
  -4  -1  -1   81.18    2.52
  -4  -1  -1   78.69    2.71
   4  -1   1   83.17    2.50
   4  -1   1   86.40    2.50
   4  -1   1   83.52    2.80
  -4  -1  -1   82.24    2.57
   4  -1   1   82.84    2.48
   4   1   1   84.34    2.57
  -4   1  -1   79.84    2.54
   4   1   1   81.02    2.53
  -4   1  -1   80.72    2.45
   4   1   1   81.54    2.76
  -4   1  -1   80.09    2.46
   4   1   1   81.64    2.54
  -4   1  -1   83.02    2.53
   4   1   1   81.51    2.56
   5  -1   1   37.34    1.35
  -5  -1  -1   37.85    1.40
  -5  -1  -1   37.22    1.39
   5  -1   1   39.43    1.27
  -5  -1  -1   38.94    1.61
  -5  -1  -1   37.94    1.37
  -5  -1  -1   38.25    1.37
   5  -1   1   40.00    1.29
   5  -1   1   39.05    1.63
   5  -1   1   35.53    1.32
   5   1   1   36.50    1.58
   5   1   1   38.73    1.39
   5   1   1   35.16    1.35
   5   1   1   38.75    1.39
  -5   1  -1   36.60    1.36
  -5   1  -1   35.89    1.28
   5   1   1   35.59    1.39
  -5   1  -1   35.59    1.32
  -5   1  -1   35.63    1.27
  -6  -1  -1    0.98    0.43
   6  -1   1   -0.41    0.37
  -6  -1  -1    0.67    0.41
  -6  -1  -1    0.66    0.45
  -6  -1  -1    0.57    0.46
   6  -1   1    1.00    0.33
   6  -1   1    1.09    0.42
   6  -1   1    0.87    0.38
   6  -1   1    1.61    0.35
  -6   1  -1    0.51    0.38
   6   1   1    0.56    0.36
  -6   1  -1    0.40    0.38
   6   1   1    1.22    0.44
   6   1   1    0.70    0.49
   6   1   1    0.34    0.43
  -6   1  -1    1.04    0.35
   6   1   1    0.75    0.43
  -6   1  -1    0.66    0.34
   7  -1   1   14.29    0.67
  -7  -1  -1   13.56    0.86
  -7  -1  -1   13.83    0.85
   7  -1   1   13.41    0.87
   7  -1   1   13.62    1.17
  -7  -1  -1   12.10    0.85
   7  -1   1   14.58    0.68
  -7  -1  -1   13.27    0.88
   7   1   1   12.99    0.79
  -7   1  -1   11.27    0.73
   7   1   1   12.11    1.04
  -7   1  -1   13.23    0.85
  -7   1  -1   11.95    0.71
   7   1   1   14.60    0.92
  -7   1  -1   13.59    0.84
   7   1   1   12.36    0.85
  -8  -1  -1   22.32    1.05
   8  -1   1   22.90    1.06
  -8  -1  -1   21.24    1.09
   8  -1   1   21.37    1.03
  -8  -1  -1   20.91    1.07
   8  -1   1   21.99    1.41
  -8   1  -1   21.60    1.08
  -8   1  -1   21.68    1.07
   8   1   1   22.18    1.14
   8   1   1   23.67    1.04
   8   1   1   22.47    1.08
  -8   1  -1   22.09    0.94
   8   1   1   24.19    1.40
  -9  -1  -1   50.85    1.86
   9  -1   1   49.90    2.20
   9  -1   1   50.39    1.77
  -9  -1  -1   49.24    1.85
  -9  -1  -1   51.65    1.83
   9  -1   1   51.45    1.78
  -9   1  -1   52.87    1.83
   9   1   1   52.52    2.24
  -9   1  -1   50.41    1.82
   9   1   1   51.88    1.76
   9   1   1   49.34    1.85
   9   1   1   51.72    1.82
  -9   1  -1   50.49    1.65
 -10  -1  -1   23.67    1.17
  10  -1   1   22.51    1.10
  10  -1   1   21.95    1.10
 -10  -1  -1   21.73    1.12
 -10  -1  -1   19.26    1.10
  10  -1   1   22.25    1.51
  10   1   1   23.86    1.13
 -10   1  -1   21.87    0.92
 -10   1  -1   22.81    1.16
 -10   1  -1   22.51    1.11
  10   1   1   20.79    1.19
  10   1   1   23.58    1.54
  10   1   1   23.01    1.01
  11  -1   1   29.10    1.29
 -11  -1  -1   29.35    1.29
  11  -1   1   30.18    1.73
 -11  -1  -1   28.92    1.34
  11  -1   1   29.35    1.29
 -11  -1  -1   27.47    1.36
  11   1   1   26.06    1.37
  11   1   1   27.71    1.13
 -11   1  -1   25.66    1.27
 -11   1  -1   29.74    1.34
  11   1   1   30.17    1.77
  11   1   1   28.48    1.35
 -12  -1  -1   18.88    1.15
  12  -1   1   19.24    1.10
 -12  -1  -1   18.42    1.04
  12  -1   1   16.19    1.42
 -12  -1  -1   18.84    1.16
  12  -1   1   20.08    1.13
 -12   1  -1   16.77    1.10
  12   1   1   16.17    1.22
 -12   1  -1   18.55    1.16
  12   1   1   16.78    1.55
  12   1   1   19.03    1.16
 -13  -1  -1   39.66    1.50
 -13  -1  -1   39.67    1.71
 -13  -1  -1   39.38    1.72
  13  -1   1   38.58    1.64
  13  -1   1   39.76    1.62
  13  -1   1   40.62    2.23
 -13   1  -1   39.95    1.70
  13   1   1   40.83    1.72
  13   1   1   39.10    2.18
 -13   1  -1   38.90    1.63
  13   1   1   38.30    1.68
  14  -1   1    8.32    0.78
 -14  -1  -1    6.65    0.86
  14  -1   1    6.65    1.18
 -14  -1  -1    7.93    0.86
  14  -1   1    6.99    0.76
  14   1   1    6.51    1.19
  14   1   1    5.83    0.82
 -14   1  -1    6.61    0.75
 -14   1  -1    6.16    0.78
 -15  -1  -1   23.00    1.40
  15  -1   1   21.92    1.27
  15  -1   1   19.85    1.84
  15   1   1   22.24    1.85
 -15   1  -1   23.14    1.41
  15   1   1   24.08    1.41
  16  -1   1    1.58    1.09
 -16  -1  -1    3.29    0.77
  16  -1   1    3.03    0.68
  16   1   1    1.30    1.10
  16   1   1    2.92    0.80
 -16   1  -1    2.91    0.72
 -17  -1  -1    0.38    0.73
  17  -1   1    0.18    0.63
  17  -1   1    2.38    1.17
  17   1   1    0.56    1.07
 -17   1  -1    1.16    0.69
  17   1   1    1.21    0.77
 -18  -1  -1    2.68    0.81
  18  -1   1    0.26    1.15
  18  -1   1    1.82    0.68
  18   1   1    1.14    1.17
  18   1   1    1.25    0.77
 -18   1  -1    1.88    0.74
  19  -1   1    2.36    0.71
 -19  -1  -1    2.80    0.86
  19  -1   1    2.58    1.30
  19   1   1    4.56    0.90
 -19   1  -1    4.02    0.81
  20  -1   1    1.16    0.66
  20  -1   1   -0.10    1.29
 -20  -1  -1    2.70    0.85
 -20   1  -1    0.35    0.75
  20   1   1    1.18    0.83
 -20  -2   1    0.05    0.76
  20  -2  -1    2.75    1.36
  20   2  -1    1.93    0.78
  19  -2  -1    0.79    1.23
 -19  -2   1    0.00    0.74
 -19  -2   1    1.15    0.74
  19   2  -1    0.89    0.76
 -18  -2   1    5.16    0.87
  18  -2  -1    4.76    1.33
  18   2  -1    6.30    0.88
  17  -2  -1    1.59    1.11
 -17  -2   1    0.99    0.73
 -17   2   1    0.66    0.50
  17   2  -1    1.71    0.71
  16  -2  -1   12.44    1.53
 -16  -2   1   13.40    1.07
 -16   2   1   13.35    0.98
  16   2  -1   13.87    1.04
  15  -2  -1    7.96    1.27
 -15  -2   1    8.27    0.91
  15   2  -1   10.16    0.89
 -15   2   1   10.14    0.89
 -15   2   1    9.65    0.80
 -14  -2   1   10.44    0.92
 -14  -2   1    9.24    0.90
  14  -2  -1   10.86    1.32
  14   2  -1   11.55    0.92
 -14   2   1    9.15    0.69
  14   2  -1   10.10    0.88
 -14   2   1   10.18    0.79
  13  -2  -1   40.59    2.23
 -13  -2   1   39.99    1.74
 -13  -2   1   44.90    1.77
 -13  -2   1   40.57    1.54
 -13   2   1   42.12    1.52
 -13   2   1   40.44    1.55
  13   2  -1   45.54    1.76
  13   2  -1   42.35    1.70
 -12  -2   1    3.05    0.63
 -12  -2   1    3.62    0.52
 -12  -2   1    3.41    0.66
 -12   2   1    4.13    0.48
  12   2  -1    4.56    0.67
  12   2  -1    2.71    0.64
 -12   2   1    4.64    0.48
  11  -2  -1   50.75    2.32
 -11  -2   1   50.84    1.82
 -11  -2   1   53.01    1.99
 -11  -2   1   53.59    2.00
  11   2  -1   51.15    1.76
  11   2  -1   56.28    1.96
 -11   2   1   55.18    1.80
 -11   2   1   54.72    1.79
  11   2  -1   57.59    1.98
 -10  -2   1   32.79    1.39
 -10  -2   1   32.19    1.37
 -10  -2   1   34.14    1.27
  10  -2  -1   29.31    1.57
  10   2  -1   30.61    1.21
 -10   2   1   31.44    1.16
  10   2  -1   29.68    1.34
 -10   2   1   30.28    1.13
  10   2  -1   30.65    1.37
  -9  -2   1   16.17    0.99
  -9  -2   1   13.94    0.90
  -9  -2   1   14.70    1.00
  -9   2   1   15.86    0.75
   9   2  -1   15.78    1.01
   9   2  -1   14.25    0.98
  -9   2   1   16.15    0.71
   9   2  -1   14.57    0.84
  -8  -2   1   17.65    0.99
  -8  -2   1   16.43    0.92
  -8  -2   1   16.23    1.00
   8   2  -1   13.99    0.97
   8   2  -1   16.22    1.00
  -8   2   1   16.52    0.72
  -8   2   1   16.83    0.72
   8   2  -1   14.33    0.83
  -7  -2   1   23.56    1.09
  -7  -2   1   19.92    1.13
  -7  -2   1   21.79    1.14
  -7  -2   1   22.98    1.07
   7   2  -1   20.95    1.13
   7   2  -1   24.49    1.06
   7   2  -1   21.68    1.01
   6  -2  -1    1.80    0.32
   6  -2  -1    1.14    0.31
  -6  -2   1    1.18    0.47
  -6  -2   1    0.57    0.47
  -6  -2   1    0.94    0.48
  -6  -2   1    0.41    0.52
   6   2  -1    1.06    0.47
   6   2  -1    1.32    0.52
  -6   2   1    1.19    0.29
   6   2  -1    0.45    0.45
   6   2  -1    0.84    0.43
   5  -2  -1  227.06    6.35
  -5  -2   1  228.01    6.65
  -5  -2   1  221.77    6.47
  -5  -2   1  227.50    6.99
  -5  -2   1  228.64    6.47
  -5  -2   1  228.10    6.64
   5  -2  -1  223.20    6.35
   5  -2  -1  228.10    7.00
   5   2  -1  224.63    6.49
  -5   2   1  230.21    6.50
   5   2  -1  225.51    6.49
   5   2  -1  225.36    6.61
  -5   2   1  230.39    6.50
   5   2  -1  215.25    6.60
  -4  -2   1   67.76    2.21
  -4  -2   1   65.84    2.21
  -4  -2   1   66.02    2.16
  -4  -2   1   64.74    2.15
   4  -2  -1   68.73    2.02
   4  -2  -1   66.55    2.03
  -4   2   1   69.14    2.06
   4   2  -1   65.43    2.19
   4   2  -1   69.31    2.20
   4   2  -1   65.73    2.18
  -4   2   1   66.52    1.99
   4   2  -1   68.22    2.18
  -4   2   1   66.60    1.98
  -4   2   1   67.13    2.06
  -3  -2   1   25.60    1.06
   3  -2  -1   24.88    0.89
   3  -2  -1   26.23    0.88
  -3  -2   1   24.76    1.05
   3  -2  -1   24.63    0.92
  -3  -2   1   23.29    1.04
   3  -2  -1   25.62    0.93
   3   2  -1   20.38    1.02
   3   2  -1   22.51    1.01
  -3   2   1   22.84    0.92
  -3   2   1   20.75    0.90
  -3   2   1   20.44    0.92
  -3   2   1   22.31    0.89
   3   2  -1   22.97    1.05
  -2  -2   1   -0.20    0.38
   2  -2  -1   -0.54    0.35
   2  -2  -1    0.06    0.32
   2  -2  -1   -0.31    0.35
  -2  -2   1   -0.23    0.30
  -2  -2   1   -0.25    0.40
  -2  -2   1   -0.35    0.42
   2  -2  -1   -0.17    0.32
   2   2  -1   -0.07    0.33
  -2   2   1   -0.18    0.34
  -2   2   1   -0.38    0.35
  -2   2   1    0.06    0.33
   2   2  -1    0.15    0.40
   2   2  -1   -0.35    0.39
   2   2  -1    0.23    0.41
  -2   2   1   -0.28    0.34
   1  -2  -1    7.85    0.58
  -1  -2   1    6.21    0.53
  -1  -2   1    6.81    0.53
  -1  -2   1    6.76    0.53
  -1  -2   1    6.36    0.51
   1  -2  -1    6.39    0.49
   1  -2  -1    6.86    0.57
   1   2  -1    7.46    0.53
  -1   2   1    7.28    0.63
  -1   2   1    7.96    0.64
   1   2  -1    7.78    0.61
   1   2  -1    7.36    0.54
   1   2  -1    7.15    0.53
  -1   2   1    8.04    0.59
   0  -2   1    0.86    0.38
   0  -2  -1    0.68    0.36
   0  -2   1    0.91    0.39
   0  -2   1    0.80    0.36
   0  -2  -1    0.57    0.39
   0  -2  -1    0.19    0.37
   0  -2   1    0.61    0.39
   0  -2  -1    0.78    0.38
   0   2   1    0.49    0.39
   0   2   1    0.78    0.36
   0   2  -1    0.52    0.38
   0   2  -1    0.33    0.39
   0   2  -1    0.52    0.37
   0   2   1    0.67    0.38
   0   2  -1    0.07    0.36
   0   2   1    0.72    0.39
   1  -2   1    5.40    0.49
  -1  -2  -1    5.60    0.53
  -1  -2  -1    6.30    0.51
   1  -2   1    5.94    0.47
  -1  -2  -1    5.67    0.52
  -1  -2  -1    5.70    0.53
   1  -2   1    5.34    0.48
   1   2   1    6.53    0.55
   1   2   1    6.11    0.52
   1   2   1    6.39    0.52
  -1   2  -1    5.33    0.48
  -1   2  -1    6.57    0.49
  -1   2  -1    5.76    0.49
   1   2   1    5.55    0.53
   2  -2   1   11.24    0.67
  -2  -2  -1   11.34    0.80
   2  -2   1   11.82    0.75
   2  -2   1   12.48    0.72
  -2  -2  -1   12.44    0.86
  -2  -2  -1   13.24    0.77
   2  -2   1   10.93    0.73
  -2  -2  -1   11.59    0.79
   2   2   1   10.34    0.79
  -2   2  -1   11.40    0.75
   2   2   1   11.87    0.80
   2   2   1   10.81    0.82
  -2   2  -1   10.81    0.65
  -2   2  -1   10.96    0.71
   2   2   1   12.39    0.75
  -2   2  -1   10.43    0.73
  -3  -2  -1    1.58    0.41
   3  -2   1    0.80    0.41
  -3  -2  -1    0.97    0.50
   3  -2   1    1.24    0.37
  -3  -2  -1    1.57    0.50
  -3  -2  -1    0.76    0.45
   3  -2   1    1.59    0.42
   3  -2   1    1.11    0.41
  -3   2  -1    1.04    0.40
  -3   2  -1    1.08    0.41
   3   2   1    1.57    0.46
  -3   2  -1    1.12    0.39
   3   2   1    1.56    0.48
   3   2   1    1.20    0.49
  -3   2  -1    0.89    0.39
   4  -2   1   69.26    2.09
  -4  -2  -1   62.93    2.28
   4  -2   1   65.57    2.07
  -4  -2  -1   62.92    2.15
  -4  -2  -1   63.49    2.15
   4  -2   1   61.38    2.09
   4  -2   1   63.81    2.06
  -4  -2  -1   63.67    2.17
  -4   2  -1   65.43    2.11
  -4   2  -1   67.25    2.04
   4   2   1   64.93    2.16
   4   2   1   66.99    2.17
  -4   2  -1   72.57    2.12
  -4   2  -1   64.31    2.05
   4   2   1   67.47    2.20
   4   2   1   65.82    2.16
  -5  -2  -1  153.01    4.64
   5  -2   1  160.01    4.56
   5  -2   1  153.87    4.56
  -5  -2  -1  158.12    4.65
  -5  -2  -1  151.22    4.96
  -5  -2  -1  150.24    4.74
   5  -2   1  156.00    4.63
   5  -2   1  157.77    4.64
   5   2   1  160.54    4.67
   5   2   1  165.45    4.77
  -5   2  -1  159.58    4.55
  -5   2  -1  163.38    4.68
  -5   2  -1  160.11    4.68
  -5   2  -1  155.27    4.54
   5   2   1  160.69    4.74
   6  -2   1   39.88    1.33
  -6  -2  -1   37.50    1.48
  -6  -2  -1   37.88    1.51
   6  -2   1   39.56    1.42
  -6  -2  -1   40.80    1.52
  -6  -2  -1   40.11    1.57
   6  -2   1   39.79    1.34
   6  -2   1   38.88    1.34
  -6   2  -1   40.60    1.45
  -6   2  -1   38.63    1.42
  -6   2  -1   37.77    1.35
   6   2   1   37.01    1.48
   6   2   1   38.84    1.56
  -6   2  -1   38.36    1.36
   7  -2   1   42.81    1.55
  -7  -2  -1   39.80    1.65
   7  -2   1   41.97    1.41
  -7  -2  -1   39.25    1.60
  -7  -2  -1   40.98    1.68
   7  -2   1   42.72    1.45
   7  -2   1   42.66    1.91
   7   2   1   41.22    1.81
  -7   2  -1   42.65    1.58
  -7   2  -1   44.13    1.46
  -7   2  -1   46.05    1.47
  -7   2  -1   44.22    1.56
   7   2   1   45.48    1.65
   7   2   1   50.02    1.65
   7   2   1   43.11    1.69
   8  -2   1   47.77    1.63
  -8  -2  -1   48.95    1.74
  -8  -2  -1   50.46    1.81
  -8  -2  -1   48.92    1.78
   8  -2   1   47.99    1.67
   8  -2   1   50.58    2.11
   8   2   1   44.39    1.76
   8   2   1   46.63    1.78
  -8   2  -1   43.35    1.68
   8   2   1   44.91    2.01
   8   2   1   47.46    1.72
   8   2   1   44.19    1.79
  -8   2  -1   45.11    1.66
  -8   2  -1   44.94    1.55
   9  -2   1   27.68    1.69
   9  -2   1   29.49    1.19
   9  -2   1   26.08    1.23
  -9  -2  -1   25.81    1.33
  -9  -2  -1   26.31    1.30
  -9  -2  -1   27.30    1.29
   9   2   1   29.25    1.27
   9   2   1   30.72    1.63
  -9   2  -1   28.36    1.21
  -9   2  -1   28.07    1.07
  -9   2  -1   28.62    1.27
   9   2   1   27.10    1.30
   9   2   1   27.68    1.31
  10  -2   1   41.33    2.00
 -10  -2  -1   38.79    1.57
  10  -2   1   40.45    1.49
  10  -2   1   38.80    1.50
 -10  -2  -1   40.91    1.65
 -10  -2  -1   38.51    1.61
  10   2   1   36.62    1.54
  10   2   1   39.98    1.61
  10   2   1   35.79    1.60
 -10   2  -1   38.16    1.54
  10   2   1   39.12    1.96
 -10   2  -1   37.51    1.55
 -11  -2  -1    7.78    0.79
  11  -2   1    7.66    0.68
 -11  -2  -1    7.36    0.82
 -11  -2  -1    6.22    0.71
  11  -2   1    7.70    1.03
  11  -2   1    7.17    0.67
  11   2   1    8.22    1.06
  11   2   1    7.59    0.79
 -11   2  -1    7.72    0.72
  11   2   1    8.12    0.69
 -11   2  -1    6.42    0.69
  11   2   1    8.36    0.81
  12  -2   1   11.63    0.92
  12  -2   1   12.11    0.98
  12  -2   1    9.77    1.17
 -12  -2  -1   11.53    0.86
 -12  -2  -1   11.81    0.95
 -12  -2  -1   12.95    1.09
  12   2   1   10.04    0.91
  12   2   1   10.12    1.22
 -12   2  -1   11.55    0.96
  12   2   1   10.47    0.85
  12   2   1   11.41    0.94
 -12   2  -1   10.24    0.83
 -13  -2  -1    9.17    0.95
  13  -2   1   10.57    0.80
 -13  -2  -1   11.12    0.94
  13  -2   1    9.37    1.25
  13  -2   1   11.30    0.82
 -13  -2  -1   10.50    0.82
  13   2   1   10.62    0.95
  13   2   1    9.84    0.92
 -13   2  -1    8.49    0.84
  13   2   1    9.91    1.27
 -13   2  -1    9.95    0.83
  13   2   1    9.78    0.80
  14  -2   1    2.35    0.61
 -14  -2  -1    3.15    0.78
  14  -2   1    3.10    1.03
  14  -2   1    4.60    0.66
 -14   2  -1    4.25    0.67
 -14   2  -1    3.70    0.70
  14   2   1    3.43    0.79
  15  -2   1    9.45    0.81
 -15  -2  -1   10.80    1.02
  15  -2   1    9.51    1.37
 -15   2  -1    9.57    0.88
  15   2   1    9.66    0.99
  16  -2   1    0.27    0.58
 -16  -2  -1    0.55    0.71
 -16  -2  -1    0.21    0.74
  16  -2   1    2.00    1.10
  16   2   1    1.30    0.78
 -16   2  -1    1.69    0.66
  17  -2   1    1.07    0.60
  17  -2   1   -1.79    1.02
 -17  -2  -1   -0.60    0.73
 -17  -2  -1    0.24    0.74
  17   2   1   -1.45    0.76
 -17   2  -1    0.72    0.66
  18  -2   1   -0.29    1.13
  18  -2   1    0.64    0.60
 -18  -2  -1    0.04    0.76
 -18   2  -1   -0.15    0.66
  18   2   1    0.57    0.83
  19  -2   1    9.46    1.60
 -19  -2  -1    7.38    1.07
  19  -2   1    9.13    0.83
 -19   2  -1    7.38    0.91
  19   2   1    7.31    1.04
 -20  -2  -1    6.04    1.05
  20  -2   1    5.51    1.59
  20   2   1    4.72    0.99
 -20   2  -1    4.84    0.84
  20  -3  -1    2.86    1.38
 -20  -3   1    1.88    0.85
 -20  -3   1    2.25    0.89
  20   3  -1    1.86    0.86
 -19  -3   1   14.96    1.27
  19  -3  -1   13.02    1.77
  19   3  -1   15.02    1.21
 -18  -3   1    4.96    0.93
  18  -3  -1    3.76    1.33
  18   3  -1    6.26    0.95
 -17  -3   1   15.58    1.31
  17  -3  -1   11.71    1.60
  17   3  -1   16.49    1.31
  16  -3  -1    1.64    1.09
 -16  -3   1    3.30    0.84
  16   3  -1    5.10    0.85
 -16   3   1    4.20    0.58
 -15  -3   1    2.58    0.81
  15  -3  -1    2.50    1.01
  15   3  -1    3.32    0.79
 -15   3   1    4.69    0.56
 -15   3   1    4.71    0.57
 -14  -3   1    2.50    0.77
  14  -3  -1    2.38    0.93
 -14   3   1    2.45    0.51
  14   3  -1    1.13    0.69
 -14   3   1    1.75    0.49
 -13  -3   1    8.92    0.74
 -13  -3   1    9.25    0.93
 -13  -3   1    8.47    0.88
 -13   3   1    8.26    0.64
  13   3  -1    8.05    0.66
 -13   3   1    8.49    0.66
  13   3  -1    8.52    0.89
  13   3  -1    6.88    0.85
 -12  -3   1    8.33    0.73
 -12  -3   1    7.29    0.87
 -12  -3   1    7.94    0.85
  12   3  -1    7.58    0.87
  12   3  -1   10.51    0.84
 -12   3   1    9.77    0.73
  12   3  -1    9.51    0.91
 -12   3   1    9.86    0.76
 -11  -3   1   12.58    1.00
 -11  -3   1   14.13    1.09
  11  -3  -1   14.50    0.83
 -11  -3   1   13.77    1.08
  11   3  -1   15.32    0.93
  11   3  -1   15.49    1.13
 -11   3   1   14.11    0.81
 -11   3   1   15.12    0.84
  11   3  -1   15.02    1.11
  10  -3  -1   39.71    1.39
 -10  -3   1   37.99    1.58
 -10  -3   1   40.45    1.70
  10  -3  -1   39.95    1.37
 -10  -3   1   39.66    1.69
  10   3  -1   38.25    1.65
  10   3  -1   39.02    1.67
 -10   3   1   40.90    1.42
 -10   3   1   39.71    1.42
  10   3  -1   41.27    1.54
   9  -3  -1   32.25    1.13
  -9  -3   1   29.29    1.41
  -9  -3   1   28.37    1.35
   9  -3  -1   32.15    1.12
  -9  -3   1   28.07    1.43
   9   3  -1   26.49    1.39
   9   3  -1   26.25    1.25
  -9   3   1   31.73    1.15
  -9   3   1   29.32    1.14
   9   3  -1   27.27    1.42
  -8  -3   1   10.16    0.85
  -8  -3   1    8.77    0.74
   8  -3  -1    9.48    0.94
  -8  -3   1    8.09    0.76
   8  -3  -1    8.81    0.66
   8   3  -1    6.18    0.66
  -8   3   1    6.52    0.52
   8   3  -1    5.63    0.74
   8   3  -1    4.85    0.76
  -8   3   1    7.49    0.64
   7  -3  -1   24.98    1.42
  -7  -3   1   26.30    1.25
   7  -3  -1   23.72    0.96
  -7  -3   1   23.54    1.20
   7   3  -1   24.71    1.22
  -7   3   1   20.74    0.98
   7   3  -1   21.66    1.18
  -7   3   1   20.29    0.96
   7   3  -1   19.61    1.10
   6  -3  -1   35.92    1.29
   6  -3  -1   41.03    1.79
   6  -3  -1   35.90    1.26
  -6  -3   1   32.56    1.51
  -6  -3   1   33.18    1.50
  -6  -3   1   35.55    1.50
   6   3  -1   29.98    1.42
  -6   3   1   36.52    1.30
  -6   3   1   35.66    1.20
  -6   3   1   37.00    1.31
   6   3  -1   33.24    1.53
  -6   3   1   37.42    1.20
   5  -3  -1   18.47    0.91
  -5  -3   1   17.84    1.11
   5  -3  -1   18.58    0.92
   5  -3  -1   21.48    0.82
   5  -3  -1   19.14    0.82
  -5  -3   1   18.87    1.10
  -5  -3   1   17.84    1.08
  -5   3   1   18.75    0.86
  -5   3   1   18.17    0.92
  -5   3   1   18.69    0.85
  -5   3   1   20.49    0.91
   5   3  -1   18.68    1.11
   5   3  -1   19.11    1.07
   5   3  -1   20.15    1.07
   4  -3  -1   54.60    1.84
   4  -3  -1   57.22    1.87
   4  -3  -1   57.50    1.87
  -4  -3   1   55.39    2.02
  -4  -3   1   56.93    2.00
  -4  -3   1   59.21    2.01
   4  -3  -1   56.53    1.84
  -4   3   1   57.89    1.84
  -4   3   1   55.64    1.83
   4   3  -1   56.03    1.99
  -4   3   1   59.72    1.90
   4   3  -1   56.66    2.00
  -4   3   1   58.16    1.91
   4   3  -1   57.89    2.03
  -3  -3   1   61.11    2.10
   3  -3  -1   59.58    1.98
  -3  -3   1   60.44    2.06
   3  -3  -1   59.88    1.98
   3  -3  -1   61.83    1.98
  -3  -3   1   64.74    2.13
   3  -3  -1   60.02    1.98
   3   3  -1   59.30    2.07
  -3   3   1   59.22    1.99
   3   3  -1   59.79    2.09
   3   3  -1   62.07    2.12
  -3   3   1   59.82    2.01
  -3   3   1   61.58    1.96
  -3   3   1   58.80    1.95
  -2  -3   1   31.70    1.33
   2  -3  -1   30.05    1.19
  -2  -3   1   33.21    1.34
   2  -3  -1   29.76    1.22
  -2  -3   1   30.80    1.31
   2  -3  -1   28.38    1.23
   2  -3  -1   34.09    1.26
  -2  -3   1   29.47    1.33
   2   3  -1   28.58    1.33
  -2   3   1   28.79    1.22
   2   3  -1   28.66    1.31
  -2   3   1   27.85    1.20
   2   3  -1   29.92    1.31
  -2   3   1   25.91    1.23
   2   3  -1   28.34    1.31
   1  -3  -1   68.96    2.19
   1  -3  -1   69.23    2.23
  -1  -3   1   69.76    2.25
   1  -3  -1   69.15    2.24
  -1  -3   1   69.27    2.29
  -1  -3   1   69.74    2.24
  -1  -3   1   65.89    2.24
   1   3  -1   64.05    2.20
   1   3  -1   67.99    2.24
  -1   3   1   68.10    2.20
   1   3  -1   67.08    2.27
  -1   3   1   68.26    2.21
  -1   3   1   67.07    2.23
   1   3  -1   64.97    2.24
  -1   3   1   66.53    2.20
   0  -3   1   65.60    2.20
   0  -3  -1   66.44    2.21
   0  -3  -1   64.48    2.16
   0  -3  -1   66.23    2.23
   0  -3   1   65.09    2.21
   0  -3  -1   66.53    2.24
   0  -3   1   67.75    2.25
   0  -3   1   70.44    2.22
   0   3  -1   63.41    2.21
   0   3  -1   69.09    2.21
   0   3   1   69.26    2.21
   0   3   1   65.43    2.23
   0   3   1   68.73    2.25
   0   3  -1   67.67    2.21
   0   3   1   69.06    2.21
   0   3  -1   66.75    2.25
   1  -3   1  112.95    3.52
  -1  -3  -1  112.97    3.53
   1  -3   1  114.74    3.44
   1  -3   1  110.83    3.43
  -1  -3  -1  113.20    3.47
  -1  -3  -1  117.02    3.48
   1  -3   1  115.76    3.52
  -1  -3  -1  111.33    3.53
   1   3   1  115.22    3.48
  -1   3  -1  112.35    3.52
  -1   3  -1  111.21    3.44
  -1   3  -1  114.09    3.52
   1   3   1  115.69    3.56
  -1   3  -1  112.70    3.45
   1   3   1  117.16    3.56
   1   3   1  118.01    3.49
   2  -3   1  162.81    4.75
  -2  -3  -1  167.21    4.81
  -2  -3  -1  168.39    4.92
   2  -3   1  168.37    4.87
   2  -3   1  159.86    4.85
  -2  -3  -1  158.53    4.79
  -2  -3  -1  157.59    4.89
   2   3   1  160.83    4.80
  -2   3  -1  158.31    4.74
   2   3   1  161.33    4.91
  -2   3  -1  157.07    4.85
   2   3   1  165.48    4.92
  -2   3  -1  160.25    4.74
   2   3   1  167.52    4.82
  -3  -3  -1  182.64    5.41
  -3  -3  -1  182.42    5.42
  -3  -3  -1  180.85    5.53
   3  -3   1  183.98    5.34
   3  -3   1  180.98    5.33
  -3  -3  -1  189.48    5.43
   3  -3   1  184.90    5.45
   3  -3   1  183.48    5.45
  -3   3  -1  179.17    5.33
  -3   3  -1  180.36    5.47
   3   3   1  195.71    5.45
   3   3   1  183.53    5.53
   3   3   1  187.10    5.54
  -3   3  -1  182.90    5.32
   4  -3   1    1.25    0.47
  -4  -3  -1    1.86    0.58
   4  -3   1    0.66    0.46
  -4  -3  -1    1.72    0.57
  -4  -3  -1    1.42    0.54
   4  -3   1    1.49    0.41
   4  -3   1    1.94    0.45
  -4   3  -1    3.04    0.47
  -4   3  -1    3.38    0.51
   4   3   1    3.36    0.63
  -4   3  -1    3.03    0.51
  -4   3  -1    3.72    0.54
   4   3   1    3.16    0.59
   4   3   1    2.09    0.58
   5  -3   1   25.93    1.10
   5  -3   1   25.94    1.08
  -5  -3  -1   23.68    1.25
  -5  -3  -1   25.24    1.27
   5  -3   1   25.43    1.10
  -5  -3  -1   24.07    1.29
  -5  -3  -1   25.99    1.23
   5   3   1   24.58    1.21
  -5   3  -1   24.26    1.09
  -5   3  -1   26.13    1.14
  -5   3  -1   24.82    1.15
   5   3   1   25.58    1.28
  -5   3  -1   24.76    1.09
   5   3   1   22.67    1.21
   6  -3   1    1.72    0.41
   6  -3   1    3.29    0.49
  -6  -3  -1    2.51    0.58
  -6  -3  -1    2.99    0.57
   6  -3   1    0.63    0.36
  -6   3  -1    2.12    0.49
  -6   3  -1    2.16    0.43
  -6   3  -1    2.21    0.48
   6   3   1    2.51    0.63
  -6   3  -1    2.48    0.47
   7  -3   1   19.47    0.87
  -7  -3  -1   20.65    1.17
   7  -3   1   19.33    0.97
  -7  -3  -1   19.71    1.14
   7  -3   1   19.97    1.01
  -7  -3  -1   18.41    1.12
   7   3   1   15.97    1.14
  -7   3  -1   17.54    0.98
  -7   3  -1   18.61    1.00
   7   3   1   19.04    1.05
  -7   3  -1   16.16    0.93
   7   3   1   17.34    1.13
  -8  -3  -1   53.85    2.08
  -8  -3  -1   54.27    2.05
   8  -3   1   53.42    1.87
   8  -3   1   54.68    1.75
   8  -3   1   56.21    2.31
  -8  -3  -1   54.26    1.99
   8  -3   1   54.03    1.85
   8   3   1   54.34    1.99
  -8   3  -1   54.02    1.80
   8   3   1   54.66    2.04
  -8   3  -1   55.94    1.94
   8   3   1   54.37    2.06
  -8   3  -1   53.62    1.91
   9  -3   1    6.00    0.58
   9  -3   1    5.77    0.58
   9  -3   1    5.35    0.87
  -9  -3  -1    5.42    0.70
  -9  -3  -1    4.62    0.74
  -9  -3  -1    5.97    0.66
   9   3   1    3.09    0.67
  -9   3  -1    4.55    0.55
  -9   3  -1    4.69    0.49
   9   3   1    4.87    0.64
   9   3   1    3.66    0.71
  -9   3  -1    4.64    0.56
 -10  -3  -1   56.06    2.20
 -10  -3  -1   55.98    2.17
  10  -3   1   52.68    1.97
 -10  -3  -1   55.65    2.08
  10  -3   1   56.55    2.48
  10  -3   1   55.85    1.95
  10   3   1   55.70    2.15
  10   3   1   60.88    2.19
 -10   3  -1   60.86    2.06
  10   3   1   56.99    2.08
 -10   3  -1   56.68    2.01
  11  -3   1    5.21    0.99
  11  -3   1    4.17    0.62
  11  -3   1    3.64    0.59
 -11  -3  -1    3.72    0.66
 -11  -3  -1    4.30    0.78
 -11  -3  -1    4.34    0.72
 -11   3  -1    5.39    0.63
 -11   3  -1    4.93    0.63
  11   3   1    5.24    0.70
  11   3   1    5.04    0.80
  11   3   1    5.80    0.80
  12  -3   1    8.81    0.74
  12  -3   1    8.21    0.74
 -12  -3  -1    7.95    0.93
 -12  -3  -1    8.87    0.89
 -12  -3  -1    8.00    0.80
  12  -3   1    8.75    1.15
 -12   3  -1    9.70    0.81
 -12   3  -1    9.25    0.80
  12   3   1    9.41    0.96
  12   3   1   10.41    0.85
  12   3   1   10.21    0.96
  13  -3   1    4.71    0.67
  13  -3   1    5.09    0.65
 -13  -3  -1    4.29    0.84
  13  -3   1    4.40    1.04
 -13  -3  -1    4.81    0.82
  13   3   1    4.98    0.83
 -13   3  -1    4.19    0.67
 -13   3  -1    4.34    0.70
  13   3   1    3.17    0.81
 -14  -3  -1    7.47    0.95
  14  -3   1    5.67    0.70
  14  -3   1    6.21    1.18
  14   3   1    7.03    0.95
 -14   3  -1    6.88    0.78
 -14   3  -1    7.25    0.77
  15  -3   1   16.44    1.10
  15  -3   1   16.76    1.64
 -15  -3  -1   16.76    1.33
  15   3   1   14.88    1.20
 -15   3  -1   15.63    1.18
 -16  -3  -1    7.04    1.00
  16  -3   1    5.17    0.70
  16  -3   1    4.42    1.25
 -16   3  -1    5.26    0.77
  16   3   1    6.21    0.99
  17  -3   1    3.91    0.67
  17  -3   1    3.88    1.28
 -17  -3  -1    3.26    0.93
 -17   3  -1    2.38    0.71
  17   3   1    3.20    0.91
 -18  -3  -1    5.36    1.00
  18  -3   1    5.72    1.41
  18  -3   1    6.42    0.76
 -18  -3  -1    6.70    1.10
 -18   3  -1    7.42    0.87
  18   3   1    7.21    1.09
 -19  -3  -1    1.09    0.94
  19  -3   1    0.49    1.24
 -19  -3  -1    1.49    0.91
 -19   3  -1    2.34    0.73
  19   3   1    2.48    0.96
  20  -4  -1   -0.24    1.26
 -20  -4   1    1.07    0.94
  20   4  -1    2.54    0.99
 -19  -4   1   19.31    1.56
  19  -4  -1   14.79    1.88
  19   4  -1   19.60    1.54
 -18  -4   1   -0.04    0.85
  18  -4  -1    0.86    1.15
  18   4  -1    0.67    0.87
 -17  -4   1   15.97    1.32
  17  -4  -1   15.65    1.71
  17   4  -1   14.40    1.24
  16  -4  -1    2.91    1.08
 -16  -4   1    4.40    0.95
 -16   4   1    6.22    0.65
  16   4  -1    6.25    0.95
  15  -4  -1    1.18    0.91
 -15  -4   1    1.21    0.82
 -15   4   1    1.33    0.54
  15   4  -1    1.00    0.78
 -15   4   1    1.02    0.52
 -14  -4   1    6.84    1.00
  14  -4  -1    4.71    1.01
 -14   4   1    9.02    0.71
  14   4  -1   10.03    1.02
 -14   4   1    9.63    0.72
 -13  -4   1   10.30    1.06
 -13  -4   1   11.00    1.04
 -13  -4   1   10.97    0.90
  13   4  -1   11.26    0.98
  13   4  -1   12.13    1.07
  13   4  -1   10.76    1.04
 -13   4   1   10.18    0.90
 -13   4   1   14.39    0.91
  12  -4  -1   -0.04    0.43
 -12  -4   1    0.19    0.56
 -12  -4   1   -0.42    0.62
  12  -4  -1   -0.06    0.44
 -12  -4   1    0.10    0.72
 -12   4   1    0.49    0.47
  12   4  -1   -0.10    0.70
  12   4  -1   -0.16    0.68
  12   4  -1   -0.27    0.52
 -12   4   1    0.03    0.43
  11  -4  -1    2.88    0.46
 -11  -4   1    1.82    0.68
 -11  -4   1    2.39    0.65
 -11  -4   1    1.49    0.73
  11  -4  -1    2.00    0.49
 -11   4   1    2.69    0.49
  11   4  -1    1.87    0.75
  11   4  -1    3.25    0.76
  11   4  -1    2.28    0.57
 -11   4   1    2.93    0.50
 -10  -4   1    8.25    0.81
  10  -4  -1    7.81    0.62
 -10  -4   1    7.64    0.90
  10  -4  -1    5.66    0.91
  10  -4  -1    8.14    0.60
 -10  -4   1    6.71    0.82
  10   4  -1    6.16    0.85
 -10   4   1    7.24    0.62
  10   4  -1    8.00    0.90
  10   4  -1    6.15    0.71
 -10   4   1    7.09    0.61
  -9  -4   1    0.47    0.64
   9  -4  -1    0.14    0.40
  -9  -4   1    0.16    0.59
   9  -4  -1    0.21    0.42
   9  -4  -1    0.32    0.67
  -9  -4   1    0.75    0.59
   9   4  -1   -0.22    0.51
  -9   4   1    0.58    0.43
   9   4  -1   -0.15    0.64
  -9   4   1    0.94    0.44
   9   4  -1    0.01    0.62
   8  -4  -1    2.69    0.48
   8  -4  -1    2.18    0.72
  -8  -4   1    1.82    0.72
   8  -4  -1    3.03    0.50
  -8  -4   1    2.67    0.70
  -8  -4   1    1.83    0.61
  -8   4   1    2.35    0.40
  -8   4   1    2.65    0.51
   8   4  -1    0.95    0.59
   8   4  -1    1.14    0.68
   8   4  -1    1.14    0.70
  -8   4   1    3.67    0.53
   7  -4  -1   14.80    0.89
  -7  -4   1   15.60    1.09
  -7  -4   1   14.67    1.13
  -7  -4   1   15.22    1.07
   7  -4  -1   15.88    0.71
   7  -4  -1   14.99    0.90
  -7   4   1   14.44    0.90
   7   4  -1   13.93    1.11
  -7   4   1   15.73    0.94
   7   4  -1   13.75    1.12
  -7   4   1   13.70    0.79
   7   4  -1   17.27    1.11
   6  -4  -1    4.01    0.47
   6  -4  -1    4.39    0.43
   6  -4  -1    4.29    0.56
  -6  -4   1    2.71    0.71
   6  -4  -1    2.34    0.47
  -6  -4   1    2.61    0.71
  -6   4   1    3.05    0.49
  -6   4   1    2.42    0.54
  -6   4   1    3.03    0.46
   6   4  -1    0.35    0.62
   6   4  -1    0.78    0.67
  -6   4   1    3.40    0.55
   5  -4  -1   20.03    0.96
  -5  -4   1   21.87    1.26
   5  -4  -1   18.31    0.99
  -5  -4   1   19.99    1.21
   5  -4  -1   18.70    1.03
  -5   4   1   18.66    1.00
  -5   4   1   20.71    1.09
   5   4  -1   19.41    1.19
  -5   4   1   20.52    1.02
  -5   4   1   18.68    0.99
   5   4  -1   21.04    1.20
  -4  -4   1   69.65    2.37
   4  -4  -1   65.09    2.23
   4  -4  -1   67.55    2.24
   4  -4  -1   67.05    2.25
  -4  -4   1   67.88    2.42
  -4  -4   1   64.98    2.35
   4   4  -1   70.35    2.39
  -4   4   1   68.93    2.29
  -4   4   1   67.93    2.22
  -4   4   1   71.75    2.30
   4   4  -1   68.46    2.39
   4   4  -1   68.34    2.42
  -4   4   1   67.45    2.22
  -3  -4   1   11.98    0.90
  -3  -4   1   10.83    0.90
   3  -4  -1   12.13    0.96
  -3  -4   1   11.03    0.85
   3  -4  -1   10.27    0.89
  -3  -4   1   11.94    0.88
   3  -4  -1   11.43    0.91
  -3   4   1   11.12    0.92
   3   4  -1    9.02    0.83
   3   4  -1   11.01    0.88
   3   4  -1   11.19    0.86
   3   4  -1    9.34    0.85
  -3   4   1   10.26    0.78
  -3   4   1   11.34    0.91
  -2  -4   1   14.72    1.13
  -2  -4   1   13.03    1.12
  -2  -4   1   14.08    1.10
   2  -4  -1   12.53    0.99
  -2  -4   1   16.00    1.13
   2  -4  -1   14.66    1.03
   2  -4  -1   14.21    1.04
   2   4  -1   18.96    1.19
  -2   4   1   18.97    1.04
   2   4  -1   17.19    1.15
  -2   4   1   16.96    1.02
   2   4  -1   19.36    1.17
  -2   4   1   19.97    1.06
   2   4  -1   19.88    1.09
   1  -4  -1  130.33    4.04
   1  -4  -1  133.58    3.97
  -1  -4   1  130.24    4.00
  -1  -4   1  132.42    4.00
   1  -4  -1  127.06    4.04
  -1  -4   1  132.60    4.10
  -1  -4   1  127.19    4.07
  -1   4   1  127.21    3.95
   1   4  -1  124.90    3.97
   1   4  -1  131.88    4.01
  -1   4   1  134.37    3.98
   1   4  -1  134.27    4.11
   1   4  -1  131.40    4.09
  -1   4   1  126.63    4.03
   0  -4  -1  378.60   10.96
   0  -4   1  383.71   10.96
   0  -4  -1  386.29   11.22
   0  -4  -1  378.28   11.22
   0  -4   1  390.94   10.96
   0  -4   1  382.49   11.22
   0  -4   1  385.81   11.22
   0  -4  -1  389.09   10.96
   0   4   1  388.99   10.96
   0   4   1  376.81   11.22
   0   4   1  381.66   10.96
   0   4  -1  389.34   11.23
   0   4  -1  388.37   10.96
   0   4  -1  380.88   11.23
   0   4  -1  387.86   10.95
   0   4   1  396.22   11.23
  -1  -4  -1   62.62    2.25
   1  -4   1   63.37    2.24
   1  -4   1   65.08    2.22
  -1  -4  -1   64.33    2.24
   1  -4   1   65.70    2.23
  -1  -4  -1   63.91    2.25
  -1  -4  -1   64.05    2.28
   1  -4   1   65.81    2.22
  -1   4  -1   64.16    2.25
  -1   4  -1   62.70    2.20
  -1   4  -1   63.01    2.20
   1   4   1   63.03    2.25
   1   4   1   62.22    2.28
   1   4   1   62.58    2.21
   1   4   1   62.52    2.25
  -1   4  -1   65.57    2.25
  -2  -4  -1   41.58    1.71
  -2  -4  -1   44.89    1.74
   2  -4   1   43.21    1.67
   2  -4   1   44.20    1.69
  -2  -4  -1   41.49    1.73
  -2  -4  -1   41.37    1.71
   2  -4   1   42.73    1.66
   2   4   1   42.48    1.74
   2   4   1   42.89    1.75
   2   4   1   44.67    1.76
  -2   4  -1   41.77    1.64
   2   4   1   43.10    1.72
  -2   4  -1   43.76    1.69
  -2   4  -1   45.92    1.67
   3  -4   1   34.81    1.44
   3  -4   1   35.34    1.45
  -3  -4  -1   31.34    1.48
  -3  -4  -1   33.69    1.45
   3  -4   1   32.62    1.37
  -3  -4  -1   36.62    1.54
  -3  -4  -1   33.17    1.51
  -3   4  -1   32.49    1.41
   3   4   1   33.12    1.55
   3   4   1   32.23    1.52
  -3   4  -1   34.73    1.45
   3   4   1   32.14    1.53
   3   4   1   33.06    1.53
  -3   4  -1   35.12    1.40
   4  -4   1   70.11    2.33
  -4  -4  -1   72.67    2.44
   4  -4   1   69.42    2.33
  -4  -4  -1   67.69    2.46
   4  -4   1   67.28    2.33
  -4  -4  -1   70.25    2.48
  -4   4  -1   71.25    2.30
  -4   4  -1   70.54    2.38
   4   4   1   69.48    2.46
  -4   4  -1   67.32    2.37
   4   4   1   73.78    2.51
  -4   4  -1   68.58    2.31
   4   4   1   70.61    2.45
  -5  -4  -1    9.11    0.83
   5  -4   1    8.00    0.70
   5  -4   1    9.50    0.71
  -5  -4  -1    8.04    0.83
   5  -4   1    8.51    0.70
   5   4   1    8.45    0.83
  -5   4  -1    8.66    0.71
   5   4   1    8.62    0.84
  -5   4  -1   10.25    0.84
  -5   4  -1    8.86    0.71
   6  -4   1   85.94    2.70
  -6  -4  -1   78.78    2.86
  -6  -4  -1   85.49    2.86
   6  -4   1   84.39    2.69
   6  -4   1   85.02    2.69
  -6   4  -1   83.96    2.75
   6   4   1   82.73    2.83
   6   4   1   81.74    2.83
  -6   4  -1   86.30    2.75
  -6   4  -1   82.85    2.66
  -7  -4  -1    2.05    0.63
  -7  -4  -1    0.22    0.38
   7  -4   1    1.51    0.50
   7  -4   1    2.90    0.55
  -7  -4  -1    2.64    0.64
   7  -4   1    2.14    0.49
  -7   4  -1    1.18    0.52
   7   4   1    1.26    0.57
  -7   4  -1    1.11    0.49
  -7   4  -1    1.26    0.51
   7   4   1    1.84    0.67
   7   4   1    0.60    0.64
   8  -4   1   53.02    1.94
  -8  -4  -1   56.03    2.17
   8  -4   1   52.69    1.95
  -8  -4  -1   54.72    2.17
   8  -4   1   53.77    1.86
  -8  -4  -1   57.18    2.14
  -8   4  -1   59.38    2.02
   8   4   1   56.50    2.16
   8   4   1   55.18    2.07
  -8   4  -1   55.26    1.88
   8   4   1   56.91    2.15
  -8   4  -1   56.93    2.01
   9  -4   1    1.48    0.53
   9  -4   1    1.61    0.51
  -9  -4  -1    2.40    0.65
   9  -4   1    3.13    0.77
   9  -4   1    1.72    0.40
  -9  -4  -1    1.49    0.63
  -9  -4  -1    1.45    0.67
   9   4   1    2.19    0.72
  -9   4  -1    0.79    0.51
   9   4   1    1.35    0.57
  -9   4  -1    1.16    0.46
   9   4   1    0.65    0.68
  -9   4  -1    0.97    0.49
 -10  -4  -1    4.93    0.77
  10  -4   1    5.35    0.64
 -10  -4  -1    5.57    0.88
  10  -4   1    6.06    0.65
 -10  -4  -1    5.47    0.80
  10  -4   1    4.50    0.91
 -10   4  -1    6.84    0.70
 -10   4  -1    6.93    0.58
  10   4   1    5.18    0.84
  10   4   1    6.12    0.87
  10   4   1    6.08    0.75
 -10   4  -1    5.81    0.68
  11  -4   1   11.74    0.94
  11  -4   1   11.35    1.25
 -11  -4  -1   14.03    1.03
  11  -4   1   12.21    0.85
 -11  -4  -1   14.06    1.13
 -11  -4  -1   12.80    1.07
  11   4   1   10.26    1.03
  11   4   1   11.33    1.05
 -11   4  -1   10.70    0.84
  11   4   1   10.64    0.91
 -11   4  -1    9.92    0.81
  12  -4   1   -0.21    0.54
  12  -4   1    0.14    0.54
  12  -4   1   -0.78    0.81
 -12  -4  -1   -0.72    0.66
 -12  -4  -1    0.35    0.75
 -12  -4  -1    0.02    0.61
 -12   4  -1    0.12    0.52
  12   4   1    0.39    0.60
  12   4   1    0.81    0.76
 -12   4  -1    0.14    0.56
  12   4   1    0.86    0.72
  13  -4   1   10.59    0.87
  13  -4   1    9.85    1.33
  13  -4   1   12.49    0.99
 -13  -4  -1   11.06    1.14
 -13   4  -1   10.20    0.87
  13   4   1   10.01    1.06
 -13   4  -1    9.55    0.85
 -14  -4  -1   13.03    1.21
  14  -4   1   10.86    1.42
  14  -4   1   11.16    0.89
  14   4   1   13.33    1.18
 -14   4  -1   14.74    1.14
  15  -4   1    6.42    1.26
  15  -4   1    5.70    0.75
 -15  -4  -1    5.78    1.01
  15   4   1    6.43    1.02
 -15   4  -1    7.33    0.81
  16  -4   1   16.69    1.74
 -16  -4  -1   15.31    1.36
  16  -4   1   15.58    1.14
 -16   4  -1   17.09    1.26
  16   4   1   15.83    1.31
  17  -4   1   12.19    1.71
  17  -4   1   18.46    1.17
 -17  -4  -1   15.45    1.36
  17   4   1   13.14    1.28
 -17   4  -1   12.90    1.05
  18  -4   1    3.08    0.70
 -18  -4  -1    3.54    1.04
  18  -4   1    2.81    1.31
 -18   4  -1    3.04    0.75
  18   4   1    2.01    0.99
 -19  -4  -1   16.29    1.46
 -19  -4  -1   13.63    1.38
  19  -4   1   13.31    1.85
  19   4   1   14.84    1.38
 -19   4  -1   14.80    1.30
  19  -5  -1   14.36    1.81
 -19  -5   1   12.77    1.35
  19   5  -1   12.54    1.30
 -18  -5   1    1.75    0.96
  18  -5  -1    0.93    1.12
 -18   5   1    1.32    0.60
  18   5  -1    1.58    0.93
 -17  -5   1    3.42    1.00
  17  -5  -1    3.36    1.19
  17   5  -1    2.96    0.96
 -17   5   1    4.08    0.68
 -16  -5   1    1.20    0.90
  16  -5  -1    1.04    1.01
  16   5  -1    2.82    0.93
 -16   5   1    0.87    0.57
 -15  -5   1   -0.70    0.85
  15  -5  -1   -1.17    0.83
 -15   5   1    0.32    0.56
  15   5  -1    0.39    0.84
  14  -5  -1    0.07    0.50
 -14  -5   1    0.38    0.81
  14  -5  -1    0.62    0.53
  14  -5  -1    0.72    0.85
  14   5  -1    2.59    0.89
 -14   5   1    1.52    0.58
 -14   5   1    0.59    0.52
  13  -5  -1    4.55    0.65
  13  -5  -1    5.09    1.00
  13  -5  -1    4.53    0.60
 -13  -5   1    3.63    0.91
  13   5  -1    5.42    0.95
 -13   5   1    4.69    0.63
 -13   5   1    6.71    0.71
 -12  -5   1    4.08    0.85
 -12  -5   1    3.47    0.88
  12  -5  -1    4.76    0.59
 -12  -5   1    4.75    0.81
  12  -5  -1    4.99    0.64
 -12   5   1    3.48    0.59
  12   5  -1    1.97    0.85
  12   5  -1    4.33    0.90
  12   5  -1    4.19    0.71
 -12   5   1    3.20    0.61
 -11  -5   1   15.88    1.31
  11  -5  -1   14.22    0.99
 -11  -5   1   14.43    1.28
  11  -5  -1   15.22    1.01
 -11  -5   1   15.45    1.22
 -11   5   1   17.10    1.04
 -11   5   1   17.19    1.04
  11   5  -1   16.86    1.39
  11   5  -1   14.30    1.21
  11   5  -1   15.48    1.15
  10  -5  -1    5.09    0.96
 -10  -5   1    4.54    0.85
  10  -5  -1    3.91    0.58
 -10  -5   1    3.31    0.76
  10  -5  -1    5.11    0.64
 -10  -5   1    5.52    0.86
  10   5  -1    4.42    0.83
 -10   5   1    4.09    0.63
 -10   5   1    4.81    0.61
  10   5  -1    3.96    0.72
  10   5  -1    5.22    0.88
  -9  -5   1    1.22    0.69
   9  -5  -1    2.41    0.56
  -9  -5   1    2.46    0.69
   9  -5  -1    2.10    0.52
   9  -5  -1    2.64    0.84
  -9  -5   1    1.29    0.68
   9   5  -1    0.88    0.72
  -9   5   1    1.78    0.55
   9   5  -1    1.26    0.76
   9   5  -1    0.47    0.63
  -9   5   1    1.11    0.52
  -9   5   1    2.05    0.44
  -8  -5   1    0.64    0.63
   8  -5  -1    1.01    0.37
   8  -5  -1    1.32    0.54
  -8  -5   1    0.47    0.63
  -8  -5   1    0.43    0.48
   8  -5  -1    0.83    0.51
  -8   5   1    1.21    0.46
  -8   5   1    1.03    0.53
   8   5  -1    0.74    0.61
  -8   5   1    1.02    0.51
   8   5  -1    0.85    0.68
   8   5  -1    1.08    0.67
   7  -5  -1   29.15    1.35
   7  -5  -1   30.27    1.20
   7  -5  -1   29.93    1.34
  -7  -5   1   26.47    1.51
  -7  -5   1   28.79    1.53
  -7   5   1   30.43    1.26
  -7   5   1   28.80    1.36
  -7   5   1   33.26    1.39
   7   5  -1   31.47    1.53
   7   5  -1   29.02    1.53
   7   5  -1   31.27    1.53
   6  -5  -1   59.36    2.17
   6  -5  -1   59.58    2.10
   6  -5  -1   60.62    2.15
  -6  -5   1   61.99    2.38
  -6  -5   1   64.30    2.35
  -6  -5   1   64.39    2.32
  -6   5   1   61.81    2.21
   6   5  -1   64.93    2.35
  -6   5   1   63.02    2.10
   6   5  -1   64.76    2.34
  -6   5   1   62.78    2.22
   5  -5  -1   55.90    2.04
  -5  -5   1   57.38    2.21
   5  -5  -1   59.70    2.03
   5  -5  -1   57.33    2.04
  -5  -5   1   55.80    2.21
  -5  -5   1   54.45    2.23
  -5   5   1   56.61    2.12
   5   5  -1   59.57    2.22
  -5   5   1   57.50    2.07
   5   5  -1   59.42    2.25
  -5   5   1   56.83    2.02
  -4  -5   1   10.46    0.93
   4  -5  -1   11.13    0.89
   4  -5  -1    9.38    0.78
   4  -5  -1   10.47    0.84
  -4  -5   1    9.71    0.89
  -4  -5   1   11.69    0.95
   4   5  -1   11.91    0.98
  -4   5   1    9.69    0.79
   4   5  -1   10.46    0.91
  -4   5   1   11.19    0.98
   4   5  -1   10.30    0.92
  -4   5   1   11.17    0.94
   3  -5  -1   36.16    1.50
   3  -5  -1   33.20    1.42
  -3  -5   1   33.90    1.60
  -3  -5   1   30.65    1.54
   3   5  -1   32.94    1.57
  -3   5   1   30.82    1.44
   3   5  -1   30.36    1.55
   3   5  -1   32.91    1.61
  -3   5   1   30.92    1.45
   3   5  -1   32.86    1.58
   2  -5  -1    6.31    0.75
  -2  -5   1    7.39    0.81
  -2  -5   1    6.40    0.77
   2  -5  -1    7.43    0.74
  -2  -5   1    7.60    0.83
  -2  -5   1    6.63    0.76
   2  -5  -1    5.53    0.72
   2   5  -1    7.51    0.80
   2   5  -1    6.01    0.78
  -2   5   1    5.48    0.71
  -2   5   1    6.93    0.76
   2   5  -1    6.72    0.81
   2   5  -1    5.97    0.80
  -2   5   1    6.81    0.76
  -1  -5   1  163.19    5.27
  -1  -5   1  168.92    5.19
   1  -5  -1  165.26    5.15
   1  -5  -1  172.54    5.27
  -1  -5   1  167.77    5.16
  -1  -5   1  171.26    5.31
   1  -5  -1  177.18    5.18
   1  -5  -1  170.09    5.27
  -1   5   1  175.87    5.18
   1   5  -1  171.43    5.31
   1   5  -1  171.05    5.30
   1   5  -1  173.23    5.20
  -1   5   1  174.40    5.28
   1   5  -1  172.81    5.20
  -1   5   1  178.20    5.18
   0  -5  -1   77.02    2.67
   0  -5   1   78.25    2.68
   0  -5   1   76.91    2.62
   0  -5  -1   77.59    2.61
   0  -5  -1   74.75    2.61
   0  -5   1   77.83    2.67
   0  -5   1   75.25    2.62
   0  -5  -1   74.44    2.64
   0   5   1   78.14    2.62
   0   5  -1   75.30    2.62
   0   5   1   78.10    2.63
   0   5   1   71.87    2.61
   0   5  -1   75.14    2.65
   0   5   1   73.57    2.64
   0   5  -1   75.36    2.66
   0   5  -1   77.64    2.63
  -1  -5  -1   66.47    2.38
   1  -5   1   64.83    2.30
  -1  -5  -1   64.92    2.31
   1  -5   1   65.84    2.33
   1  -5   1   69.03    2.35
  -1  -5  -1   65.12    2.34
   1  -5   1   70.62    2.34
  -1  -5  -1   65.33    2.39
  -1   5  -1   59.78    2.28
  -1   5  -1   65.10    2.30
   1   5   1   61.83    2.36
  -1   5  -1   62.99    2.34
   1   5   1   59.83    2.35
   1   5   1   62.95    2.33
   1   5   1   63.10    2.35
  -2  -5  -1    5.42    0.75
  -2  -5  -1    4.53    0.75
  -2  -5  -1    3.69    0.68
   2  -5   1    5.62    0.73
   2  -5   1    5.15    0.73
  -2  -5  -1    5.46    0.78
   2   5   1    5.86    0.81
   2   5   1    5.15    0.77
  -2   5  -1    6.06    0.74
   2   5   1    5.38    0.75
   2   5   1    5.40    0.77
  -2   5  -1    4.71    0.70
   3  -5   1   49.53    1.87
  -3  -5  -1   45.91    1.93
  -3  -5  -1   48.36    1.99
   3  -5   1   51.52    1.90
   3   5   1   45.29    1.96
   3   5   1   45.50    1.95
  -3   5  -1   48.25    1.85
  -3   5  -1   45.57    1.85
   3   5   1   49.87    1.97
  -4  -5  -1   28.82    1.47
   4  -5   1   26.38    1.30
   4  -5   1   27.57    1.36
  -4  -5  -1   27.36    1.44
   4  -5   1   31.06    1.31
  -4  -5  -1   27.70    1.42
   4   5   1   24.45    1.37
  -4   5  -1   23.37    1.29
  -4   5  -1   24.64    1.29
   4   5   1   29.18    1.49
   4   5   1   25.38    1.45
  -5  -5  -1    5.13    0.80
   5  -5   1    5.23    0.69
  -5  -5  -1    5.48    0.81
   5  -5   1    4.88    0.69
  -5  -5  -1    5.19    0.78
   5  -5   1    4.61    0.65
  -5  -5  -1    5.02    0.78
   5   5   1    3.20    0.79
   5   5   1    4.22    0.75
  -5   5  -1    3.18    0.64
   5   5   1    4.19    0.78
  -5   5  -1    3.57    0.65
  -5   5  -1    4.43    0.67
   6  -5   1    5.70    0.71
  -6  -5  -1    5.62    0.84
  -6  -5  -1    6.04    0.85
   6  -5   1    6.11    0.68
   6  -5   1    6.13    0.70
  -6  -5  -1    6.23    0.83
  -6   5  -1    6.71    0.70
  -6   5  -1    6.58    0.72
   6   5   1    6.50    0.86
   6   5   1    6.46    0.84
  -6   5  -1    6.13    0.74
   7  -5   1    1.12    0.51
   7  -5   1    2.40    0.58
  -7  -5  -1    1.25    0.64
  -7  -5  -1    1.67    0.67
   7  -5   1    2.05    0.60
  -7  -5  -1    1.91    0.71
  -7   5  -1    2.68    0.58
  -7   5  -1    2.25    0.58
   7   5   1    2.75    0.74
   7   5   1    1.61    0.51
   7   5   1    1.94    0.66
  -7   5  -1    2.05    0.61
   8  -5   1    3.35    0.61
  -8  -5  -1    3.58    0.74
   8  -5   1    3.45    0.64
  -8  -5  -1    4.05    0.76
   8  -5   1    4.26    0.56
   8   5   1    3.19    0.77
  -8   5  -1    2.41    0.58
   8   5   1    2.37    0.68
  -8   5  -1    2.57    0.59
  -8   5  -1    3.56    0.64
   8   5   1    2.77    0.75
  -9  -5  -1   20.40    1.36
   9  -5   1   19.84    1.19
   9  -5   1   19.86    1.21
  -9  -5  -1   16.36    1.37
   9  -5   1   20.78    1.02
  -9   5  -1   20.33    1.19
  -9   5  -1   20.76    1.22
   9   5   1   21.14    1.44
   9   5   1   20.02    1.26
  -9   5  -1   21.19    1.09
   9   5   1   21.74    1.42
  10  -5   1    3.22    0.62
 -10  -5  -1    2.03    0.72
 -10  -5  -1    3.42    0.79
  10  -5   1    2.15    0.63
  10   5   1    2.65    0.68
 -10   5  -1    2.79    0.54
  10   5   1    1.55    0.80
  10   5   1    1.99    0.79
 -10   5  -1    3.42    0.66
 -10   5  -1    1.41    0.57
 -11  -5  -1   15.25    1.28
 -11  -5  -1   19.68    1.39
  11  -5   1   17.60    1.19
 -11  -5  -1   17.42    1.42
  11  -5   1   18.75    1.17
  11   5   1   20.51    1.48
 -11   5  -1   20.66    1.23
  11   5   1   19.96    1.48
 -11   5  -1   18.50    1.19
 -11   5  -1   17.10    0.96
  11   5   1   19.45    1.31
  12  -5   1    2.06    0.91
 -12  -5  -1    3.40    0.89
  12  -5   1    3.67    0.66
 -12  -5  -1    3.40    0.79
  12  -5   1    3.29    0.69
  12   5   1    2.82    0.75
 -12   5  -1    3.38    0.69
  12   5   1    3.27    0.91
 -12   5  -1    4.13    0.67
  13  -5   1   15.47    1.12
  13  -5   1   15.40    1.55
 -13  -5  -1   14.53    1.31
 -13   5  -1   13.59    1.18
  13   5   1   14.66    1.27
  14  -5   1    5.59    1.26
  14  -5   1    4.88    0.77
 -14  -5  -1    6.12    1.07
  14   5   1    4.56    1.00
 -14   5  -1    5.64    0.81
 -15  -5  -1    6.11    1.09
  15  -5   1    4.93    0.77
  15  -5   1    5.23    1.27
  15   5   1    3.11    0.99
 -15   5  -1    3.82    0.76
  16  -5   1   19.15    1.29
  16  -5   1   17.22    1.85
 -16  -5  -1   19.49    1.63
  16   5   1   23.01    1.66
 -16   5  -1   23.45    1.41
  17  -5   1   17.16    1.90
  17  -5   1   17.25    1.24
 -17  -5  -1   19.02    1.56
 -17   5  -1   16.55    1.33
  17   5   1   17.67    1.50
  18  -5   1    4.16    1.44
 -18  -5  -1    5.55    1.15
  18  -5   1    5.21    0.79
 -18   5  -1    5.00    0.83
  18   5   1    4.44    1.09
 -19  -5  -1    5.27    1.15
  19  -5   1    4.33    1.48
 -19   5  -1    4.60    0.84
  19   5   1    5.02    1.13
  19  -6  -1    6.46    1.54
 -19  -6   1    8.26    1.28
  19   6  -1    7.29    1.23
  18  -6  -1    5.31    1.46
 -18  -6   1    6.78    1.26
 -18   6   1    9.77    0.86
  18   6  -1   10.51    1.28
 -17  -6   1    4.38    1.09
  17  -6  -1    3.87    1.26
  17   6  -1    0.80    0.98
 -17   6   1    2.07    0.67
  16  -6  -1   14.30    1.65
 -16  -6   1   15.35    1.44
 -16   6   1   16.73    1.19
  16   6  -1   15.67    1.41
 -15  -6   1    7.71    1.19
  15  -6  -1    7.30    0.76
  15  -6  -1    7.47    1.33
 -15   6   1    7.04    0.81
  15   6  -1    6.01    1.12
  14  -6  -1    8.78    0.82
 -14  -6   1   10.17    1.20
  14  -6  -1    9.96    1.33
  14   6  -1    8.31    1.14
 -14   6   1    9.27    0.86
  13  -6  -1    0.87    0.92
  13  -6  -1    0.60    0.62
 -13  -6   1    1.03    0.90
  13   6  -1    2.70    0.94
 -13   6   1    1.70    0.60
 -13   6   1    1.67    0.66
  12  -6  -1    4.49    0.68
 -12  -6   1    5.56    0.90
 -12  -6   1    5.41    1.00
  12  -6  -1    4.60    1.08
  12  -6  -1    5.28    0.73
 -12   6   1    6.60    0.78
 -12   6   1    5.50    0.73
  12   6  -1    7.43    1.07
  12   6  -1    5.12    0.85
  11  -6  -1    1.00    0.89
 -11  -6   1    0.53    0.81
  11  -6  -1    1.96    0.63
 -11  -6   1    1.61    0.81
  11  -6  -1    1.43    0.57
  11   6  -1    0.91    0.71
  11   6  -1    0.90    0.87
 -11   6   1    1.26    0.59
 -11   6   1    1.69    0.64
 -11   6   1    2.39    0.44
  11   6  -1    0.49    0.86
  10  -6  -1   15.64    1.45
  10  -6  -1   18.43    1.17
  10  -6  -1   17.20    1.17
 -10  -6   1   19.51    1.50
 -10  -6   1   17.54    1.44
  10   6  -1   19.26    1.35
  10   6  -1   21.18    1.54
 -10   6   1   21.40    1.22
 -10   6   1   18.91    1.19
  10   6  -1   18.43    1.38
 -10   6   1   20.09    1.00
  -9  -6   1   24.75    1.59
  -9  -6   1   30.18    1.68
   9  -6  -1   27.89    1.35
   9  -6  -1   28.30    1.11
   9  -6  -1   27.06    1.36
   9   6  -1   25.18    1.53
  -9   6   1   25.86    1.36
  -9   6   1   26.20    1.38
  -9   6   1   25.54    1.20
   9   6  -1   24.02    1.63
   9   6  -1   24.38    1.58
  -8  -6   1    3.46    0.75
  -8  -6   1    4.09    0.84
  -8  -6   1    2.98    0.80
   8  -6  -1    4.58    0.55
   8  -6  -1    4.43    0.69
   8  -6  -1    3.71    0.67
   8   6  -1    3.58    0.85
  -8   6   1    3.77    0.68
   8   6  -1    3.13    0.75
  -8   6   1    3.79    0.66
   8   6  -1    2.33    0.75
  -8   6   1    3.86    0.60
   7  -6  -1   59.37    2.10
   7  -6  -1   61.42    2.22
  -7  -6   1   57.03    2.33
  -7  -6   1   59.66    2.42
   7  -6  -1   61.21    2.20
  -7  -6   1   64.04    2.45
   7   6  -1   60.94    2.38
  -7   6   1   61.75    2.27
  -7   6   1   61.35    2.25
  -7   6   1   60.01    2.12
   7   6  -1   64.52    2.46
   6  -6  -1   11.22    0.93
  -6  -6   1   10.99    1.05
   6  -6  -1   10.48    0.89
  -6  -6   1   10.73    1.05
   6  -6  -1   11.13    0.94
  -6  -6   1    9.49    1.02
   6   6  -1   11.09    1.06
   6   6  -1   11.17    1.07
  -6   6   1   10.31    0.91
  -6   6   1   10.97    0.85
   6   6  -1   10.84    1.02
  -6   6   1   10.60    0.89
  -5  -6   1    3.66    0.85
   5  -6  -1    4.79    0.74
   5  -6  -1    5.34    0.75
   5  -6  -1    5.22    0.69
  -5  -6   1    3.55    0.82
   5   6  -1    3.55    0.80
  -5   6   1    3.46    0.68
  -5   6   1    3.99    0.72
   5   6  -1    4.10    0.86
  -5   6   1    3.29    0.69
   5   6  -1    4.28    0.81
   4  -6  -1   47.42    1.83
   4  -6  -1   44.70    1.77
  -4  -6   1   43.70    1.90
   4  -6  -1   45.65    1.79
  -4  -6   1   46.96    1.93
  -4  -6   1   44.14    1.95
  -4   6   1   42.38    1.79
   4   6  -1   41.51    1.88
  -4   6   1   41.83    1.79
   4   6  -1   40.27    1.91
   4   6  -1   43.64    1.95
  -3  -6   1    9.03    0.95
   3  -6  -1    7.49    0.84
  -3  -6   1    8.41    0.92
   3  -6  -1    9.78    0.85
  -3  -6   1    9.95    0.95
   3   6  -1    6.53    0.88
  -3   6   1    5.68    0.79
  -3   6   1    5.05    0.77
   3   6  -1    4.71    0.88
   3   6  -1    5.43    0.82
   2  -6  -1   12.49    1.09
  -2  -6   1   13.65    1.08
  -2  -6   1   12.20    1.06
   2  -6  -1   15.12    1.20
  -2   6   1   14.72    1.13
  -2   6   1   18.95    1.18
  -2   6   1   15.32    1.15
   2   6  -1   10.69    0.98
   2   6  -1   15.22    1.24
  -1  -6   1    1.74    0.70
   1  -6  -1    1.16    0.70
   1  -6  -1    1.56    0.69
  -1  -6   1    0.53    0.67
  -1  -6   1    2.14    0.73
  -1  -6   1    2.38    0.70
   1  -6  -1    2.01    0.71
   1   6  -1    1.10    0.72
  -1   6   1    2.50    0.70
  -1   6   1    1.83    0.71
   1   6  -1    0.26    0.49
  -1   6   1    0.03    0.66
   1   6  -1    0.72    0.68
   0  -6   1   29.72    1.52
   0  -6  -1   32.89    1.56
   0  -6  -1   32.53    1.58
   0  -6   1   33.03    1.62
   0  -6  -1   33.20    1.58
   0  -6   1   30.56    1.57
   0   6  -1   32.03    1.61
   0   6   1   32.25    1.55
   0   6   1   31.91    1.57
   0   6  -1   29.76    1.55
  -1  -6  -1   15.53    1.23
   1  -6   1   15.53    1.21
  -1  -6  -1   14.04    1.07
   1  -6   1   14.62    1.16
  -1  -6  -1   12.98    1.13
   1   6   1   14.48    1.21
   1   6   1   13.93    1.07
  -1   6  -1   13.93    1.12
  -1   6  -1   13.44    1.16
  -1   6  -1   16.93    1.21
  -2  -6  -1   26.13    1.48
  -2  -6  -1   26.30    1.48
   2  -6   1   28.48    1.50
   2  -6   1   27.08    1.47
   2  -6   1   27.71    1.42
  -2   6  -1   26.81    1.45
  -2   6  -1   28.41    1.46
  -2   6  -1   26.75    1.47
   2   6   1   30.54    1.56
  -3  -6  -1   58.80    2.38
  -3  -6  -1   61.17    2.37
   3  -6   1   63.64    2.31
  -3  -6  -1   60.02    2.31
   3  -6   1   58.79    2.24
   3   6   1   63.61    2.39
  -3   6  -1   57.59    2.22
   3   6   1   60.77    2.32
  -3   6  -1   62.77    2.33
   3   6   1   60.96    2.35
  -4  -6  -1    8.47    0.96
  -4  -6  -1   10.14    1.00
   4  -6   1   11.00    0.93
   4  -6   1   10.04    0.91
   4  -6   1   14.17    1.05
  -4  -6  -1   10.01    1.02
   4   6   1   10.17    0.98
  -4   6  -1   11.07    0.92
   4   6   1   10.99    1.03
   4   6   1   11.06    1.05
  -4   6  -1   13.69    1.09
   5  -6   1   83.52    2.84
  -5  -6  -1   83.86    2.97
   5  -6   1   81.23    2.84
  -5  -6  -1   81.55    3.01
  -5  -6  -1   82.81    3.02
   5  -6   1   81.19    2.83
   5   6   1   87.93    3.02
  -5   6  -1   83.45    2.90
  -5   6  -1   83.07    2.81
   5   6   1   85.21    2.99
   5   6   1   81.22    2.96
  -5   6  -1   82.90    2.89
   6  -6   1   51.42    2.06
  -6  -6  -1   53.31    2.24
  -6  -6  -1   55.86    2.25
   6  -6   1   50.24    1.99
  -6  -6  -1   54.94    2.29
   6  -6   1   50.39    2.06
   6   6   1   52.76    2.20
  -6   6  -1   53.36    2.03
  -6   6  -1   53.04    2.10
   6   6   1   53.70    2.27
   6   6   1   55.78    2.29
  -6   6  -1   56.85    2.12
  -7  -6  -1   55.86    2.32
  -7  -6  -1   57.64    2.32
   7  -6   1   56.05    2.07
   7  -6   1   58.02    2.14
  -7  -6  -1   57.97    2.34
   7  -6   1   57.39    2.13
   7   6   1   56.20    2.31
  -7   6  -1   55.37    2.08
  -7   6  -1   56.21    2.18
   7   6   1   55.37    2.27
  -7   6  -1   54.82    2.17
   8  -6   1   25.56    1.40
  -8  -6  -1   26.54    1.61
   8  -6   1   25.10    1.29
  -8  -6  -1   28.43    1.57
   8  -6   1   28.52    1.45
  -8  -6  -1   30.89    1.68
   8   6   1   28.04    1.57
  -8   6  -1   28.00    1.42
  -8   6  -1   28.18    1.47
   8   6   1   27.16    1.61
  -8   6  -1   29.72    1.35
   9  -6   1   20.20    1.30
  -9  -6  -1   23.83    1.54
   9  -6   1   21.77    1.31
   9  -6   1   22.51    1.14
  -9  -6  -1   23.05    1.51
  -9   6  -1   21.81    1.18
   9   6   1   18.30    1.53
  -9   6  -1   20.98    1.34
  -9   6  -1   20.50    1.30
   9   6   1   23.10    1.42
  10  -6   1    9.61    0.91
  10  -6   1   10.78    0.84
  10  -6   1    6.95    0.82
 -10  -6  -1   10.87    1.13
 -10  -6  -1    8.70    1.01
  10   6   1    9.24    1.00
 -10   6  -1    9.51    0.92
 -10   6  -1    9.47    0.79
  10   6   1    9.01    1.10
 -10   6  -1    9.70    0.89
  10   6   1   10.23    1.11
 -11  -6  -1   15.68    1.31
  11  -6   1   14.19    1.21
  11  -6   1   13.96    1.16
 -11  -6  -1   14.72    1.22
 -11   6  -1   14.82    1.21
 -11   6  -1   13.16    1.04
 -11   6  -1   12.91    0.99
  11   6   1   14.56    1.29
  11   6   1   15.26    1.32
  11   6   1   14.79    1.25
 -12  -6  -1    1.78    0.89
  12  -6   1    2.70    0.74
  12  -6   1    1.92    0.90
 -12  -6  -1    2.04    0.82
 -12   6  -1    2.51    0.73
  12   6   1    2.18    0.93
 -13  -6  -1   60.95    2.67
  13  -6   1   59.11    2.30
  13  -6   1   57.02    2.90
 -13   6  -1   62.62    2.39
  13   6   1   65.07    2.67
  14  -6   1   10.66    1.00
  14  -6   1   12.81    1.51
 -14  -6  -1   11.48    1.29
 -14   6  -1    9.87    1.00
  14   6   1    8.03    1.21
  15  -6   1   10.70    0.99
 -15  -6  -1    9.81    1.29
  15  -6   1   10.48    1.52
 -15   6  -1   10.67    1.02
  15   6   1    8.51    1.21
  16  -6   1   11.25    1.00
 -16  -6  -1   13.07    1.41
  16  -6   1   10.51    1.59
 -16   6  -1   12.17    1.07
  16   6   1   10.87    1.32
  17  -6   1   -0.13    1.16
 -17  -6  -1    0.95    1.01
  17  -6   1   -1.05    0.70
  17   6   1    0.21    0.98
 -17   6  -1    0.13    0.72
 -18  -6  -1    0.19    1.03
  18  -6   1    0.70    0.73
  18  -6   1    1.92    1.28
 -18   6  -1    1.22    0.78
  18   6   1    1.96    1.09
  18  -7  -1   28.78    2.36
 -18  -7   1   23.16    1.93
  18   7  -1   23.99    1.88
 -18   7   1   25.41    1.47
  17  -7  -1    0.44    0.64
 -17  -7   1   -0.65    1.01
  17  -7  -1    0.33    1.11
  17   7  -1    0.38    1.03
 -17   7   1   -0.05    0.68
  16  -7  -1   10.82    0.93
  16  -7  -1   10.73    1.58
 -16  -7   1   11.78    1.42
 -16   7   1   11.61    1.00
  16   7  -1   10.41    1.33
 -15  -7   1    3.94    1.12
  15  -7  -1    4.86    1.26
  15  -7  -1    5.48    0.80
 -15   7   1    6.24    0.86
  15   7  -1    5.88    1.16
  14  -7  -1    2.02    0.72
  14  -7  -1   -0.73    0.98
 -14  -7   1   -0.61    0.92
  14   7  -1    0.67    0.98
 -14   7   1    1.10    0.72
  13  -7  -1    8.46    0.90
  13  -7  -1    8.94    1.36
 -13  -7   1    9.47    1.22
 -13   7   1    7.87    0.92
  13   7  -1    9.09    1.22
 -12  -7   1    0.33    0.84
  12  -7  -1    1.39    0.71
 -12  -7   1    1.13    0.89
  12  -7  -1    3.53    1.08
 -12   7   1    1.86    0.73
  12   7  -1    1.52    0.97
  11  -7  -1    4.55    1.12
 -11  -7   1    4.13    0.93
  11  -7  -1    4.20    0.80
  11  -7  -1    2.92    0.71
  11   7  -1    3.17    1.00
 -11   7   1    3.05    0.77
  11   7  -1    4.59    1.05
  11   7  -1    5.57    0.93
 -11   7   1    3.71    0.75
  10  -7  -1   27.89    1.46
  10  -7  -1   25.26    1.46
 -10  -7   1   25.51    1.77
 -10  -7   1   27.38    1.78
  10  -7  -1   27.25    1.17
  10   7  -1   24.75    1.79
 -10   7   1   27.05    1.28
 -10   7   1   28.90    1.51
 -10   7   1   27.59    1.48
  10   7  -1   28.07    1.66
  -9  -7   1    1.42    0.86
   9  -7  -1    3.02    0.75
   9  -7  -1    3.56    0.74
  -9  -7   1    1.97    0.83
   9  -7  -1    2.20    0.56
   9   7  -1    3.00    0.92
  -9   7   1    4.10    0.77
  -9   7   1    3.22    0.66
   9   7  -1    3.52    0.85
  -9   7   1    3.82    0.76
  -8  -7   1   44.96    2.18
   8  -7  -1   45.40    1.93
   8  -7  -1   46.87    1.93
  -8  -7   1   46.49    2.13
  -8  -7   1   45.54    2.14
   8  -7  -1   45.72    1.77
  -8   7   1   47.96    1.98
  -8   7   1   45.65    1.81
  -8   7   1   46.67    1.98
   8   7  -1   42.78    2.21
   8   7  -1   43.18    2.08
  -7  -7   1   36.34    1.89
   7  -7  -1   37.54    1.71
  -7  -7   1   38.45    1.95
  -7  -7   1   38.60    1.85
   7  -7  -1   36.82    1.58
   7  -7  -1   38.10    1.72
   7   7  -1   36.78    1.87
  -7   7   1   34.88    1.70
  -7   7   1   38.35    1.64
  -7   7   1   34.99    1.71
   7   7  -1   39.09    1.88
  -6  -7   1   -0.80    0.77
  -6  -7   1    0.83    0.80
   6  -7  -1    0.45    0.72
  -6  -7   1   -0.67    0.76
   6  -7  -1   -0.48    0.60
   6  -7  -1    0.70    0.71
   6   7  -1    0.87    0.75
  -6   7   1   -0.04    0.66
  -6   7   1   -0.86    0.64
   6   7  -1    0.17    0.85
  -6   7   1    0.02    0.69
  -5  -7   1    7.83    0.98
   5  -7  -1    9.29    0.85
   5  -7  -1    7.24    0.87
   5  -7  -1    9.11    0.89
  -5  -7   1    9.53    1.01
  -5  -7   1    7.86    0.98
   5   7  -1    6.23    0.99
  -5   7   1    6.51    0.87
  -5   7   1    7.79    0.88
  -5   7   1    7.19    0.85
   5   7  -1    6.95    0.91
   4  -7  -1    6.17    0.85
   4  -7  -1    6.26    0.87
  -4  -7   1    6.69    0.94
   4  -7  -1    7.61    0.86
  -4  -7   1    6.74    0.95
   4   7  -1    6.78    0.98
   4   7  -1    2.55    0.68
  -4   7   1    7.03    0.88
  -4   7   1    5.51    0.83
   3  -7  -1    6.72    0.83
   3  -7  -1    7.34    0.87
  -3  -7   1    5.62    0.90
  -3  -7   1    5.61    0.91
  -3   7   1    5.08    0.82
   3   7  -1    4.54    0.90
  -3   7   1    5.93    0.84
  -3   7   1    7.00    0.85
   2  -7  -1   40.74    1.87
  -2  -7   1   43.58    1.95
   2  -7  -1   44.65    1.87
   2  -7  -1   41.16    1.88
  -2  -7   1   40.14    1.92
   2   7  -1   41.72    1.94
   2   7  -1   38.23    1.84
  -2   7   1   45.63    1.93
  -2   7   1   40.29    1.83
  -2   7   1   42.09    1.88
   1  -7  -1    5.62    0.89
   1  -7  -1    6.48    0.90
  -1  -7   1    5.19    0.90
   1  -7  -1    6.69    0.92
   1   7  -1    5.62    0.92
  -1   7   1    4.87    0.88
  -1   7   1    5.80    0.91
  -1   7   1    6.13    0.88
   1   7  -1    6.68    0.93
   0  -7   1    5.28    0.89
   0  -7  -1    6.22    0.89
   0  -7   1    6.39    0.83
   0   7  -1    6.29    0.92
   0   7   1    7.38    0.94
   0   7   1    8.09    0.94
   0   7   1    6.73    0.89
   0   7  -1    7.84    0.92
   0   7  -1    7.07    0.93
  -1  -7  -1  118.28    3.94
   1  -7   1  115.99    3.95
   1  -7   1  116.43    3.90
   1  -7   1  119.51    3.92
  -1   7  -1  118.50    4.00
   1   7   1  113.28    3.97
   1   7   1  118.99    3.93
  -1   7  -1  122.80    4.01
  -1   7  -1  122.30    3.90
   2  -7   1   20.03    1.42
  -2  -7  -1   16.58    1.38
   2  -7   1   19.12    1.28
   2  -7   1   19.05    1.33
  -2  -7  -1   16.24    1.32
  -2   7  -1   20.14    1.35
  -2   7  -1   17.73    1.33
   2   7   1   19.53    1.37
   2   7   1   16.97    1.41
  -2   7  -1   16.64    1.26
  -3  -7  -1    0.24    0.71
   3  -7   1    1.74    0.69
   3  -7   1    0.26    0.43
  -3  -7  -1    1.54    0.78
   3  -7   1    1.05    0.69
  -3   7  -1    1.48    0.72
  -3   7  -1    0.46    0.65
   3   7   1    0.70    0.64
  -3   7  -1    2.60    0.70
   3   7   1    1.73    0.82
  -4  -7  -1   93.24    3.29
   4  -7   1   93.73    3.17
  -4  -7  -1   92.59    3.34
   4  -7   1   88.66    3.17
   4  -7   1   92.95    3.20
  -4   7  -1   98.94    3.29
  -4   7  -1   91.52    3.16
  -4   7  -1   88.78    3.18
   4   7   1   93.76    3.31
   5  -7   1    8.96    0.93
   5  -7   1    8.65    0.91
  -5  -7  -1    7.45    0.98
   5  -7   1    8.07    0.86
  -5  -7  -1    7.83    0.99
  -5   7  -1    7.65    0.89
  -5   7  -1    4.95    0.69
   5   7   1    4.95    0.83
  -5   7  -1    9.00    0.90
   5   7   1    9.25    1.07
  -6  -7  -1    7.12    1.00
   6  -7   1    5.35    0.88
  -6  -7  -1    6.09    0.98
   6  -7   1    7.76    0.86
   6  -7   1    6.87    0.90
  -6  -7  -1    6.43    0.98
  -6  -7  -1    5.97    0.98
  -6   7  -1    7.22    0.90
   6   7   1    7.26    1.07
  -6   7  -1    6.69    0.87
  -6   7  -1    7.21    0.87
   6   7   1    8.20    1.00
   7  -7   1    9.42    0.89
  -7  -7  -1    8.32    1.07
  -7  -7  -1    9.66    1.11
   7  -7   1    7.35    0.91
  -7  -7  -1   10.31    1.10
   7  -7   1    9.45    0.98
  -7   7  -1    9.13    0.94
  -7   7  -1   11.85    1.01
  -7   7  -1   10.74    0.93
   7   7   1    9.32    1.12
   7   7   1    9.59    1.06
   8  -7   1   11.19    1.00
   8  -7   1    9.39    0.98
   8  -7   1   10.09    0.90
  -8  -7  -1   10.72    1.16
  -8  -7  -1   11.61    1.16
  -8  -7  -1   10.11    1.13
  -8   7  -1   10.71    0.98
  -8   7  -1   11.30    0.94
  -8   7  -1   11.46    1.05
   8   7   1   11.06    1.15
   9  -7   1   26.90    1.53
  -9  -7  -1   27.40    1.74
   9  -7   1   29.77    1.56
   9  -7   1   29.57    1.42
  -9  -7  -1   25.65    1.74
  -9  -7  -1   27.79    1.74
   9   7   1   29.13    1.69
  -9   7  -1   29.13    1.57
  -9   7  -1   28.45    1.45
  -9   7  -1   29.00    1.55
  10  -7   1   39.46    1.58
 -10  -7  -1   36.47    2.08
  10  -7   1   38.33    1.78
 -10  -7  -1   37.82    2.06
  10  -7   1   37.44    1.80
 -10   7  -1   38.53    1.82
 -10   7  -1   36.52    1.63
 -10   7  -1   37.82    1.81
  10   7   1   37.77    1.94
 -11  -7  -1    5.90    1.04
 -11  -7  -1    5.66    0.99
  11  -7   1    7.23    0.92
  11   7   1    5.77    1.11
 -11   7  -1    8.60    0.98
  11   7   1    7.43    1.02
 -12  -7  -1   33.86    1.94
  12  -7   1   32.60    2.13
  12  -7   1   34.58    1.68
 -12  -7  -1   33.53    1.93
  12   7   1   31.61    1.95
 -12   7  -1   29.20    1.69
 -13  -7  -1   15.10    1.41
  13  -7   1   15.15    1.59
  13  -7   1   15.74    1.32
  13   7   1   16.57    1.51
 -13   7  -1   16.66    1.39
 -14  -7  -1    1.79    0.99
  14  -7   1    2.84    1.11
  14  -7   1    0.78    0.78
 -14   7  -1    1.91    0.81
  14   7   1    2.83    1.07
 -15  -7  -1    8.88    1.29
  15  -7   1    9.73    1.50
  15  -7   1    8.68    1.02
  15   7   1    8.85    1.32
 -15   7  -1    8.70    1.03
 -16  -7  -1    3.67    1.18
  16  -7   1    3.75    1.29
  16  -7   1    4.10    0.89
  16   7   1    3.38    1.14
 -16   7  -1    3.70    0.87
  17  -7   1    2.99    1.32
  17  -7   1    1.58    0.80
 -17  -7  -1    2.93    1.18
  17   7   1    2.24    1.12
 -17   7  -1    1.45    0.81
  18  -7   1    3.85    1.42
  18  -7   1    1.42    0.80
 -18  -7  -1    4.07    1.22
  18   7   1    1.16    1.15
 -18   7  -1    1.89    0.84
 -18  -8   1    7.40    1.36
  18  -8  -1    8.78    1.60
 -18   8   1    6.17    0.94
  18   8  -1    8.36    1.37
 -17  -8   1    1.64    1.14
  17  -8  -1    3.22    0.77
  17  -8  -1    1.94    1.28
  17   8  -1    1.12    1.12
 -17   8   1    2.21    0.83
  16  -8  -1    9.22    1.57
 -16  -8   1   10.20    1.46
  16  -8  -1    9.18    0.97
  16   8  -1    9.80    1.35
 -16   8   1   10.54    1.06
  15  -8  -1    7.94    1.45
  15  -8  -1    5.66    0.90
 -15  -8   1    5.68    1.19
  15   8  -1    5.22    1.19
 -15   8   1    5.40    0.90
  14  -8  -1    1.56    1.16
  14  -8  -1    0.90    0.76
 -14  -8   1    2.06    0.99
 -14   8   1    3.89    0.86
  14   8  -1    3.69    1.14
 -13  -8   1    5.98    1.09
  13  -8  -1    5.58    0.90
  13  -8  -1    6.06    1.32
 -13   8   1    6.74    0.95
  13   8  -1    6.54    1.21
  12  -8  -1   20.04    1.40
 -12  -8   1   22.12    1.66
 -12  -8   1   23.04    1.81
  12  -8  -1   19.54    1.81
  12   8  -1   21.29    1.76
 -12   8   1   21.79    1.47
 -11  -8   1    1.06    0.88
 -11  -8   1    0.20    0.93
  11  -8  -1    1.04    0.78
  11   8  -1    3.31    1.02
  11   8  -1    3.77    0.96
 -11   8   1    3.20    0.82
  10  -8  -1   18.23    1.38
 -10  -8   1   17.94    1.48
 -10  -8   1   18.12    1.54
  10  -8  -1   17.93    1.39
  10   8  -1   22.04    1.60
 -10   8   1   21.88    1.46
 -10   8   1   20.62    1.44
   9  -8  -1   25.40    1.60
   9  -8  -1   28.72    1.67
   9  -8  -1   28.55    1.41
  -9  -8   1   28.87    1.82
  -9  -8   1   32.01    1.88
  -9   8   1   32.07    1.70
   9   8  -1   29.35    1.82
  -9   8   1   29.52    1.66
  -9   8   1   31.19    1.52
   8  -8  -1    5.03    0.74
  -8  -8   1    5.04    1.03
  -8  -8   1    4.67    1.00
   8  -8  -1    4.91    0.88
   8  -8  -1    4.78    0.86
  -8   8   1    5.49    0.83
   8   8  -1    5.62    0.98
  -8   8   1    5.10    0.88
  -8   8   1    6.22    0.94
   7  -8  -1   38.14    1.85
   7  -8  -1   38.39    1.84
  -7  -8   1   42.02    2.07
   7  -8  -1   39.26    1.74
  -7  -8   1   40.65    2.00
   7   8  -1   41.73    2.07
  -7   8   1   41.58    1.92
  -7   8   1   40.51    1.81
  -7   8   1   39.78    1.92
   7   8  -1   35.64    1.89
  -6  -8   1    1.31    0.84
  -6  -8   1    1.33    0.86
   6  -8  -1    1.82    0.75
   6  -8  -1    1.57    0.68
   6  -8  -1    2.34    0.80
  -6   8   1    2.16    0.74
   6   8  -1    0.44    0.56
  -6   8   1    2.35    0.78
   6   8  -1    2.95    0.96
   5  -8  -1   35.47    1.80
  -5  -8   1   38.61    1.94
   5  -8  -1   36.17    1.83
  -5  -8   1   39.41    1.98
   5  -8  -1   34.06    1.73
  -5   8   1   39.84    1.79
  -5   8   1   40.19    1.90
   5   8  -1   37.69    2.00
   4  -8  -1    9.18    0.90
  -4  -8   1    7.90    1.08
  -4  -8   1    7.64    1.06
   4  -8  -1    8.80    0.97
   4  -8  -1   11.04    1.06
   4   8  -1   11.37    1.13
   4   8  -1   10.22    1.15
  -4   8   1   12.45    1.10
  -4   8   1    9.41    0.99
  -4   8   1    9.82    1.01
  -3  -8   1    9.23    1.09
   3  -8  -1    8.45    1.03
   3  -8  -1    9.78    1.02
  -3  -8   1    9.63    1.12
   3  -8  -1    8.08    0.93
  -3   8   1    8.98    1.01
   3   8  -1    8.43    1.05
  -3   8   1    9.06    1.04
  -3   8   1    8.17    1.01
   3   8  -1    9.36    1.12
   2  -8  -1   14.20    1.24
  -2  -8   1   16.01    1.32
   2  -8  -1   16.19    1.38
  -2  -8   1   15.47    1.32
   2  -8  -1   14.27    1.26
   2   8  -1   17.07    1.42
  -2   8   1   17.94    1.39
  -2   8   1   16.69    1.37
   2   8  -1   15.47    1.31
  -2   8   1   16.60    1.40
   1  -8  -1   22.21    1.40
   1  -8  -1   22.37    1.50
  -1  -8   1   22.58    1.53
  -1  -8   1   22.18    1.43
  -1   8   1   20.16    1.46
  -1   8   1   21.25    1.43
   1   8  -1   26.69    1.60
   1   8  -1   22.39    1.54
  -1   8   1   23.76    1.45
   0  -8   1    0.43    0.54
   0  -8  -1    1.86    0.87
   0  -8  -1    0.37    0.53
   0  -8   1    2.03    0.87
   0   8  -1    2.41    0.86
   0   8  -1    0.96    0.79
   0   8   1    2.25    0.84
   0   8   1    1.52    0.85
   1  -8   1    3.25    0.87
  -1  -8  -1    1.44    0.78
  -1  -8  -1    3.93    0.91
   1  -8   1    3.84    0.79
  -1   8  -1    3.63    0.84
   1   8   1    2.44    0.87
   1   8   1    3.51    0.89
  -1   8  -1    2.94    0.84
  -2  -8  -1    0.67    0.81
  -2  -8  -1   -0.08    0.83
   2  -8   1    1.37    0.77
   2  -8   1    1.76    0.84
  -2   8  -1    1.94    0.82
  -2   8  -1    0.33    0.75
   2   8   1    0.88    0.81
  -2   8  -1    1.15    0.81
   2   8   1    1.77    0.89
  -3  -8  -1   50.98    2.23
   3  -8   1   46.30    2.08
  -3  -8  -1   47.80    2.20
   3  -8   1   48.68    2.06
   3  -8   1   49.42    2.17
  -3   8  -1   45.47    2.05
  -3   8  -1   46.44    2.13
   3   8   1   43.78    2.18
   3   8   1   46.37    2.16
  -3   8  -1   46.53    2.11
   4  -8   1    6.05    0.92
  -4  -8  -1    7.32    1.04
   4  -8   1    6.74    0.91
  -4  -8  -1    5.12    0.97
   4   8   1    3.76    0.98
  -4   8  -1    5.51    0.89
  -4   8  -1    5.55    0.89
  -4   8  -1    5.73    0.91
   4   8   1    4.69    0.93
   5  -8   1  119.45    3.87
   5  -8   1  111.93    3.81
  -5  -8  -1  114.43    4.03
  -5  -8  -1  114.74    3.95
   5  -8   1  113.35    3.84
  -5   8  -1  110.18    3.77
   5   8   1  112.32    3.98
   5   8   1  114.62    3.98
  -5   8  -1  110.23    3.90
  -6  -8  -1   11.60    1.23
   6  -8   1   14.48    1.25
   6  -8   1   13.89    1.17
   6  -8   1   13.36    1.16
  -6  -8  -1   14.65    1.27
  -6   8  -1   12.99    1.12
   6   8   1   12.85    1.30
  -6   8  -1   13.10    1.16
  -7  -8  -1   76.01    3.15
  -7  -8  -1   84.42    3.19
   7  -8   1   80.64    2.96
   7  -8   1   79.90    2.91
   7  -8   1   83.08    3.00
  -7   8  -1   81.11    3.03
   7   8   1   86.72    3.22
  -7   8  -1   80.38    2.90
  -8  -8  -1   32.74    2.05
  -8  -8  -1   34.42    1.95
   8  -8   1   34.28    1.77
   8  -8   1   31.95    1.78
   8  -8   1   36.19    1.66
   8   8   1   31.82    1.83
  -8   8  -1   34.40    1.67
  -8   8  -1   34.61    1.78
  -8   8  -1   33.20    1.77
  -9  -8  -1   29.20    1.88
   9  -8   1   32.50    1.74
  -9  -8  -1   26.65    1.83
   9  -8   1   29.67    1.52
   9  -8   1   32.12    1.70
   9   8   1   31.42    1.84
  -9   8  -1   31.44    1.60
  -9   8  -1   31.21    1.73
  -9   8  -1   31.22    1.73
 -10  -8  -1    3.15    1.00
 -10  -8  -1    4.64    1.05
  10  -8   1    4.00    0.90
  10   8   1    5.86    1.03
 -10   8  -1    2.45    0.84
  10   8   1    4.50    0.96
 -11  -8  -1    8.96    1.20
 -11  -8  -1    7.87    1.16
  11  -8   1    9.28    1.06
  11   8   1    7.98    1.17
  11   8   1    9.05    1.13
 -11   8  -1    6.99    1.02
  12  -8   1   -0.52    0.78
 -12  -8  -1    1.96    0.94
 -12   8  -1    0.36    0.80
  12   8   1    1.09    0.99
  13  -8   1   15.90    1.70
 -13  -8  -1   16.18    1.52
  13  -8   1   17.39    1.40
 -13   8  -1   16.80    1.42
  13   8   1   12.94    1.47
  14  -8   1    1.68    0.87
 -14  -8  -1    1.07    1.00
  14  -8   1   -0.27    1.03
  14   8   1    1.12    1.10
 -14   8  -1    1.00    0.83
 -15  -8  -1    3.98    1.14
  15  -8   1    6.21    1.38
  15  -8   1    5.48    0.97
  15   8   1    3.79    1.23
 -15   8  -1    5.19    0.97
  16  -8   1    2.50    0.90
 -16  -8  -1    5.00    1.25
  16  -8   1    3.22    1.35
  16   8   1    2.37    1.21
 -16   8  -1    4.62    0.96
  17  -8   1    2.13    0.87
  17  -8   1    2.62    1.33
 -17  -8  -1    4.17    1.27
  17   8   1    2.20    1.16
 -17   8  -1    2.66    0.89
 -17  -9   1    2.98    1.27
  17  -9  -1    5.35    1.47
  17  -9  -1    4.81    0.91
  17   9  -1    2.90    1.26
 -17   9   1    2.33    0.90
  16  -9  -1    7.08    1.57
 -16  -9   1    8.04    1.36
  16  -9  -1    7.28    1.01
 -16   9   1    8.27    1.06
  16   9  -1    8.24    1.38
  15  -9  -1    2.06    1.30
  15  -9  -1    2.10    0.85
 -15  -9   1    2.97    1.12
 -15   9   1    2.34    0.88
  15   9  -1    2.13    1.12
  14  -9  -1    5.24    1.36
  14  -9  -1    4.73    0.96
 -14  -9   1    4.49    1.13
  14   9  -1    6.60    1.31
 -14   9   1    4.39    0.97
  13  -9  -1    6.35    1.39
  13  -9  -1    6.90    1.03
 -13  -9   1    8.89    1.27
 -13   9   1    6.24    1.03
  13   9  -1    5.09    1.22
  12  -9  -1   -0.07    0.79
  12  -9  -1    0.37    1.09
 -12  -9   1    0.43    0.99
  12   9  -1    1.62    1.02
 -12   9   1    1.62    0.85
 -11  -9   1    5.65    1.16
 -11  -9   1    5.39    1.16
  11  -9  -1    4.64    0.93
 -11   9   1    4.64    0.96
  11   9  -1    4.84    1.09
 -10  -9   1   12.82    1.41
  10  -9  -1   13.13    1.21
 -10  -9   1   13.18    1.40
 -10  -9   1   13.58    1.47
 -10   9   1   13.86    1.23
  10   9  -1   12.65    1.36
  10   9  -1   13.32    1.36
  -9  -9   1   25.76    1.82
  -9  -9   1   24.82    1.79
   9  -9  -1   26.99    1.60
  -9   9   1   25.19    1.62
  -9   9   1   25.06    1.48
   9   9  -1   18.51    1.53
   9   9  -1   20.95    1.75
   8  -9  -1    8.44    1.07
   8  -9  -1    9.69    1.09
  -8  -9   1    9.12    1.24
  -8  -9   1    6.25    1.14
   8  -9  -1    8.26    0.91
  -8   9   1    8.09    1.06
  -8   9   1    7.65    0.98
  -8   9   1    6.45    1.00
   8   9  -1    8.00    1.24
   7  -9  -1   23.89    1.57
   7  -9  -1   24.05    1.60
   7  -9  -1   23.67    1.42
  -7  -9   1   24.50    1.70
  -7  -9   1   22.12    1.72
  -7   9   1   22.99    1.48
  -7   9   1   23.03    1.60
   7   9  -1   18.51    1.55
   7   9  -1   20.13    1.71
   6  -9  -1   10.48    1.14
  -6  -9   1    9.38    1.21
   6  -9  -1   10.70    1.05
  -6  -9   1    9.92    1.24
   6  -9  -1   13.00    1.18
   6   9  -1   12.80    1.35
   6   9  -1   12.04    1.26
  -6   9   1   12.03    1.17
  -6   9   1   11.02    1.10
  -5  -9   1   11.42    1.30
   5  -9  -1   12.46    1.18
  -5  -9   1   11.14    1.29
   5  -9  -1   12.17    1.12
   5   9  -1   11.04    1.24
  -5   9   1   11.49    1.19
   5   9  -1   10.43    1.29
  -5   9   1   11.41    1.13
  -4  -9   1    5.01    1.06
   4  -9  -1    6.91    0.98
   4  -9  -1    4.96    0.96
  -4  -9   1    4.77    1.05
   4   9  -1    5.28    1.02
  -4   9   1    7.13    0.99
  -4   9   1    7.20    1.02
   4   9  -1    5.44    1.11
  -4   9   1    5.33    0.96
   3  -9  -1    4.79    0.94
  -3  -9   1    4.33    1.03
  -3  -9   1    4.18    1.03
   3   9  -1    1.28    0.93
  -3   9   1    2.20    0.92
  -3   9   1    3.87    0.95
   3   9  -1    3.24    1.03
  -3   9   1    3.52    0.91
  -2  -9   1    4.38    0.96
  -2  -9   1    3.11    0.96
   2  -9  -1    2.14    0.79
   2  -9  -1    2.29    0.90
  -2   9   1    3.01    0.90
   2   9  -1    3.82    0.95
  -2   9   1    2.70    0.89
   2   9  -1    2.31    0.93
  -1  -9   1   59.12    2.55
  -1  -9   1   61.86    2.57
   1  -9  -1   57.13    2.50
   1   9  -1   59.36    2.54
  -1   9   1   58.68    2.57
   1   9  -1   58.80    2.55
  -1   9   1   62.14    2.52
   0  -9  -1   22.83    1.53
   0  -9   1   21.30    1.60
   0  -9  -1   18.35    1.55
   0  -9   1   21.84    1.54
   0   9   1   21.56    1.60
   0   9  -1   22.30    1.61
   0   9  -1   20.17    1.58
   0   9   1   22.73    1.59
  -1  -9  -1  115.83    3.99
  -1  -9  -1  110.45    4.00
   1  -9   1  110.69    3.93
  -1   9  -1  116.71    4.04
   1   9   1  110.40    4.05
   1   9   1  115.60    3.98
  -1   9  -1  113.22    3.92
  -2  -9  -1   19.49    1.49
   2  -9   1   18.72    1.37
   2  -9   1   19.04    1.49
  -2  -9  -1   18.75    1.51
  -2   9  -1   18.31    1.48
   2   9   1   16.29    1.41
   2   9   1   18.51    1.47
  -2   9  -1   18.77    1.52
  -3  -9  -1    3.75    0.99
  -3  -9  -1    5.66    1.07
   3  -9   1    7.57    1.02
  -3   9  -1    5.90    1.00
  -3   9  -1    5.81    1.02
   3   9   1    5.89    1.11
  -3   9  -1    6.20    1.02
   3   9   1    6.72    1.11
  -4  -9  -1    6.74    1.13
   4  -9   1    8.12    1.03
  -4  -9  -1    9.50    1.17
  -4   9  -1    8.73    1.06
   4   9   1    7.77    1.12
  -4   9  -1   10.03    1.13
   4   9   1    7.51    1.19
  -4   9  -1    9.70    1.10
  -5  -9  -1    0.09    0.86
  -5  -9  -1    1.65    0.98
   5  -9   1    1.54    0.83
   5  -9   1    0.03    0.76
   5   9   1    0.70    0.98
   5   9   1    1.02    0.89
  -5   9  -1    1.19    0.83
  -5   9  -1    1.47    0.84
  -6  -9  -1    3.27    1.00
   6  -9   1    4.16    0.87
   6  -9   1    4.27    0.94
   6  -9   1    3.23    0.88
  -6  -9  -1    4.42    1.05
   6   9   1    3.12    0.98
  -6   9  -1    4.78    0.92
  -6   9  -1    5.00    0.96
   6   9   1    2.99    1.06
  -7  -9  -1   24.12    1.92
  -7  -9  -1   25.54    1.79
   7  -9   1   23.87    1.63
   7  -9   1   22.16    1.49
   7  -9   1   22.40    1.56
  -7  -9  -1   23.86    1.73
  -7   9  -1   24.49    1.65
  -7   9  -1   21.25    1.48
   7   9   1   20.46    1.76
   7   9   1   24.44    1.76
   8  -9   1    2.36    0.78
  -8  -9  -1    0.93    0.96
  -8  -9  -1    1.57    0.98
   8  -9   1    0.61    0.82
  -8   9  -1    1.17    0.82
   8   9   1    1.12    1.04
  -8   9  -1    1.34    0.85
   8   9   1    0.87    0.80
  -9  -9  -1   10.00    1.26
   9  -9   1    6.49    1.04
  -9  -9  -1    6.68    1.17
  -9   9  -1    7.57    1.09
   9   9   1    7.21    1.22
 -10  -9  -1    2.19    1.03
 -10  -9  -1    1.81    1.02
  10  -9   1    1.75    0.91
 -10   9  -1    2.53    0.89
  10   9   1    2.00    1.01
 -11  -9  -1    4.01    1.15
  11  -9   1    2.96    0.94
 -11  -9  -1    2.90    1.05
 -11   9  -1    1.90    0.88
  11   9   1    0.27    0.95
 -12  -9  -1    1.12    1.10
  12  -9   1    2.28    0.94
  12   9   1    0.80    1.00
 -12   9  -1    1.72    0.92
  13  -9   1    9.50    1.15
 -13  -9  -1    7.30    1.33
  13  -9   1    7.14    1.44
 -13   9  -1    6.55    1.08
  13   9   1    6.30    1.27
 -14  -9  -1   11.13    1.45
  14  -9   1   11.39    1.63
  14  -9   1   12.36    1.22
 -14   9  -1    8.05    1.16
  14   9   1    9.79    1.41
 -15  -9  -1    0.94    1.07
  15  -9   1    1.10    0.89
  15  -9   1    0.37    1.18
  15   9   1    0.94    1.14
 -15   9  -1    2.38    0.94
  16  -9   1    9.71    1.16
  16  -9   1    8.01    1.61
 -16  -9  -1    7.50    1.39
 -16   9  -1   10.43    1.24
  16   9   1   11.46    1.54
  17  -9   1    1.27    1.34
  17  -9   1    1.95    0.93
 -17  -9  -1    1.15    1.18
 -17   9  -1    3.14    0.96
  17   9   1    0.92    1.17
 -16 -10   1    9.25    1.47
  16 -10  -1    8.63    1.12
  16 -10  -1    7.94    1.65
  16  10  -1    6.49    1.39
 -16  10   1    7.86    1.16
  15 -10  -1   10.52    1.20
 -15 -10   1   11.71    1.53
  15 -10  -1   12.09    1.77
  15  10  -1    9.50    1.47
 -15  10   1   10.72    1.22
  14 -10  -1    5.72    1.06
 -14 -10   1    6.67    1.35
  14 -10  -1    7.44    1.52
  14  10  -1    5.67    1.32
 -14  10   1    7.89    1.13
  13 -10  -1   13.13    1.72
  13 -10  -1   13.19    1.29
 -13 -10   1   12.39    1.51
 -13  10   1   12.23    1.26
  13  10  -1   12.40    1.48
  12 -10  -1    1.58    0.92
 -12 -10   1    1.66    1.14
  12  10  -1   -0.97    0.97
 -12  10   1    1.03    0.90
 -11 -10   1    2.67    1.10
  11 -10  -1    2.96    0.95
 -11 -10   1    2.87    1.17
 -11  10   1    3.27    0.97
  11  10  -1    3.14    1.11
 -10 -10   1    0.31    1.05
  10 -10  -1    1.05    0.90
 -10 -10   1   -0.69    0.98
 -10 -10   1    0.47    1.05
  10  10  -1    0.35    1.07
 -10  10   1    2.08    0.91
   9 -10  -1    3.26    0.98
  -9 -10   1    4.15    1.12
  -9 -10   1    2.44    1.11
   9  10  -1    4.52    1.21
  -9  10   1    4.07    0.97
   9  10  -1    4.84    1.07
   8 -10  -1    6.13    1.06
  -8 -10   1    6.06    1.23
  -8 -10   1    5.52    1.21
  -8  10   1    7.40    1.08
  -8  10   1    7.88    1.05
   8  10  -1    4.42    1.22
   8  10  -1    4.23    1.14
   7 -10  -1   10.06    1.08
   7 -10  -1   12.05    1.25
  -7 -10   1   10.62    1.33
  -7 -10   1    9.73    1.36
  -7  10   1    9.05    1.06
   7  10  -1   10.40    1.32
  -7  10   1   10.49    1.14
   7  10  -1    7.22    1.33
   6 -10  -1   29.86    1.79
  -6 -10   1   23.29    1.87
   6 -10  -1   30.25    1.92
   6 -10  -1   28.28    1.67
  -6 -10   1   25.05    1.92
   6  10  -1   26.64    1.98
   6  10  -1   25.30    1.87
  -6  10   1   31.78    1.95
  -6  10   1   29.85    1.75
  -5 -10   1   31.97    2.01
   5 -10  -1   31.10    1.76
  -5 -10   1   30.14    1.97
   5  10  -1   26.98    1.96
  -5  10   1   32.99    1.82
  -5  10   1   30.36    1.95
   5  10  -1   28.40    1.92
   4 -10  -1   62.30    2.56
  -4 -10   1   59.56    2.69
  -4 -10   1   58.44    2.65
   4  10  -1   61.78    2.76
   4  10  -1   59.80    2.73
  -4  10   1   60.42    2.65
  -4  10   1   63.42    2.69
  -4  10   1   59.88    2.54
   3 -10  -1   38.37    1.97
  -3 -10   1   38.85    2.14
  -3 -10   1   41.29    2.19
   3  10  -1   37.20    2.17
   3  10  -1   39.97    2.10
  -3  10   1   39.74    2.03
  -3  10   1   39.72    2.12
   2 -10  -1   40.61    2.14
  -2 -10   1   42.19    2.21
  -2 -10   1   41.09    2.22
   2  10  -1   42.52    2.24
  -2  10   1   46.06    2.16
   2  10  -1   40.23    2.23
  -2  10   1   42.05    2.18
  -1 -10   1   10.91    1.25
   1 -10  -1    9.74    1.24
  -1 -10   1   10.27    1.27
   1 -10  -1    9.43    1.17
  -1  10   1    6.37    1.14
   1  10  -1    9.24    1.23
  -1  10   1    9.34    1.21
   1  10  -1    9.44    1.24
   0 -10  -1    1.03    0.92
   0 -10  -1    2.65    1.00
   0 -10   1    2.65    1.02
   0 -10   1    2.27    0.98
   0  10  -1    3.09    0.99
   0  10   1    2.37    0.98
   0  10   1    2.32    1.01
   0  10  -1    2.69    1.00
  -1 -10  -1   18.80    1.60
  -1 -10  -1   20.70    1.65
   1 -10   1   18.94    1.52
   1 -10   1   21.82    1.68
  -1  10  -1   23.45    1.70
  -1  10  -1   22.18    1.65
   1  10   1   19.69    1.67
   1  10   1   24.08    1.70
   2 -10   1   11.11    1.27
  -2 -10  -1   11.84    1.31
  -2 -10  -1   12.91    1.36
  -2  10  -1   12.26    1.32
   2  10   1   13.68    1.39
   2  10   1    9.67    1.34
  -2  10  -1   10.84    1.25
   3 -10   1    5.49    0.95
   3 -10   1    3.57    0.94
  -3 -10  -1    3.66    1.09
  -3 -10  -1    2.43    1.02
   3  10   1    3.07    1.10
  -3  10  -1    6.96    1.11
  -3  10  -1    5.31    1.04
   3  10   1    3.63    1.04
  -4 -10  -1   25.57    1.82
  -4 -10  -1   21.48    1.76
   4 -10   1   25.41    1.65
  -4  10  -1   28.35    1.78
  -4  10  -1   26.69    1.71
   4  10   1   24.57    1.83
   4  10   1   31.12    1.97
  -5 -10  -1   -0.84    0.93
   5 -10   1    0.41    0.82
  -5 -10  -1    0.98    0.98
   5  10   1   -0.54    0.88
  -5  10  -1    1.35    0.90
  -5  10  -1    0.32    0.85
  -5  10  -1    0.59    0.84
   5  10   1   -0.40    1.01
   6 -10   1    0.68    0.84
  -6 -10  -1   -0.27    0.95
  -6 -10  -1    1.05    0.99
   6 -10   1    1.54    0.88
   6  10   1   -0.42    1.04
   6  10   1    1.74    1.01
  -6  10  -1    1.74    0.90
   7 -10   1    2.85    1.00
  -7 -10  -1    2.03    1.05
   7 -10   1    2.67    0.88
  -7 -10  -1    2.03    1.04
  -7 -10  -1    0.65    1.01
  -7  10  -1    2.65    0.95
   7  10   1    2.76    1.05
  -7  10  -1    4.10    0.90
   7  10   1    1.68    1.12
   8 -10   1    5.32    1.05
  -8 -10  -1    5.31    1.21
  -8 -10  -1    3.45    1.11
  -8  10  -1    4.10    0.99
   8  10   1    5.01    1.22
   8  10   1    4.10    1.07
  -9 -10  -1   -0.20    1.00
  -9 -10  -1    1.59    1.06
   9 -10   1    0.09    0.89
  -9  10  -1    0.45    0.89
   9  10   1    0.18    0.90
   9  10   1    1.85    1.12
 -10 -10  -1   12.05    1.44
 -10 -10  -1    7.22    1.30
  10 -10   1    8.50    1.15
  10  10   1    5.02    1.26
 -10  10  -1    5.11    1.10
 -11 -10  -1    3.57    1.20
  11 -10   1    4.95    1.05
 -11 -10  -1    4.10    1.24
 -11  10  -1    3.91    1.05
  11  10   1    3.66    1.18
  12 -10   1    4.20    1.07
 -12 -10  -1    2.67    1.20
  12  10   1    4.15    1.19
 -12  10  -1    7.39    1.12
  13 -10   1    6.78    1.13
 -13 -10  -1    3.38    1.27
  13  10   1    2.97    1.16
 -13  10  -1    4.54    1.06
  14 -10   1    3.80    1.40
 -14 -10  -1    3.66    1.26
  14 -10   1    4.68    1.10
  14  10   1    3.27    1.22
 -14  10  -1    4.16    1.07
  15 -10   1    2.65    1.02
 -15 -10  -1    2.76    1.24
  15 -10   1    3.61    1.36
 -15  10  -1    3.67    1.05
  15  10   1    0.08    1.19
  16 -10   1    3.90    1.47
 -16 -10  -1    7.45    1.44
  16 -10   1    5.74    1.13
 -16  10  -1    4.83    1.09
  16  10   1    7.41    1.48
  15 -11  -1    5.21    1.55
 -15 -11   1    5.60    1.37
  15 -11  -1    5.38    1.12
 -15  11   1    4.23    1.09
  15  11  -1    4.42    1.38
  14 -11  -1    2.61    1.03
  14 -11  -1    0.68    1.31
 -14 -11   1   -0.60    1.16
 -14  11   1    1.08    0.99
  14  11  -1    0.18    1.13
  13 -11  -1    4.92    1.46
  13 -11  -1    7.50    1.19
 -13 -11   1    6.10    1.37
  13  11  -1    4.81    1.26
 -13  11   1    6.67    1.17
 -12 -11   1    1.79    1.24
  12 -11  -1    4.45    1.09
  12  11  -1    2.11    1.18
 -12  11   1    3.61    1.06
 -11 -11   1    2.62    1.21
  11 -11  -1    2.63    1.05
 -11  11   1    2.12    0.99
  11  11  -1    1.87    1.20
 -10 -11   1   10.11    1.49
 -10 -11   1    8.65    1.47
  10 -11  -1   12.04    1.32
 -10 -11   1    8.93    1.42
 -10  11   1   11.41    1.33
  10  11  -1   12.20    1.59
  -9 -11   1    1.65    1.17
   9 -11  -1    1.79    1.00
  -9 -11   1    3.94    1.17
   9  11  -1    1.92    1.15
  -9  11   1    0.85    0.99
   9  11  -1    0.68    1.02
  -8 -11   1    6.42    1.29
   8 -11  -1    8.60    1.21
  -8 -11   1    5.99    1.30
   8  11  -1    8.59    1.30
   8  11  -1    7.93    1.41
  -8  11   1    6.85    1.12
  -7 -11   1   10.00    1.38
   7 -11  -1   11.97    1.31
  -7 -11   1    9.50    1.40
   7  11  -1    9.80    1.45
  -7  11   1    9.38    1.22
   7  11  -1   12.43    1.46
  -7  11   1    9.66    1.19
   6 -11  -1   12.54    1.33
  -6 -11   1   10.97    1.45
   6 -11  -1   13.88    1.28
  -6 -11   1   11.25    1.45
   6  11  -1   13.69    1.48
  -6  11   1   14.55    1.37
   6  11  -1   10.62    1.50
  -6  11   1   12.09    1.29
   5 -11  -1    7.76    1.11
   5 -11  -1    6.39    1.08
  -5 -11   1    8.33    1.30
  -5 -11   1    8.55    1.32
   5  11  -1    7.49    1.27
  -5  11   1    7.90    1.21
   5  11  -1    5.80    1.27
  -5  11   1    7.28    1.16
  -4 -11   1   43.57    2.42
  -4 -11   1   47.04    2.44
   4 -11  -1   40.77    2.16
   4 -11  -1   47.89    2.26
  -4  11   1   45.01    2.34
   4  11  -1   44.72    2.43
  -4  11   1   49.44    2.33
   4  11  -1   41.94    2.43
  -3 -11   1    2.04    1.09
   3 -11  -1    0.90    0.63
   3 -11  -1    2.83    1.04
  -3 -11   1    2.77    1.08
  -3  11   1    1.95    1.02
   3  11  -1    3.58    1.14
  -3  11   1    2.54    1.03
   3  11  -1    3.06    1.07
   2 -11  -1   42.78    2.20
  -2 -11   1   43.19    2.31
  -2 -11   1   42.23    2.29
   2 -11  -1   43.67    2.27
  -2  11   1   42.01    2.27
   2  11  -1   40.23    2.32
  -2  11   1   40.82    2.20
   2  11  -1   39.63    2.31
  -1 -11   1    3.76    1.11
   1 -11  -1    2.89    1.08
  -1 -11   1    3.73    1.08
   1 -11  -1    3.19    1.02
  -1  11   1    5.37    1.12
   1  11  -1    4.79    1.12
  -1  11   1    3.99    1.12
   1  11  -1    5.78    1.20
   0 -11  -1   72.11    3.06
   0 -11  -1   74.17    3.09
   0 -11   1   70.63    3.05
   0 -11   1   70.29    3.06
   0  11   1   73.77    3.15
   0  11  -1   74.04    3.14
   0  11  -1   71.17    3.06
   0  11   1   77.06    3.11
  -1 -11  -1    7.55    1.22
   1 -11   1    7.31    1.26
  -1 -11  -1    9.77    1.34
   1 -11   1    8.92    1.22
  -1  11  -1   10.74    1.33
  -1  11  -1    8.97    1.28
   1  11   1    9.11    1.31
   1  11   1    9.73    1.35
   2 -11   1   34.81    2.14
   2 -11   1   39.77    2.09
  -2 -11  -1   34.94    2.13
  -2 -11  -1   38.81    2.19
   2  11   1   36.24    2.19
  -2  11  -1   35.89    2.15
  -2  11  -1   38.14    2.11
   2  11   1   36.95    2.22
   3 -11   1    3.95    1.08
  -3 -11  -1    2.62    1.07
  -3 -11  -1    1.58    1.07
  -3  11  -1    3.58    1.08
  -3  11  -1    4.69    1.09
   3  11   1    2.30    1.15
   3  11   1    3.50    1.08
   4 -11   1    9.98    1.21
  -4 -11  -1    7.94    1.27
  -4 -11  -1   13.05    1.45
   4 -11   1   11.05    1.25
   4  11   1    8.38    1.32
  -4  11  -1    9.98    1.32
  -4  11  -1    9.73    1.27
   4  11   1    7.05    1.37
   5 -11   1   14.07    1.34
   5 -11   1   14.53    1.38
  -5 -11  -1   13.52    1.47
  -5 -11  -1   13.65    1.51
   5  11   1   13.68    1.55
  -5  11  -1   14.21    1.45
  -5  11  -1   12.58    1.34
   5  11   1   13.89    1.49
   6 -11   1    3.18    0.99
  -6 -11  -1    2.28    1.10
   6 -11   1    2.25    0.93
  -6 -11  -1    1.79    1.11
   6  11   1    2.00    1.07
   6  11   1    1.55    1.17
  -6  11  -1    2.20    1.00
  -6  11  -1    1.48    0.92
  -7 -11  -1   10.57    1.45
   7 -11   1    7.48    1.23
  -7 -11  -1   10.86    1.43
  -7 -11  -1   10.21    1.40
   7  11   1    8.80    1.42
   7  11   1    9.55    1.34
  -7  11  -1    9.07    1.20
  -8 -11  -1   37.29    2.40
   8 -11   1   31.97    2.06
  -8 -11  -1   39.03    2.30
   8  11   1   37.34    2.37
  -8  11  -1   39.02    2.11
   8  11   1   38.60    2.27
  -9 -11  -1    2.24    1.18
  -9 -11  -1    2.71    1.18
   9 -11   1   -0.05    0.98
   9  11   1    1.41    1.18
   9  11   1    3.10    1.11
  -9  11  -1    0.57    0.96
 -10 -11  -1   29.88    2.30
 -10 -11  -1   33.06    2.23
  10 -11   1   30.00    1.98
  10  11   1   30.19    2.20
 -10  11  -1   31.48    2.01
 -11 -11  -1    2.62    1.25
  11 -11   1    1.95    1.02
  11  11   1    1.90    1.24
 -11  11  -1    2.63    1.04
 -12 -11  -1    9.71    1.58
  12 -11   1   11.47    1.39
 -12  11  -1   11.75    1.36
  12  11   1   10.48    1.51
  13 -11   1    1.93    1.07
 -13 -11  -1    2.49    1.31
  13  11   1    1.60    1.19
 -13  11  -1    3.94    1.09
  14 -11   1   -0.74    1.00
  14 -11   1    1.19    1.36
 -14 -11  -1    0.22    1.23
 -14  11  -1    1.28    1.03
  14  11   1    1.11    1.16
  15 -11   1    0.02    1.01
  15 -11   1   -1.52    1.22
 -15 -11  -1    0.78    1.24
  15  11   1    0.44    1.20
 -15  11  -1    0.33    0.99
  14 -12  -1    1.40    1.06
 -14 -12   1    3.11    1.40
  14 -12  -1    2.38    1.46
 -14  12   1    3.05    1.11
  14  12  -1    1.06    1.22
  13 -12  -1   37.65    2.18
 -13 -12   1   36.23    2.47
 -13  12   1   33.12    2.14
  13  12  -1   36.00    2.43
 -12 -12   1    5.40    1.38
  12 -12  -1    3.00    1.14
  12  12  -1    3.94    1.35
 -12  12   1    3.87    1.14
  11 -12  -1   13.04    1.44
 -11 -12   1   14.14    1.74
  11  12  -1   12.51    1.69
 -11  12   1   15.57    1.53
 -10 -12   1    0.95    1.19
  10 -12  -1    3.46    1.17
 -10 -12   1    1.20    1.27
 -10 -12   1    0.35    1.15
 -10  12   1    0.68    1.02
  10  12  -1   -0.08    1.19
   9 -12  -1   -0.56    1.00
  -9 -12   1    1.35    1.16
  -9 -12   1    0.45    1.17
   9  12  -1   -0.58    1.03
   9  12  -1   -0.02    1.21
  -9  12   1    1.24    0.98
  -8 -12   1    1.85    1.16
  -8 -12   1   -0.58    1.13
   8 -12  -1   -0.10    1.00
  -8  12   1   -0.43    0.88
   8  12  -1    1.40    1.23
   8  12  -1    0.48    1.07
  -7 -12   1    0.61    1.16
  -7 -12   1    2.69    1.19
   7 -12  -1   -0.47    0.98
  -7  12   1    0.89    0.92
   7  12  -1    1.35    1.10
   7  12  -1    1.02    1.23
  -6 -12   1   -0.84    1.07
  -6 -12   1    1.89    1.13
   6 -12  -1    0.99    0.95
   6  12  -1    1.43    1.11
  -6  12   1   -0.22    0.96
   6  12  -1   -0.62    1.13
  -6  12   1   -1.30    0.90
  -5 -12   1   -1.36    1.04
  -5 -12   1   -0.48    1.04
   5 -12  -1   -0.96    0.86
  -5  12   1    0.46    1.00
  -5  12   1    0.85    1.00
   5  12  -1    2.53    1.22
   5  12  -1    0.73    1.04
  -4 -12   1    0.99    1.10
   4 -12  -1    3.07    1.08
  -4 -12   1    0.26    1.13
   4  12  -1    2.86    1.14
   4  12  -1    5.17    1.30
  -4  12   1    2.04    1.12
  -4  12   1    4.39    1.15
  -3 -12   1    8.91    1.44
   3 -12  -1    8.19    1.35
   3 -12  -1    8.41    1.21
  -3 -12   1    6.62    1.30
  -3  12   1    5.99    1.25
  -3  12   1    7.36    1.29
   3  12  -1    4.37    1.24
   3  12  -1    4.97    1.30
  -2 -12   1    6.98    1.33
   2 -12  -1    3.20    1.19
   2 -12  -1    4.47    1.12
  -2 -12   1    6.42    1.24
  -2  12   1    5.81    1.24
   2  12  -1    4.42    1.19
  -2  12   1    4.06    1.15
   2  12  -1    3.86    1.22
  -1 -12   1   14.14    1.53
  -1 -12   1   14.87    1.62
   1 -12  -1   15.57    1.53
   1 -12  -1   14.37    1.57
   1  12  -1   14.78    1.60
   1  12  -1   14.42    1.58
  -1  12   1   13.27    1.52
  -1  12   1   14.55    1.57
   0 -12   1    2.80    1.15
   0 -12   1    5.07    1.20
   0 -12  -1    4.73    1.23
   0 -12  -1    4.55    1.16
   0  12   1    5.71    1.27
   0  12   1    4.68    1.18
   0  12  -1    5.98    1.23
   0  12  -1    5.10    1.26
   1 -12   1   11.88    1.45
   1 -12   1   14.57    1.51
  -1 -12  -1   10.82    1.38
  -1 -12  -1    7.26    1.36
   1  12   1   10.98    1.44
   1  12   1   11.57    1.48
  -1  12  -1   12.63    1.47
  -1  12  -1   10.04    1.44
   2 -12   1    0.43    1.05
  -2 -12  -1   -0.75    1.08
   2 -12   1    0.30    0.97
  -2 -12  -1   -0.70    0.96
   2  12   1    0.59    1.12
  -2  12  -1    0.31    1.03
  -2  12  -1    1.35    1.07
   2  12   1   -0.11    1.00
  -3 -12  -1    2.47    1.12
   3 -12   1    1.59    1.13
   3 -12   1    4.71    1.11
  -3 -12  -1    3.06    1.21
  -3  12  -1    3.70    1.18
   3  12   1    1.44    1.12
   3  12   1    3.24    1.25
  -3  12  -1    4.25    1.16
   4 -12   1    0.98    1.01
  -4 -12  -1   -0.93    1.07
  -4 -12  -1    2.65    1.12
   4  12   1   -0.74    1.00
  -4  12  -1   -1.22    0.97
   4  12   1    0.68    1.10
  -4  12  -1    0.78    1.05
   5 -12   1   36.89    2.11
  -5 -12  -1   37.37    2.29
  -5 -12  -1   34.29    2.30
   5  12   1   34.01    2.24
  -5  12  -1   33.30    2.14
   5  12   1   33.79    2.29
  -5  12  -1   35.42    2.16
  -6 -12  -1    8.31    1.37
   6 -12   1    6.27    1.19
  -6 -12  -1    8.01    1.39
   6  12   1    8.63    1.48
  -6  12  -1    7.87    1.27
   6  12   1    6.46    1.33
   7 -12   1   19.30    1.68
  -7 -12  -1   19.51    1.88
  -7 -12  -1   20.68    1.86
  -7 -12  -1   21.50    1.87
  -7  12  -1   21.94    1.72
   7  12   1   18.03    1.83
   7  12   1   18.59    1.78
   8 -12   1   11.48    1.43
  -8 -12  -1    9.39    1.52
  -8 -12  -1   11.55    1.59
   8  12   1    7.60    1.48
   8  12   1    9.97    1.45
  -8  12  -1    9.94    1.31
   9 -12   1    6.54    1.27
  -9 -12  -1    7.70    1.49
  -9 -12  -1    6.76    1.43
   9  12   1    7.30    1.46
  -9  12  -1    5.70    1.17
 -10 -12  -1   11.28    1.59
  10 -12   1    9.55    1.37
 -10 -12  -1    9.57    1.58
  10  12   1    7.47    1.49
 -10  12  -1    7.77    1.30
  11 -12   1   15.32    1.56
 -11 -12  -1   14.57    1.76
 -11  12  -1   12.98    1.48
  11  12   1   10.26    1.65
 -12 -12  -1   12.10    1.72
  12 -12   1   11.62    1.44
  12  12   1   11.42    1.67
 -12  12  -1   11.87    1.45
  13 -12   1    1.51    1.10
 -13 -12  -1    2.48    1.34
  13  12   1    0.88    1.27
 -13  12  -1    1.84    1.08
  14 -12   1    0.29    1.07
 -14 -12  -1    1.04    1.28
  14 -12   1   -1.21    1.29
  14  12   1   -1.33    1.18
 -14  12  -1    0.23    1.05
  13 -13  -1   12.23    1.51
 -13 -13   1   11.34    1.76
 -13  13   1   12.48    1.53
  13  13  -1   10.23    1.69
 -12 -13   1    3.70    1.40
  12 -13  -1    3.92    1.23
  12  13  -1    2.37    1.40
 -12  13   1    4.65    1.27
 -11 -13   1   11.05    1.72
  11 -13  -1    9.36    1.45
  11  13  -1    8.50    1.62
 -11  13   1    8.57    1.42
 -10 -13   1   11.36    1.70
  10 -13  -1   12.98    1.53
 -10  13   1   14.90    1.58
  10  13  -1   15.26    1.83
  -9 -13   1    2.32    1.32
  -9 -13   1    2.75    1.27
   9 -13  -1    2.63    1.16
  -9  13   1    2.46    1.09
   9  13  -1    2.58    1.35
  -8 -13   1    0.44    1.23
  -8 -13   1    1.05    1.19
   8 -13  -1    2.17    1.16
   8  13  -1    3.32    1.26
   8  13  -1    2.40    1.33
  -8  13   1    2.97    1.09
   7 -13  -1    0.20    1.04
  -7 -13   1    3.77    1.32
  -7 -13   1    2.27    1.27
   7  13  -1    2.49    1.32
   7  13  -1    0.60    1.17
  -7  13   1    3.60    1.12
  -6 -13   1    6.54    1.45
   6 -13  -1    8.21    1.30
  -6 -13   1    5.04    1.36
  -6  13   1    5.75    1.29
   6  13  -1    8.49    1.43
   6  13  -1    5.40    1.45
  -5 -13   1   -0.63    1.12
   5 -13  -1    2.24    1.10
  -5 -13   1   -0.03    1.15
   5  13  -1    0.47    1.23
  -5  13   1    2.05    1.13
  -5  13   1    0.87    1.10
   5  13  -1    1.19    1.17
  -4 -13   1   10.19    1.57
   4 -13  -1   12.27    1.52
  -4 -13   1   12.59    1.59
  -4  13   1   11.35    1.52
   4  13  -1   11.42    1.64
   4  13  -1   12.10    1.58
  -4  13   1   12.29    1.51
   3 -13  -1    1.02    1.03
   3 -13  -1    0.96    1.15
  -3 -13   1    2.04    1.20
  -3 -13   1    1.17    1.23
  -3  13   1    0.55    1.12
   3  13  -1    1.18    1.26
   3  13  -1    0.96    1.16
  -3  13   1    1.99    1.18
   2 -13  -1    0.74    1.03
  -2 -13   1    3.71    1.27
   2 -13  -1    1.95    1.20
  -2 -13   1    1.02    1.11
   2  13  -1    1.92    1.23
  -2  13   1    2.81    1.20
  -2  13   1    1.95    1.19
   2  13  -1    0.83    1.14
  -1 -13   1    5.18    1.35
  -1 -13   1    6.17    1.30
   1 -13  -1    5.99    1.27
   1 -13  -1    8.29    1.42
   1  13  -1    6.38    1.38
  -1  13   1    7.27    1.39
   1  13  -1    7.54    1.37
  -1  13   1    8.30    1.44
   0 -13   1    0.10    1.15
   0 -13  -1    2.10    1.22
   0 -13  -1   -0.51    1.04
   0 -13   1   -0.27    1.06
   0  13  -1    2.75    1.21
   0  13  -1    1.29    1.19
   0  13   1    1.93    1.23
   0  13   1    1.47    1.14
  -1 -13  -1   46.00    2.50
   1 -13   1   42.08    2.48
   1 -13   1   45.51    2.49
  -1 -13  -1   42.27    2.53
  -1  13  -1   42.54    2.50
   1  13   1   43.89    2.55
  -1  13  -1   45.20    2.55
   1  13   1   43.08    2.57
  -2 -13  -1   12.11    1.53
   2 -13   1   11.12    1.52
   2 -13   1   11.69    1.46
  -2 -13  -1   10.79    1.54
  -2  13  -1    9.70    1.46
   2  13   1    8.79    1.45
  -2  13  -1   12.36    1.57
   2  13   1    9.24    1.52
  -3 -13  -1    3.76    1.32
   3 -13   1    7.06    1.33
   3 -13   1    5.49    1.22
  -3 -13  -1    4.01    1.27
  -3  13  -1    3.67    1.23
   3  13   1    2.46    1.25
  -3  13  -1    2.81    1.20
   3  13   1    3.25    1.32
  -4 -13  -1    2.66    1.19
   4 -13   1    0.66    1.10
  -4 -13  -1    0.49    1.22
  -4  13  -1    0.71    1.12
   4  13   1    0.76    1.14
  -4  13  -1    0.46    1.08
   4  13   1    0.87    1.24
   5 -13   1    0.64    1.04
  -5 -13  -1   -1.33    1.09
  -5 -13  -1    0.33    1.15
  -5  13  -1    0.51    1.07
   5  13   1    1.92    1.20
   5  13   1    2.39    1.31
   6 -13   1    1.94    1.07
  -6 -13  -1    0.70    1.18
  -6 -13  -1   -0.07    1.14
   6  13   1    1.47    1.29
  -6  13  -1    0.29    1.09
   6  13   1    0.24    1.11
   7 -13   1    4.32    1.19
  -7 -13  -1    3.82    1.45
  -7 -13  -1    6.05    1.38
  -7 -13  -1    6.59    1.39
   7  13   1    3.33    1.28
  -7  13  -1    5.80    1.26
   7  13   1    2.73    1.37
   8 -13   1   18.60    1.74
  -8 -13  -1   21.43    2.00
  -8 -13  -1   23.21    2.02
  -8  13  -1   19.09    1.71
   8  13   1   20.71    2.00
   8  13   1   20.18    1.90
   9 -13   1   30.24    2.11
  -9 -13  -1   26.03    2.23
  -9 -13  -1   24.33    2.17
   9  13   1   25.40    2.16
  -9  13  -1   25.56    1.96
 -10 -13  -1    9.26    1.60
  10 -13   1   11.55    1.51
 -10  13  -1    9.80    1.41
  10  13   1    7.67    1.60
 -11 -13  -1   24.21    2.18
  11 -13   1   21.83    1.86
 -11  13  -1   21.85    1.90
  11  13   1   20.62    2.08
 -12 -13  -1   -1.94    1.24
  12 -13   1    1.04    1.14
 -12  13  -1    1.00    1.13
  12  13   1    2.23    1.39
 -11 -14   1    6.77    1.59
  11 -14  -1    3.81    1.35
  11  14  -1    4.32    1.54
 -11  14   1    4.49    1.30
  10 -14  -1   -1.06    1.13
 -10 -14   1    0.24    1.35
 -10  14   1    0.51    1.11
  10  14  -1    0.13    1.36
  -9 -14   1    1.62    1.37
   9 -14  -1   -0.70    1.14
  -9 -14   1    1.65    1.35
  -9  14   1    0.13    1.10
   9  14  -1    0.70    1.38
   8 -14  -1    0.46    1.20
  -8 -14   1    1.43    1.34
  -8 -14   1    0.74    1.27
   8  14  -1    1.64    1.36
  -8  14   1    2.05    1.16
  -7 -14   1    2.40    1.35
   7 -14  -1    1.29    1.12
  -7 -14   1    3.94    1.39
  -7  14   1    2.00    1.20
   7  14  -1    1.41    1.27
   7  14  -1    3.66    1.45
  -6 -14   1   10.39    1.66
  -6 -14   1   10.60    1.67
   6 -14  -1   11.53    1.55
   6  14  -1    9.81    1.59
  -6  14   1   10.31    1.52
   6  14  -1    9.38    1.67
  -5 -14   1    1.53    1.32
  -5 -14   1    2.10    1.25
   5 -14  -1    0.69    1.11
  -5  14   1   -0.01    1.17
   5  14  -1    1.05    1.34
   5  14  -1    1.21    1.25
   4 -14  -1   13.27    1.67
  -4 -14   1   11.17    1.67
  -4 -14   1   13.70    1.77
   4  14  -1   14.44    1.77
  -4  14   1   15.42    1.74
   4  14  -1   13.96    1.76
  -3 -14   1    1.71    1.36
   3 -14  -1    3.84    1.34
  -3 -14   1    5.31    1.40
  -3  14   1    4.43    1.32
  -3  14   1    3.72    1.33
   3  14  -1    5.06    1.46
   3  14  -1    3.88    1.35
  -2 -14   1    7.97    1.51
  -2 -14   1    9.07    1.60
   2 -14  -1   12.27    1.65
  -2  14   1    8.28    1.52
   2  14  -1    7.94    1.55
   2  14  -1    6.65    1.49
  -2  14   1    8.90    1.52
  -1 -14   1    0.68    1.16
  -1 -14   1   -1.36    1.17
   1 -14  -1    0.56    1.13
   1 -14  -1   -0.38    1.19
   1  14  -1    0.50    1.22
   1  14  -1    0.20    1.17
  -1  14   1    0.46    1.14
  -1  14   1    1.25    1.28
   0 -14  -1    3.62    1.33
   0 -14   1    4.75    1.29
   0 -14   1    2.12    1.29
   0 -14  -1    5.24    1.34
   0  14   1    3.74    1.37
   0  14   1    2.23    1.29
   0  14  -1    4.50    1.39
   0  14  -1    4.82    1.35
   1 -14   1   12.53    1.71
   1 -14   1   16.02    1.72
  -1 -14  -1   19.41    1.89
  -1 -14  -1   18.05    1.82
   1  14   1   18.05    1.87
  -1  14  -1   19.36    1.88
   1  14   1   20.29    1.91
  -1  14  -1   18.08    1.84
  -2 -14  -1   -1.76    1.11
   2 -14   1    0.96    1.22
  -2 -14  -1   -0.20    1.22
  -2  14  -1   -0.44    1.20
   2  14   1    0.01    1.21
   2  14   1    1.17    1.30
  -2  14  -1    1.77    1.22
  -3 -14  -1    6.78    1.49
  -3 -14  -1    4.02    1.35
   3 -14   1    5.90    1.41
   3  14   1    5.55    1.52
  -3  14  -1    6.09    1.41
   3  14   1    4.19    1.38
  -3  14  -1    6.11    1.40
  -4 -14  -1    5.95    1.43
   4 -14   1    5.73    1.39
  -4 -14  -1    5.33    1.46
   4  14   1    3.76    1.39
   4  14   1    4.69    1.49
  -4  14  -1    6.69    1.41
  -5 -14  -1    5.31    1.44
  -5 -14  -1    7.25    1.42
   5 -14   1    3.40    1.26
  -5  14  -1    3.27    1.34
   5  14   1    4.21    1.50
   5  14   1    3.04    1.34
   6 -14   1    2.41    1.18
  -6 -14  -1    1.17    1.28
  -6 -14  -1    0.46    1.23
   6  14   1    2.92    1.32
  -6  14  -1    1.93    1.24
   6  14   1    0.83    1.41
   7 -14   1    3.87    1.23
  -7 -14  -1    3.46    1.40
  -7 -14  -1    3.90    1.41
  -7 -14  -1    2.45    1.39
   7  14   1    4.28    1.38
   7  14   1    2.83    1.46
  -7  14  -1    4.74    1.31
  -8 -14  -1   -0.53    1.27
  -8 -14  -1   -0.75    1.26
   8 -14   1    1.17    1.20
   8  14   1    0.44    1.36
  -8  14  -1   -0.33    1.08
   9 -14   1   14.78    1.66
  -9 -14  -1   12.45    1.86
  -9 -14  -1   15.76    1.92
   9  14   1   12.40    1.82
  -9  14  -1   13.73    1.62
 -10 -14  -1    4.95    1.54
  10 -14   1    8.36    1.45
  10  14   1    9.07    1.70
 -10  14  -1    7.87    1.42
  11 -14   1    3.00    1.30
  11  14   1    2.10    1.47
 -11  14  -1    1.46    1.18
  -9 -15   1    1.36    1.43
   9 -15  -1    0.71    1.28
  -9  15   1    0.28    1.16
   9  15  -1   -0.37    1.44
  -8 -15   1    2.39    1.42
  -8 -15   1    1.27    1.41
   8 -15  -1    1.97    1.28
   8  15  -1    3.37    1.54
  -8  15   1    1.71    1.24
  -7 -15   1    7.44    1.63
  -7 -15   1    7.67    1.65
   7 -15  -1    6.89    1.44
   7  15  -1    6.18    1.62
  -7  15   1    5.48    1.41
   6 -15  -1    5.92    1.41
  -6 -15   1    5.51    1.53
  -6 -15   1    7.10    1.54
   6  15  -1    3.56    1.53
   6  15  -1    3.40    1.47
  -6  15   1    5.15    1.41
  -5 -15   1   -0.36    1.27
   5 -15  -1    2.42    1.24
  -5 -15   1    1.73    1.36
   5  15  -1    0.45    1.37
   5  15  -1    0.30    1.29
  -5  15   1    1.96    1.31
  -4 -15   1    1.51    1.33
   4 -15  -1    1.49    1.29
  -4 -15   1    2.57    1.40
   4  15  -1    0.89    1.38
   4  15  -1    1.95    1.34
  -4  15   1   -0.62    1.24
   3 -15  -1    9.31    1.59
  -3 -15   1    6.78    1.56
  -3 -15   1    5.50    1.49
  -3  15   1    6.82    1.50
   3  15  -1    8.58    1.61
   3  15  -1    6.12    1.57
   2 -15  -1    1.21    1.26
  -2 -15   1   -0.28    1.28
  -2 -15   1   -0.76    1.20
   2  15  -1    1.54    1.36
   2  15  -1   -0.71    1.22
  -2  15   1   -1.17    1.15
  -2  15   1   -0.92    1.24
   1 -15  -1    6.84    1.53
  -1 -15   1    5.43    1.50
  -1 -15   1    7.59    1.52
  -1  15   1   10.64    1.67
  -1  15   1    4.93    1.47
   1  15  -1    8.70    1.63
   1  15  -1    7.44    1.59
   0 -15  -1    0.83    1.34
   0 -15   1   -1.58    1.22
   0 -15   1   -1.67    1.09
   0 -15  -1    3.34    1.30
   0  15  -1   -0.78    1.26
   0  15   1    0.59    1.24
   0  15  -1    0.12    1.22
   0  15   1    1.03    1.33
  -1 -15  -1   14.66    1.75
  -1 -15  -1   12.57    1.77
   1 -15   1   13.56    1.82
  -1  15  -1   11.27    1.70
   1  15   1   14.29    1.79
  -1  15  -1   13.23    1.74
   1  15   1   13.49    1.84
  -2 -15  -1    1.26    1.26
  -2 -15  -1   -0.14    1.26
   2 -15   1   -0.54    1.23
   2  15   1   -1.27    1.33
  -2  15  -1    2.23    1.28
   2  15   1    0.84    1.30
  -2  15  -1    0.71    1.32
   3 -15   1    4.16    1.42
  -3 -15  -1    5.71    1.55
  -3 -15  -1    8.05    1.52
   3  15   1    4.37    1.47
   3  15   1    3.99    1.42
  -3  15  -1    5.61    1.46
  -4 -15  -1    3.69    1.46
  -4 -15  -1    3.09    1.35
   4 -15   1    5.36    1.45
   4  15   1    1.87    1.33
   4  15   1    1.88    1.44
  -4  15  -1    2.04    1.30
  -5 -15  -1    3.62    1.42
  -5 -15  -1    4.51    1.48
   5 -15   1    3.11    1.34
   5  15   1    4.22    1.51
  -5  15  -1    4.72    1.39
   5  15   1    4.36    1.55
   6 -15   1    0.72    1.18
  -6 -15  -1   -0.07    1.29
  -6 -15  -1    1.27    1.33
   6  15   1   -0.14    1.26
  -6  15  -1    2.41    1.33
   6  15   1    0.35    1.38
  -7 -15  -1    6.32    1.63
   7 -15   1    5.38    1.41
  -7 -15  -1    4.85    1.53
  -7  15  -1    5.39    1.43
   7  15   1    5.43    1.65
  -8 -15  -1   -0.46    1.37
   8 -15   1   -0.79    1.17
  -8 -15  -1    1.55    1.43
   8  15   1   -0.52    1.41
  -8  15  -1    0.09    1.16
  -6 -16   1    2.97    1.51
  -6 -16   1    0.42    1.45
   6 -16  -1    1.88    1.32
   6  16  -1    2.85    1.49
  -6  16   1    2.04    1.36
   6  16  -1    3.24    1.59
  -5 -16   1    6.51    1.67
  -5 -16   1    3.85    1.49
   5 -16  -1    4.46    1.50
  -5  16   1    2.73    1.44
   5  16  -1    1.25    1.53
   5  16  -1    4.06    1.51
   4 -16  -1    0.40    1.36
  -4 -16   1    1.80    1.46
  -4 -16   1    1.99    1.42
   4  16  -1   -1.02    1.40
  -4  16   1    1.52    1.38
   4  16  -1    4.38    1.54
   3 -16  -1    6.01    1.58
  -3 -16   1    6.20    1.52
  -3 -16   1    2.35    1.53
  -3  16   1    4.55    1.52
   3  16  -1    5.66    1.65
   3  16  -1    6.46    1.62
  -2 -16   1    0.76    1.34
  -2 -16   1    2.76    1.46
   2 -16  -1    0.58    1.36
  -2  16   1    3.22    1.43
   2  16  -1    1.87    1.42
   2  16  -1   -0.04    1.42
  -1 -16   1   -0.69    1.32
   1 -16  -1    0.81    1.36
  -1  16   1   -2.13    1.22
   1  16  -1    0.01    1.34
   1  16  -1    1.87    1.44
   0 -16  -1    1.04    1.37
   0 -16   1   -1.68    1.33
   0  16   1   -1.77    1.23
   0  16  -1    0.82    1.35
   0  16   1   -0.83    1.38
   0  16  -1   -0.82    1.39
   1 -16   1    1.63    1.42
  -1 -16  -1    1.40    1.41
  -1  16  -1    1.31    1.35
   1  16   1   -0.16    1.38
   1  16   1    0.97    1.38
  -2 -16  -1    1.58    1.44
  -2 -16  -1    2.22    1.38
   2 -16   1   -0.72    1.36
  -2  16  -1    0.28    1.30
   2  16   1   -0.17    1.41
   2  16   1    1.43    1.38
   3 -16   1    0.47    1.34
  -3 -16  -1    3.31    1.52
  -3 -16  -1    4.27    1.45
  -3  16  -1    2.45    1.45
   3  16   1    0.78    1.37
   3  16   1    3.25    1.59
  -4 -16  -1    2.16    1.46
   4 -16   1    3.12    1.47
  -4 -16  -1    3.13    1.50
  -4  16  -1    3.27    1.45
   4  16   1    4.95    1.54
   4  16   1    0.56    1.48
   5 -16   1   32.06    2.45
  -5 -16  -1   35.39    2.62
  -5 -16  -1   29.11    2.53
   5  16   1   32.49    2.69
   5  16   1   29.47    2.58
  -5  16  -1   31.92    2.50
 -20   0   2    0.15    0.57
 -19   0   2    0.32    0.55
  19   0  -2    0.72    1.20
 -18   0   2    4.45    0.65
  18   0  -2    0.99    1.16
 -17   0   2    3.28    0.60
  17   0  -2    3.50    1.19
  16   0  -2    2.37    1.11
 -16   0   2    4.69    0.60
 -16   0   2    3.74    0.61
  15   0  -2    7.39    1.24
 -15   0   2    9.92    0.83
 -15   0   2    9.13    0.72
 -14   0   2   35.02    1.38
 -14   0   2   33.96    1.35
  14   0  -2   31.94    2.07
 -13   0   2    1.24    0.44
 -13   0   2    0.66    0.43
  13   0  -2    0.71    0.80
  12   0  -2   18.40    0.83
  12   0  -2   16.55    1.38
  12   0  -2   16.65    0.84
 -12   0   2   15.81    0.86
 -12   0   2   17.67    0.88
  11   0  -2    0.53    0.37
 -11   0   2    0.16    0.36
  11   0  -2    0.10    0.66
 -11   0   2   -0.48    0.34
 -10   0   2    2.65    0.37
  10   0  -2    2.12    0.68
 -10   0   2    1.88    0.38
   9   0  -2    1.77    0.62
  -8   0   2    4.37    0.39
  -5   0   2   -0.32    0.45
  -4   0   2   16.22    0.96
  -4   0   2   14.40    0.63
   4   0  -2   17.09    0.96
  -4   0   2   17.00    0.61
   4   0  -2   14.66    0.63
   4   0  -2   14.75    0.63
  -3   0   2    2.51    0.27
   3   0  -2    2.11    0.27
   3   0  -2    2.20    0.24
  -3   0   2    2.31    0.28
  -3   0   2    3.00    0.28
  -3   0   2    2.45    0.27
  -3   0   2    2.21    0.41
   3   0  -2    2.05    0.42
   3   0  -2    2.40    0.27
   3   0  -2    2.13    0.24
   2   0  -2  126.13    3.52
  -2   0   2  121.85    3.52
  -2   0   2  121.41    3.61
   2   0  -2  123.48    3.61
  -2   0   2  125.94    3.51
  -2   0   2  122.39    3.59
  -2   0   2  124.00    3.78
   2   0  -2  125.42    3.59
   2   0  -2  124.39    3.51
   1   0  -2    2.53    0.27
   1   0  -2    2.42    0.29
  -1   0   2    2.22    0.28
   1   0  -2    2.14    0.27
  -1   0   2    2.43    0.27
  -1   0   2    2.19    0.26
   0   0  -2  151.29    4.38
   0   0   2  145.60    4.37
   0   0   2  156.20    4.48
   0   0  -2  151.67    4.47
   0   0   2  156.88    4.37
   0   0   2  153.97    4.49
   0   0  -2  155.57    4.37
   0   0  -2  156.96    4.50
  -1   0  -2    3.19    0.35
  -1   0  -2    3.06    0.40
   1   0   2    2.37    0.37
   1   0   2    2.80    0.39
  -1   0  -2    3.47    0.38
  -1   0  -2    3.20    0.40
   1   0   2    2.14    0.34
   1   0   2    2.76    0.39
   2   0   2    9.05    0.67
  -2   0  -2    9.59    0.76
  -2   0  -2    9.71    0.73
   2   0   2    9.20    0.65
  -2   0  -2    9.59    0.67
   2   0   2    8.66    0.72
   2   0   2   10.18    0.71
   3   0   2    5.65    0.55
  -3   0  -2    6.63    0.53
   3   0   2    5.87    0.55
   3   0   2    5.30    0.54
   3   0   2    7.43    0.55
  -3   0  -2    6.01    0.57
   3   0   2    6.16    0.52
  -3   0  -2    6.89    0.53
  -3   0  -2    5.02    0.54
  -4   0  -2    4.26    0.49
   4   0   2    3.36    0.56
   4   0   2    3.24    0.51
  -4   0  -2    4.28    0.55
   4   0   2    5.06    0.54
  -4   0  -2    4.52    0.55
   4   0   2    4.64    0.50
   4   0   2    3.93    0.51
  -4   0  -2    4.17    0.52
   5   0   2    1.67    0.45
   5   0   2    1.54    0.44
  -5   0  -2    1.71    0.47
  -5   0  -2    1.66    0.48
   5   0   2    1.74    0.47
  -5   0  -2    2.42    0.47
  -5   0  -2    2.13    0.45
   5   0   2    2.15    0.46
   5   0   2    1.55    0.51
  -5   0  -2    2.18    0.48
   6   0   2   25.51    1.21
  -6   0  -2   27.94    1.21
  -6   0  -2   27.53    1.17
   6   0   2   30.26    1.17
  -6   0  -2   27.46    1.25
  -6   0  -2   29.78    1.25
  -6   0  -2   25.73    1.23
   6   0   2   31.37    1.20
   7   0   2    2.99    0.63
  -7   0  -2    2.63    0.52
  -7   0  -2    3.38    0.56
   7   0   2    3.11    0.48
  -7   0  -2    2.89    0.52
   7   0   2    2.79    0.53
   7   0   2    4.06    0.56
  -7   0  -2    2.72    0.51
  -8   0  -2    1.70    0.52
   8   0   2    1.97    0.55
   8   0   2    1.44    0.44
   8   0   2    1.52    0.50
   8   0   2    1.54    0.62
  -8   0  -2    1.41    0.49
  -8   0  -2    1.77    0.48
   9   0   2   18.57    0.95
  -9   0  -2   19.38    1.05
   9   0   2   18.34    1.12
   9   0   2   18.81    1.10
   9   0   2   21.80    1.44
  -9   0  -2   17.36    1.08
  -9   0  -2   18.22    1.08
  10   0   2   70.67    2.41
 -10   0  -2   73.12    2.49
 -10   0  -2   67.06    2.44
 -10   0  -2   70.80    2.33
  10   0   2   72.62    2.45
  10   0   2   70.93    2.29
  10   0   2   69.97    2.82
 -11   0  -2   14.14    1.06
  11   0   2   14.89    1.30
 -11   0  -2   16.46    0.98
  11   0   2   16.33    1.15
 -11   0  -2   15.83    1.14
  11   0   2   16.73    0.87
  11   0   2   15.56    1.15
 -12   0  -2   80.26    2.57
 -12   0  -2   76.01    2.74
  12   0   2   82.15    2.74
 -12   0  -2   79.99    2.79
  12   0   2   79.57    3.22
  12   0   2   77.75    2.72
  13   0   2   14.91    1.23
 -13   0  -2   15.14    1.14
  13   0   2   15.09    1.21
 -13   0  -2   14.21    1.25
  13   0   2   14.40    1.41
 -14   0  -2   38.59    1.85
  14   0   2   41.59    1.79
  14   0   2   37.62    2.27
  15   0   2    5.88    0.85
  15   0   2    5.15    1.18
 -15   0  -2    4.60    0.84
  16   0   2    1.24    0.74
  16   0   2    2.10    1.11
 -16   0  -2    1.90    0.77
  17   0   2    7.73    0.96
  17   0   2    8.06    1.41
 -17   0  -2    6.71    0.94
 -18   0  -2    2.59    0.87
  18   0   2    1.46    1.22
  18   0   2    3.11    0.85
 -19   0  -2    0.62    0.81
  19   0   2   -0.21    1.23
  19   0   2    1.21    0.80
 -21  -1   2    1.29    0.70
  21  -1  -2    0.99    1.37
  20  -1  -2    2.58    1.39
 -20  -1   2    2.72    0.71
  19  -1  -2    7.07    1.49
 -19  -1   2    6.29    0.81
 -18  -1   2    8.17    0.84
  18  -1  -2   10.11    1.56
 -18  -1   2    9.07    0.88
 -17  -1   2    2.27    0.64
  17  -1  -2    3.33    1.16
  17   1  -2    3.10    0.64
  16  -1  -2    3.66    1.14
 -16  -1   2    2.35    0.63
  16   1  -2    3.87    0.63
 -15  -1   2    7.06    0.75
  15  -1  -2    5.86    1.17
 -15  -1   2    7.97    0.75
  15   1  -2    6.24    0.69
  15   1  -2    6.85    1.21
  15   1  -2    4.79    0.67
 -14  -1   2   17.69    1.11
  14  -1  -2   17.39    1.54
 -14  -1   2   18.98    1.08
  14   1  -2   18.59    1.04
  14   1  -2   18.84    1.60
  14   1  -2   20.00    1.09
 -13  -1   2    9.57    0.75
 -13  -1   2    8.64    0.74
  13   1  -2    8.84    0.71
  13   1  -2    9.32    1.17
  13   1  -2    9.09    0.70
 -12  -1   2   13.25    0.94
 -12  -1   2   14.31    0.94
  12   1  -2   14.30    0.91
  12   1  -2   17.32    1.53
  12   1  -2   15.22    0.90
 -11  -1   2   16.96    0.95
 -11  -1   2   19.14    0.99
  11  -1  -2   18.09    1.26
  11   1  -2   17.97    0.97
  11   1  -2   19.29    1.51
  11   1  -2   18.44    0.94
 -10  -1   2    6.77    0.59
 -10  -1   2    6.29    0.60
  10   1  -2    7.98    0.60
  10   1  -2    7.46    0.60
  10   1  -2    7.97    0.94
  -9  -1   2   73.34    2.28
  -9  -1   2   72.69    2.28
   9   1  -2   70.36    2.73
   9   1  -2   67.86    2.22
   9   1  -2   67.22    2.21
  -8  -1   2   17.51    0.77
  -8  -1   2   19.24    0.91
  -8  -1   2   16.96    0.91
   8   1  -2   21.36    0.91
  -7  -1   2   43.94    1.47
  -7  -1   2   42.65    1.36
  -7  -1   2   40.97    1.36
  -7  -1   2   43.30    1.47
   7   1  -2   40.21    1.43
   7   1  -2   39.91    1.43
  -6  -1   2  118.56    3.45
  -6  -1   2  117.01    3.45
  -6  -1   2  114.41    3.33
   6   1  -2  113.18    3.37
   6   1  -2  111.69    3.36
   6   1  -2  115.01    3.36
  -5  -1   2  406.15   11.62
  -5  -1   2  403.60   11.32
  -5  -1   2  409.93   11.32
  -5  -1   2  414.02   12.24
   5  -1  -2  403.58   12.23
  -5  -1   2  397.65   11.62
   5   1  -2  409.03   11.58
   5   1  -2  405.01   11.57
   5   1  -2  410.91   11.34
   5   1  -2  402.07   11.34
  -5   1   2  402.19   12.22
  -4  -1   2    3.92    0.43
   4  -1  -2    3.21    0.52
  -4  -1   2    3.77    0.53
  -4  -1   2    2.61    0.41
  -4  -1   2    3.29    0.41
  -4  -1   2    3.15    0.39
   4   1  -2    2.06    0.41
   4   1  -2    2.69    0.35
   4   1  -2    2.26    0.43
   4   1  -2    1.72    0.37
  -4   1   2    2.81    0.50
  -3  -1   2  252.29    7.13
   3  -1  -2  252.01    7.07
   3  -1  -2  249.02    7.07
   3  -1  -2  249.54    7.64
  -3  -1   2  245.53    7.30
  -3  -1   2  250.73    7.12
  -3  -1   2  250.69    7.31
  -3   1   2  260.49    7.06
  -3   1   2  256.29    7.24
   3   1  -2  256.00    7.30
   3   1  -2  253.08    7.13
   3   1  -2  258.54    7.31
  -3   1   2  255.08    7.06
  -3   1   2  255.94    7.65
  -3   1   2  259.20    7.25
   3   1  -2  254.19    7.14
  -2  -1   2   88.45    2.61
   2  -1  -2   84.99    2.75
   2  -1  -2   88.86    2.62
   2  -1  -2   88.71    2.56
  -2  -1   2   85.78    2.66
  -2  -1   2   84.09    2.60
   2  -1  -2   86.63    2.57
   2  -1  -2   88.53    2.61
   2   1  -2   89.53    2.62
   2   1  -2   89.54    2.67
  -2   1   2   89.37    2.62
  -2   1   2   91.59    2.77
   2   1  -2   90.25    2.67
  -2   1   2   87.96    2.57
  -2   1   2   89.71    2.56
  -2   1   2   91.94    2.62
  -2   1   2   90.48    2.63
  -1  -1   2   41.44    1.40
   1  -1  -2   43.00    1.35
   1  -1  -2   39.66    1.34
   1  -1  -2   43.88    1.37
  -1  -1   2   42.71    1.38
   1  -1  -2   43.26    1.39
   1  -1  -2   43.92    1.37
  -1  -1   2   41.26    1.37
  -1  -1   2   40.61    1.36
  -1   1   2   41.53    1.35
   1   1  -2   43.18    1.40
   1   1  -2   42.65    1.37
  -1   1   2   43.37    1.37
   1   1  -2   42.77    1.41
  -1   1   2   43.77    1.34
  -1   1   2   42.60    1.34
   1   1  -2   41.23    1.36
   0  -1  -2    2.94    0.35
   0  -1   2    2.58    0.35
   0  -1  -2    3.48    0.35
   0  -1   2    3.21    0.36
   0  -1  -2    2.74    0.35
   0  -1   2    3.20    0.35
   0  -1  -2    2.89    0.37
   0  -1   2    2.61    0.36
   0   1   2    3.30    0.37
   0   1  -2    3.70    0.36
   0   1   2    3.97    0.37
   0   1  -2    2.99    0.36
   0   1   2    3.97    0.37
   0   1  -2    3.55    0.36
   0   1  -2    3.06    0.36
   0   1   2    3.51    0.37
   1  -1   2  150.10    4.46
   1  -1   2  151.44    4.36
   1  -1   2  134.61    4.33
  -1  -1  -2  153.64    4.47
  -1  -1  -2  153.44    4.37
   1  -1   2  154.09    4.46
  -1  -1  -2  154.70    4.47
  -1  -1  -2  146.65    4.52
  -1  -1  -2  151.36    4.36
   1   1   2  154.11    4.36
  -1   1  -2  152.92    4.35
   1   1   2  158.36    4.48
   1   1   2  152.38    4.37
   1   1   2  147.13    4.52
  -1   1  -2  154.71    4.36
   1   1   2  155.99    4.47
  -1   1  -2  153.44    4.46
  -1   1  -2  150.06    4.45
  -2  -1  -2   14.74    0.80
  -2  -1  -2   12.00    0.70
   2  -1   2   13.40    0.82
  -2  -1  -2    9.43    0.65
  -2  -1  -2   13.53    0.79
  -2  -1  -2   13.14    0.84
   2  -1   2   13.44    0.76
   2  -1   2   12.60    0.78
  -2   1  -2   14.47    0.79
  -2   1  -2   14.89    0.81
   2   1   2   12.21    0.79
   2   1   2   14.05    0.84
   2   1   2   12.31    0.72
   2   1   2   11.54    0.77
  -2   1  -2   11.25    0.74
  -3  -1  -2   18.45    0.99
  -3  -1  -2   19.06    0.94
   3  -1   2   20.44    0.96
   3  -1   2   18.77    0.92
  -3  -1  -2   18.24    0.91
   3  -1   2   18.95    0.92
  -3  -1  -2   18.32    1.00
   3  -1   2   18.55    0.94
   3   1   2   16.19    0.93
  -3   1  -2   18.03    0.92
  -3   1  -2   17.30    0.94
   3   1   2   17.70    1.02
  -3   1  -2   18.39    0.92
   3   1   2   18.20    0.98
   3   1   2   17.67    0.94
  -3   1  -2   17.42    0.91
  -4  -1  -2  137.31    4.34
  -4  -1  -2  136.36    4.07
  -4  -1  -2  142.67    4.19
   4  -1   2  138.38    4.13
   4  -1   2  133.26    4.13
  -4  -1  -2  141.25    4.10
   4  -1   2  132.12    4.05
   4  -1   2  141.91    4.08
   4   1   2  138.82    4.17
  -4   1  -2  140.70    4.05
  -4   1  -2  137.80    4.05
   4   1   2  136.66    4.35
   4   1   2  141.21    4.19
  -4   1  -2  139.76    4.16
  -4   1  -2  135.76    4.17
   4   1   2  135.71    4.10
   5  -1   2    3.53    0.53
  -5  -1  -2    2.31    0.52
   5  -1   2    3.15    0.49
   5  -1   2    2.66    0.45
  -5  -1  -2    3.97    0.55
  -5  -1  -2    4.56    0.54
  -5  -1  -2    3.73    0.54
   5  -1   2    2.91    0.46
   5  -1   2    3.31    0.60
  -5  -1  -2    3.46    0.52
   5   1   2    4.07    0.60
  -5   1  -2    3.86    0.49
   5   1   2    5.09    0.56
  -5   1  -2    3.57    0.48
  -5   1  -2    4.28    0.52
  -5   1  -2    3.58    0.50
   5   1   2    4.54    0.55
   5   1   2    4.72    0.57
  -6  -1  -2   16.44    1.06
  -6  -1  -2   16.35    1.00
   6  -1   2   16.45    0.88
  -6  -1  -2   16.61    0.98
  -6  -1  -2   16.73    1.01
   6  -1   2   16.89    0.89
   6  -1   2   18.19    1.04
  -6   1  -2   20.55    0.96
  -6   1  -2   17.78    0.99
   6   1   2   17.03    1.08
   6   1   2   18.00    1.03
  -6   1  -2   18.08    1.01
   6   1   2   19.09    1.03
  -6   1  -2   20.44    0.94
   7  -1   2    3.35    0.54
   7  -1   2    3.15    0.53
   7  -1   2    2.65    0.46
  -7  -1  -2    3.11    0.57
  -7  -1  -2    2.28    0.55
   7  -1   2    2.72    0.66
  -7  -1  -2    2.84    0.53
   7   1   2    4.48    0.59
   7   1   2    4.56    0.59
   7   1   2    4.74    0.60
  -7   1  -2    4.75    0.58
  -7   1  -2    4.47    0.51
   7   1   2    3.93    0.64
  -7   1  -2    4.18    0.59
  -8  -1  -2   57.64    2.09
   8  -1   2   58.64    2.39
   8  -1   2   56.56    2.03
   8  -1   2   57.34    1.94
  -8  -1  -2   57.58    2.08
  -8  -1  -2   59.88    2.08
   8  -1   2   58.68    2.03
   8   1   2   57.06    2.33
  -8   1  -2   59.21    1.94
   8   1   2   56.51    2.06
   8   1   2   59.62    2.05
   8   1   2   58.48    2.06
  -8   1  -2   61.92    2.09
  -8   1  -2   58.84    2.09
  -9  -1  -2   25.57    1.29
  -9  -1  -2   29.28    1.35
   9  -1   2   28.49    1.13
   9  -1   2   25.13    1.26
   9  -1   2   25.60    1.59
  -9  -1  -2   27.83    1.30
   9  -1   2   27.97    1.28
  -9   1  -2   28.09    1.30
  -9   1  -2   28.39    1.34
  -9   1  -2   28.48    1.19
   9   1   2   30.03    1.32
   9   1   2   27.07    1.24
   9   1   2   25.48    1.32
   9   1   2   28.03    1.59
  10  -1   2    5.67    0.50
 -10  -1  -2    4.40    0.63
  10  -1   2    4.25    0.66
  10  -1   2    5.28    0.63
  10  -1   2    4.70    0.86
 -10  -1  -2    4.44    0.69
 -10  -1  -2    4.87    0.65
  10   1   2    5.11    0.89
  10   1   2    4.68    0.70
 -10   1  -2    5.57    0.67
 -10   1  -2    4.19    0.62
 -10   1  -2    6.00    0.56
  10   1   2    6.62    0.71
  10   1   2    4.85    0.59
 -11  -1  -2   43.46    1.84
 -11  -1  -2   42.77    1.81
  11  -1   2   44.05    1.75
  11  -1   2   40.37    1.72
  11  -1   2   42.59    2.15
 -11  -1  -2   42.05    1.79
 -11  -1  -2   44.79    1.74
 -11   1  -2   46.00    1.83
 -11   1  -2   45.80    1.77
  11   1   2   43.08    1.63
  11   1   2   45.24    2.16
 -11   1  -2   43.12    1.59
  11   1   2   46.50    1.80
  11   1   2   44.86    1.83
 -12  -1  -2   15.18    1.13
 -12  -1  -2   15.12    1.20
 -12  -1  -2   16.28    1.15
 -12  -1  -2   15.00    1.22
  12  -1   2   18.03    1.58
  12  -1   2   16.71    1.18
  12  -1   2   16.83    1.20
 -12   1  -2   17.56    1.16
  12   1   2   20.06    1.59
  12   1   2   20.61    1.30
  12   1   2   20.61    1.00
 -12   1  -2   17.76    0.98
 -12   1  -2   19.91    1.26
  12   1   2   20.40    1.25
 -13  -1  -2    4.92    0.76
 -13  -1  -2    4.73    0.80
  13  -1   2    5.13    0.78
  13  -1   2    3.16    1.01
 -13  -1  -2    5.49    0.82
  13  -1   2    5.66    0.76
  13   1   2    5.69    1.08
  13   1   2    4.54    0.82
 -13   1  -2    6.33    0.80
  13   1   2    5.59    0.57
  13   1   2    5.63    0.83
 -13   1  -2    5.37    0.74
 -14  -1  -2   30.39    1.61
  14  -1   2   30.49    1.51
  14  -1   2   29.45    2.01
 -14   1  -2   29.49    1.60
  14   1   2   29.96    1.59
  14   1   2   29.69    1.98
 -15  -1  -2    5.04    0.85
  15  -1   2    4.49    0.77
  15  -1   2    5.14    1.18
  15   1   2    2.78    0.83
  15   1   2    1.92    1.05
 -15   1  -2    3.27    0.78
  16  -1   2    2.58    1.12
 -16  -1  -2    0.59    0.75
  16  -1   2    2.57    0.73
 -16   1  -2    0.18    0.69
  16   1   2    2.52    0.82
  16   1   2    2.50    1.11
 -17  -1  -2    1.90    0.82
  17  -1   2    1.47    0.74
  17  -1   2    0.33    1.11
 -17   1  -2    2.33    0.79
  17   1   2    2.06    1.19
  17   1   2    1.88    0.84
  18  -1   2    7.27    1.48
 -18  -1  -2    8.00    1.05
  18  -1   2    6.65    0.91
  18   1   2    7.95    1.52
  18   1   2    8.12    1.05
 -18   1  -2    7.47    1.00
  19  -1   2    0.72    0.76
 -19  -1  -2    2.55    0.90
  19  -1   2    1.51    1.23
  19   1   2    1.01    0.84
 -19   1  -2    1.47    0.80
 -20  -2   2    1.46    0.76
 -20  -2   2    1.56    0.74
  20  -2  -2    1.97    1.31
  20   2  -2    0.75    0.70
  19  -2  -2    4.27    1.37
 -19  -2   2    5.46    0.84
  19   2  -2    3.24    0.76
 -18  -2   2    1.05    0.70
  18  -2  -2    0.44    1.14
  18   2  -2    0.36    0.65
 -17  -2   2   12.94    1.02
  17  -2  -2    9.77    1.45
  17   2  -2   10.36    0.93
  16  -2  -2    1.82    0.98
 -16  -2   2    0.96    0.67
  16   2  -2    1.34    0.66
  15  -2  -2   37.19    2.21
 -15  -2   2   33.81    1.59
  15   2  -2   35.47    1.54
 -14  -2   2   10.51    0.90
 -14  -2   2   12.13    1.04
  14   2  -2   12.76    1.07
  14   2  -2   12.61    1.00
 -13  -2   2    5.10    0.71
 -13  -2   2    4.18    0.71
  13   2  -2    4.41    0.69
  13   2  -2    4.30    0.67
 -12  -2   2   11.34    0.99
 -12  -2   2   12.53    0.98
 -12  -2   2   11.91    0.77
  12   2  -2   11.74    1.00
  12   2  -2   12.57    0.96
 -11  -2   2   12.72    0.98
 -11  -2   2   12.31    0.83
 -11  -2   2   12.81    0.99
  11   2  -2   14.38    0.99
  11   2  -2   14.03    1.00
 -10  -2   2    3.40    0.61
  10  -2  -2    3.57    0.67
 -10  -2   2    4.97    0.50
 -10  -2   2    5.49    0.62
  10   2  -2    3.99    0.61
  10   2  -2    4.46    0.43
  10   2  -2    4.81    0.64
  -9  -2   2   47.12    1.63
  -9  -2   2   47.24    1.74
   9  -2  -2   51.80    2.13
  -9  -2   2   46.07    1.75
   9   2  -2   45.76    1.72
   9   2  -2   48.24    1.74
   9   2  -2   46.45    1.59
   8  -2  -2   19.73    1.33
  -8  -2   2   16.70    0.99
  -8  -2   2   17.99    1.01
  -8  -2   2   17.32    0.94
   8   2  -2   17.88    1.00
   8   2  -2   17.63    0.85
   8   2  -2   16.48    1.00
  -7  -2   2  116.16    3.50
  -7  -2   2  121.96    3.64
   7  -2  -2  115.39    3.94
  -7  -2   2  117.77    3.51
  -7  -2   2  119.32    3.64
   7   2  -2  115.28    3.55
   7   2  -2  116.33    3.55
   7   2  -2  116.67    3.55
  -6  -2   2   15.86    0.96
  -6  -2   2   16.43    0.94
  -6  -2   2   16.04    0.94
  -6  -2   2   16.88    0.93
   6  -2  -2   18.57    1.17
   6   2  -2   17.27    0.98
   6   2  -2   17.84    0.92
   6   2  -2   16.59    0.89
   6   2  -2   16.37    0.88
  -5  -2   2   43.51    1.59
   5  -2  -2   44.05    1.37
   5  -2  -2   42.10    1.37
  -5  -2   2   40.67    1.55
  -5  -2   2   40.65    1.60
   5  -2  -2   51.41    1.77
  -5  -2   2   45.54    1.62
   5   2  -2   41.28    1.56
   5   2  -2   39.44    1.54
   5   2  -2   42.93    1.58
   5   2  -2   41.01    1.58
  -5   2   2   38.09    1.37
  -5   2   2   44.24    1.38
   4  -2  -2  194.47    5.61
   4  -2  -2  199.38    5.54
   4  -2  -2  195.94    5.53
   4  -2  -2  187.43    5.61
  -4  -2   2  194.96    5.64
  -4  -2   2  191.38    5.78
   4  -2  -2  195.85    6.05
  -4  -2   2  200.12    5.64
  -4  -2   2  200.60    5.79
   4   2  -2  191.97    5.64
  -4   2   2  196.97    5.66
  -4   2   2  198.44    5.52
   4   2  -2  192.29    5.76
  -4   2   2  199.47    5.66
   4   2  -2  200.16    5.76
  -4   2   2  189.51    5.49
   4   2  -2  195.11    5.65
   3  -2  -2   25.67    0.98
   3  -2  -2   24.94    0.93
   3  -2  -2   24.70    1.16
   3  -2  -2   25.48    0.98
   3  -2  -2   24.27    0.96
  -3  -2   2   25.77    1.12
  -3  -2   2   25.93    1.14
  -3  -2   2   23.73    1.08
  -3   2   2   26.49    1.00
  -3   2   2   26.14    0.97
  -3   2   2   25.23    0.95
   3   2  -2   24.92    1.09
   3   2  -2   24.66    1.12
  -3   2   2   26.14    0.99
   3   2  -2   23.40    1.12
  -2  -2   2    1.92    0.45
   2  -2  -2    1.35    0.38
  -2  -2   2    1.30    0.44
   2  -2  -2    2.34    0.40
   2  -2  -2    2.35    0.37
  -2  -2   2    1.57    0.41
   2  -2  -2    1.68    0.40
  -2  -2   2    1.19    0.46
  -2   2   2    1.52    0.37
  -2   2   2    2.19    0.40
   2   2  -2    1.77    0.43
   2   2  -2    1.41    0.45
  -2   2   2    1.62    0.39
  -2   2   2    1.97    0.41
   2   2  -2    0.65    0.41
   2   2  -2    1.13    0.45
  -1  -2   2    3.80    0.47
  -1  -2   2    3.92    0.49
   1  -2  -2    0.42    0.24
  -1  -2   2    3.86    0.47
   1  -2  -2    3.93    0.44
  -1  -2   2    3.49    0.48
   1  -2  -2    3.11    0.43
  -1   2   2    0.83    0.25
  -1   2   2    1.99    0.43
   1   2  -2    1.97    0.45
   1   2  -2    2.00    0.45
   1   2  -2    1.76    0.41
   1   2  -2    1.36    0.44
  -1   2   2    1.78    0.40
  -1   2   2    1.99    0.42
   0  -2  -2    5.21    0.52
   0  -2  -2    5.20    0.51
   0  -2  -2    5.05    0.50
   0  -2  -2    5.85    0.51
   0  -2   2    4.91    0.50
   0  -2   2    5.67    0.52
   0  -2   2    4.91    0.52
   0  -2   2    5.00    0.52
   0   2  -2    5.42    0.53
   0   2   2    4.85    0.52
   0   2   2    4.89    0.51
   0   2  -2    5.21    0.51
   0   2   2    5.41    0.51
   0   2   2    5.56    0.53
   0   2   2    5.39    0.52
   0   2  -2    4.14    0.49
   0   2  -2    4.32    0.51
   1  -2   2    6.06    0.52
  -1  -2  -2    6.23    0.55
  -1  -2  -2    6.43    0.56
   1  -2   2    5.41    0.51
   1  -2   2    5.75    0.52
  -1  -2  -2    6.61    0.55
  -1  -2  -2    5.24    0.51
   1  -2   2    5.94    0.51
  -1   2  -2    3.90    0.48
   1   2   2    4.52    0.54
  -1   2  -2    4.32    0.51
   1   2   2    3.79    0.51
  -1   2  -2    4.55    0.48
   1   2   2    3.63    0.51
   1   2   2    4.03    0.54
  -1   2  -2    3.54    0.48
  -2  -2  -2   15.22    0.91
  -2  -2  -2   13.77    0.85
   2  -2   2   12.36    0.83
  -2  -2  -2   13.67    0.91
  -2  -2  -2   13.89    0.95
  -2  -2  -2   13.66    0.77
   2  -2   2   12.90    0.82
   2  -2   2   14.10    0.86
  -2   2  -2   16.56    0.90
   2   2   2   14.17    0.91
  -2   2  -2   13.42    0.87
  -2   2  -2   14.43    0.85
   2   2   2   16.24    0.97
   2   2   2   12.76    0.89
   2   2   2   14.59    0.94
   3  -2   2    3.66    0.48
   3  -2   2    2.63    0.47
  -3  -2  -2    4.07    0.54
   3  -2   2    3.01    0.49
  -3  -2  -2    3.47    0.45
  -3  -2  -2    3.48    0.54
   3  -2   2    3.26    0.48
  -3  -2  -2    3.43    0.56
   3   2   2    0.85    0.48
  -3   2  -2    1.52    0.46
   3   2   2    0.96    0.53
  -3   2  -2    1.16    0.43
   3   2   2    1.19    0.51
  -3   2  -2    1.56    0.47
  -4  -2  -2   40.02    1.52
  -4  -2  -2   40.45    1.54
  -4  -2  -2   38.41    1.52
   4  -2   2   38.84    1.43
   4  -2   2   39.29    1.46
   4  -2   2   40.13    1.47
   4  -2   2   40.70    1.43
  -4  -2  -2   40.67    1.53
   4   2   2   36.74    1.52
  -4   2  -2   37.86    1.43
   4   2   2   37.24    1.48
  -4   2  -2   37.79    1.47
  -4   2  -2   37.88    1.43
   4   2   2   38.02    1.50
  -4   2  -2   38.44    1.47
   5  -2   2   39.75    1.50
  -5  -2  -2   41.27    1.58
  -5  -2  -2   41.79    1.59
  -5  -2  -2   38.37    1.62
   5  -2   2   39.72    1.50
   5  -2   2   41.21    1.48
  -5  -2  -2   38.88    1.57
   5   2   2   40.09    1.61
  -5   2  -2   41.23    1.51
   5   2   2   40.66    1.67
  -5   2  -2   39.51    1.48
  -5   2  -2   40.96    1.47
   5   2   2   39.08    1.58
  -5   2  -2   42.99    1.55
   5   2   2   41.47    1.58
  -6  -2  -2   31.14    1.34
   6  -2   2   24.03    1.18
   6  -2   2   31.11    1.21
  -6  -2  -2   31.43    1.36
  -6  -2  -2   31.46    1.34
   6  -2   2   30.66    1.26
   6   2   2   29.29    1.37
  -6   2  -2   28.38    1.20
  -6   2  -2   31.23    1.23
   6   2   2   29.43    1.41
   6   2   2   29.62    1.29
  -6   2  -2   29.41    1.26
  -6   2  -2   29.06    1.29
   6   2   2   29.76    1.33
  -7  -2  -2    7.54    0.68
   7  -2   2    4.99    0.77
   7  -2   2    5.75    0.60
   7  -2   2    5.94    0.55
   7  -2   2    6.07    0.61
  -7  -2  -2    6.25    0.66
  -7  -2  -2    5.30    0.68
   7   2   2    5.45    0.68
   7   2   2    6.30    0.73
   7   2   2    6.81    0.68
  -7   2  -2    5.37    0.58
  -7   2  -2    6.55    0.63
  -7   2  -2    6.09    0.55
   7   2   2    7.50    0.71
   8  -2   2   38.83    1.90
  -8  -2  -2   40.46    1.60
   8  -2   2   39.30    1.41
  -8  -2  -2   39.37    1.63
   8  -2   2   37.07    1.55
   8  -2   2   41.13    1.52
  -8  -2  -2   38.79    1.62
   8   2   2   37.95    1.65
   8   2   2   36.59    1.56
  -8   2  -2   36.27    1.57
  -8   2  -2   37.92    1.52
   8   2   2   39.74    1.79
   8   2   2   39.60    1.60
  -8   2  -2   37.89    1.43
  -9  -2  -2   21.21    1.21
   9  -2   2   22.24    0.96
   9  -2   2   21.11    1.53
  -9  -2  -2   21.82    1.20
  -9  -2  -2   20.71    1.22
   9  -2   2   20.15    1.14
   9  -2   2   19.24    1.10
  -9   2  -2   22.75    1.16
  -9   2  -2   22.32    1.02
   9   2   2   22.60    1.20
   9   2   2   22.91    1.43
  -9   2  -2   19.85    1.18
   9   2   2   20.71    1.20
   9   2   2   21.55    1.29
 -10  -2  -2   20.20    1.24
  10  -2   2   20.35    0.90
 -10  -2  -2   17.59    1.19
 -10  -2  -2   20.46    1.24
  10  -2   2   20.57    1.17
  10  -2   2   21.39    1.14
  10  -2   2   20.62    1.58
 -10   2  -2   20.39    1.18
  10   2   2   20.26    1.22
 -10   2  -2   17.93    0.97
  10   2   2   19.74    1.16
  10   2   2   18.70    1.28
 -10   2  -2   19.54    1.20
  10   2   2   21.73    1.48
 -11  -2  -2   21.58    1.31
  11  -2   2   23.91    1.23
 -11  -2  -2   22.32    1.32
  11  -2   2   22.60    1.27
 -11  -2  -2   22.15    1.32
  11  -2   2   23.55    1.68
 -11   2  -2   21.70    1.28
 -11   2  -2   22.68    1.05
  11   2   2   23.09    1.22
  11   2   2   23.66    1.62
 -11   2  -2   21.48    1.27
  11   2   2   22.69    1.31
  11   2   2   24.30    1.44
  12  -2   2   21.55    1.68
 -12  -2  -2   22.16    1.31
  12  -2   2   21.16    1.21
 -12  -2  -2   20.44    1.32
  12  -2   2   19.79    1.24
 -12  -2  -2   18.96    1.28
 -12   2  -2   19.48    1.29
 -12   2  -2   19.47    0.97
 -12   2  -2   19.32    1.22
  12   2   2   18.88    1.34
  12   2   2   20.97    1.64
  12   2   2   18.79    1.31
  12   2   2   18.85    1.12
  13  -2   2    3.46    1.01
  13  -2   2    4.50    0.72
  13  -2   2    4.49    0.71
 -13  -2  -2    3.83    0.80
  13   2   2    3.49    0.81
  13   2   2    2.88    1.00
 -13   2  -2    1.88    0.68
 -13   2  -2    2.33    0.65
  14  -2   2   13.31    1.11
 -14  -2  -2   14.36    1.16
  14  -2   2   11.30    1.42
 -14  -2  -2   13.08    1.13
  14   2   2   13.23    1.47
 -14   2  -2   13.06    1.06
  14   2   2   13.73    1.12
 -15  -2  -2   -0.45    0.74
 -15  -2  -2   -0.21    0.71
  15  -2   2    0.26    0.64
  15  -2   2   -0.13    0.95
 -15   2  -2    0.01    0.64
  15   2   2   -0.84    0.74
  16  -2   2    3.42    1.17
  16  -2   2    2.62    0.73
 -16  -2  -2    3.88    0.88
 -16   2  -2    4.39    0.82
  16   2   2    5.00    0.96
  17  -2   2    1.63    0.71
  17  -2   2    1.53    1.18
 -17  -2  -2   -0.52    0.78
 -17   2  -2    1.04    0.72
  17   2   2    1.67    0.86
 -18  -2  -2    2.01    0.89
  18  -2   2    2.05    1.24
  18  -2   2    2.11    0.75
  18   2   2    4.25    0.99
 -18   2  -2    3.74    0.83
  19  -2   2    1.22    0.74
  19  -2   2    0.89    1.26
 -19  -2  -2    0.81    0.89
  19   2   2    1.96    0.92
 -19   2  -2    0.34    0.78
  20  -3  -2    8.44    1.62
 -20  -3   2    6.76    1.01
  20   3  -2   10.38    1.04
 -19  -3   2    5.09    0.94
  19  -3  -2    5.28    1.40
  19   3  -2    7.45    0.96
 -18  -3   2   11.43    1.09
  18  -3  -2   10.25    1.56
  18   3  -2   10.23    1.03
  17  -3  -2    4.40    1.18
 -17  -3   2    4.93    0.88
  17   3  -2    3.92    0.82
 -16  -3   2    4.78    0.86
  16  -3  -2    3.03    1.05
  16   3  -2    3.77    0.80
 -15  -3   2   18.44    1.35
  15  -3  -2   19.36    1.66
  15   3  -2   21.16    1.32
  14  -3  -2   18.01    1.55
 -14  -3   2   21.35    1.35
 -14  -3   2   17.14    1.30
  14   3  -2   20.69    1.31
  14   3  -2   20.64    1.33
 -13  -3   2    5.16    0.60
 -13  -3   2    3.96    0.75
 -13  -3   2    4.81    0.77
  13   3  -2    6.13    0.82
  13   3  -2    6.47    0.81
 -12  -3   2   42.41    1.84
 -12  -3   2   46.43    1.67
 -12  -3   2   43.41    1.84
  12   3  -2   44.93    1.81
  12   3  -2   45.51    1.84
  12   3  -2   43.00    1.58
 -11  -3   2    2.61    0.69
 -11  -3   2    2.49    0.55
 -11  -3   2    1.78    0.63
  11   3  -2    2.25    0.69
  11   3  -2    1.83    0.65
  11   3  -2    2.16    0.48
  10  -3  -2    4.70    0.83
 -10  -3   2    2.74    0.55
 -10  -3   2    3.40    0.65
 -10  -3   2    4.19    0.72
  10   3  -2    2.74    0.65
  10   3  -2    3.70    0.53
  10   3  -2    3.47    0.69
  -9  -3   2   13.31    1.01
  -9  -3   2   12.70    1.01
  -9  -3   2   12.58    0.97
   9  -3  -2   18.63    1.42
   9   3  -2   12.24    0.93
   9   3  -2   13.83    0.99
   9   3  -2   13.79    1.10
   8  -3  -2   32.62    1.64
  -8  -3   2   22.67    1.31
  -8  -3   2   25.26    1.32
   8  -3  -2   25.36    0.99
  -8  -3   2   24.52    1.26
   8   3  -2   22.93    1.32
   8   3  -2   23.69    1.31
  -8   3   2   26.62    1.01
  -8   3   2   27.29    1.01
   8   3  -2   24.22    1.20
   7  -3  -2   19.24    0.92
  -7  -3   2   21.77    1.21
   7  -3  -2   28.28    1.50
  -7  -3   2   21.70    1.16
   7  -3  -2   22.59    0.95
  -7  -3   2   22.53    1.25
   7   3  -2   25.53    1.16
   7   3  -2   25.86    1.25
  -7   3   2   23.50    0.97
   7   3  -2   28.68    1.25
  -7   3   2   23.85    0.98
  -6  -3   2  199.10    5.94
  -6  -3   2  199.20    5.78
   6  -3  -2  197.24    6.24
   6  -3  -2  197.81    5.63
  -6  -3   2  193.01    5.93
   6  -3  -2  192.70    5.62
  -6  -3   2  202.98    5.79
   6   3  -2  198.44    5.90
  -6   3   2  201.24    5.77
  -6   3   2  190.03    5.55
  -6   3   2  199.56    5.76
   6   3  -2  198.05    5.80
  -5  -3   2   24.02    1.18
  -5  -3   2   23.11    1.20
   5  -3  -2   24.16    1.01
  -5  -3   2   24.42    1.21
   5  -3  -2   23.85    0.98
   5  -3  -2   23.72    0.89
   5  -3  -2   22.60    0.92
   5   3  -2   24.64    1.16
  -5   3   2   23.65    1.00
   5   3  -2   25.21    1.18
   5   3  -2   24.69    1.23
  -5   3   2   23.40    0.96
  -5   3   2   24.27    0.93
  -5   3   2   22.48    1.01
  -4  -3   2    3.46    0.59
  -4  -3   2    3.70    0.62
   4  -3  -2    3.84    0.45
  -4  -3   2    3.16    0.63
   4  -3  -2    3.63    0.52
   4  -3  -2    3.12    0.43
   4  -3  -2    3.35    0.50
   4   3  -2    2.19    0.58
   4   3  -2    2.88    0.57
  -4   3   2    2.36    0.48
  -4   3   2    1.05    0.45
   4   3  -2    1.62    0.59
  -4   3   2    1.26    0.43
  -4   3   2    1.40    0.47
  -3  -3   2   13.42    1.05
   3  -3  -2   11.65    0.89
  -3  -3   2   11.73    1.01
  -3  -3   2   14.67    1.07
   3  -3  -2   13.48    0.83
   3  -3  -2   15.03    0.86
   3  -3  -2   14.76    0.90
   3   3  -2   15.66    1.03
   3   3  -2   16.74    1.02
  -3   3   2   16.30    0.87
  -3   3   2   17.08    0.92
  -3   3   2   15.58    0.88
  -3   3   2   15.48    0.91
   3   3  -2   18.37    1.02
   2  -3  -2   64.02    2.30
   2  -3  -2   71.37    2.39
   2  -3  -2   68.70    2.36
  -2  -3   2   70.55    2.46
  -2  -3   2   71.72    2.44
  -2  -3   2   72.14    2.50
  -2  -3   2   73.12    2.41
   2  -3  -2   74.36    2.42
  -2   3   2   81.91    2.43
  -2   3   2   78.12    2.39
  -2   3   2   78.22    2.37
   2   3  -2   74.47    2.45
   2   3  -2   80.57    2.49
   2   3  -2   79.10    2.50
   2   3  -2   79.45    2.45
   1  -3  -2   42.23    1.54
  -1  -3   2   36.48    1.50
  -1  -3   2   42.16    1.60
  -1  -3   2   41.63    1.59
   1  -3  -2   38.51    1.52
   1  -3  -2   38.48    1.50
  -1  -3   2   41.75    1.60
   1  -3  -2   36.69    1.48
  -1   3   2   39.95    1.52
  -1   3   2   40.96    1.52
   1   3  -2   41.02    1.59
  -1   3   2   41.49    1.52
   1   3  -2   40.34    1.57
   1   3  -2   39.28    1.52
   1   3  -2   38.40    1.55
  -1   3   2   40.65    1.52
   0  -3  -2   39.41    1.44
   0  -3   2   35.43    1.45
   0  -3  -2   36.37    1.44
   0  -3   2   40.04    1.50
   0  -3  -2   35.67    1.41
   0  -3   2   35.80    1.46
   0  -3  -2   34.09    1.38
   0  -3   2   36.80    1.45
   0   3  -2   37.04    1.43
   0   3   2   33.10    1.44
   0   3   2   33.87    1.44
   0   3  -2   34.61    1.45
   0   3   2   32.99    1.42
   0   3  -2   33.28    1.43
   0   3  -2   35.99    1.45
   0   3   2   30.56    1.37
   1  -3   2  215.20    6.38
   1  -3   2  219.58    6.54
   1  -3   2  220.26    6.54
  -1  -3  -2  221.59    6.55
  -1  -3  -2  222.34    6.40
   1  -3   2  223.02    6.39
  -1  -3  -2  221.24    6.56
  -1  -3  -2  223.58    6.43
   1   3   2  218.51    6.39
  -1   3  -2  216.63    6.37
  -1   3  -2  222.13    6.54
  -1   3  -2  221.53    6.54
   1   3   2  226.54    6.57
   1   3   2  216.18    6.54
   1   3   2  227.53    6.42
  -1   3  -2  220.59    6.39
  -2  -3  -2   73.79    2.51
  -2  -3  -2   74.42    2.46
  -2  -3  -2   72.90    2.48
   2  -3   2   74.65    2.47
   2  -3   2   75.30    2.43
   2  -3   2   73.54    2.44
  -2  -3  -2   75.59    2.51
   2   3   2   74.17    2.48
   2   3   2   74.27    2.48
   2   3   2   74.59    2.52
  -2   3  -2   74.67    2.41
  -2   3  -2   76.37    2.41
   2   3   2   74.22    2.51
  -2   3  -2   72.05    2.45
  -3  -3  -2    4.79    0.64
   3  -3   2    4.23    0.53
  -3  -3  -2    3.10    0.62
   3  -3   2    3.56    0.55
  -3  -3  -2    5.00    0.64
   3  -3   2    3.99    0.58
  -3  -3  -2    4.81    0.66
  -3   3  -2    4.55    0.58
   3   3   2    4.00    0.63
   3   3   2    4.04    0.63
   3   3   2    3.06    0.64
  -3   3  -2    3.66    0.54
   3   3   2    4.33    0.64
  -3   3  -2    3.69    0.57
  -4  -3  -2   88.45    2.91
  -4  -3  -2   86.56    2.95
   4  -3   2   90.43    2.87
  -4  -3  -2   88.82    2.89
  -4  -3  -2   90.18    2.96
   4  -3   2   91.23    2.88
   4  -3   2   88.92    2.82
   4   3   2   93.04    2.91
  -4   3  -2   88.66    2.82
  -4   3  -2   92.70    2.90
   4   3   2   87.40    2.95
  -4   3  -2   88.62    2.80
  -4   3  -2   92.56    2.90
   4   3   2   93.36    2.96
   5  -3   2    4.51    0.55
   5  -3   2    1.91    0.43
  -5  -3  -2    5.07    0.67
  -5  -3  -2    5.77    0.66
   5  -3   2    4.51    0.57
  -5  -3  -2    4.53    0.58
  -5   3  -2    3.15    0.54
  -5   3  -2    4.08    0.52
   5   3   2    3.90    0.61
  -5   3  -2    3.26    0.54
   5   3   2    4.01    0.63
  -5   3  -2    3.96    0.57
  -6  -3  -2  134.47    4.30
   6  -3   2  139.60    4.12
   6  -3   2  137.84    4.16
  -6  -3  -2  138.51    4.21
   6  -3   2  133.29    4.10
  -6   3  -2  135.57    4.08
  -6   3  -2  137.24    4.21
   6   3   2  133.47    4.26
   6   3   2  136.84    4.22
  -6   3  -2  140.80    4.23
  -7  -3  -2   29.55    1.45
  -7  -3  -2   29.12    1.44
  -7  -3  -2   32.42    1.47
   7  -3   2   30.45    1.28
   7  -3   2   32.41    1.39
   7  -3   2   31.30    1.36
  -7   3  -2   32.42    1.37
   7   3   2   30.73    1.43
  -7   3  -2   31.72    1.31
   7   3   2   41.24    1.55
  -7   3  -2   36.18    1.42
   7   3   2   32.16    1.49
  -8  -3  -2  100.00    3.25
  -8  -3  -2  100.32    3.35
   8  -3   2  101.36    3.12
   8  -3   2   97.43    3.15
  -8  -3  -2  103.63    3.36
   8  -3   2  100.56    3.15
   8  -3   2  100.46    3.67
   8   3   2  100.12    3.28
  -8   3  -2  102.19    3.23
  -8   3  -2   96.88    3.07
   8   3   2   97.91    3.26
   8   3   2  100.24    3.27
  -8   3  -2   97.73    3.20
  -9  -3  -2   14.10    1.10
  -9  -3  -2   13.27    1.09
   9  -3   2   13.41    0.83
   9  -3   2   16.75    1.44
  -9  -3  -2   13.14    1.11
   9  -3   2   13.87    0.97
   9  -3   2   13.39    1.04
  -9   3  -2   14.36    1.00
   9   3   2   14.75    1.12
  -9   3  -2   14.42    1.04
   9   3   2   15.76    1.15
   9   3   2   16.39    1.08
  -9   3  -2   14.16    0.91
  10  -3   2    1.40    0.54
 -10  -3  -2    0.92    0.66
  10  -3   2    1.20    0.43
 -10  -3  -2    1.67    0.61
 -10  -3  -2    1.53    0.60
  10  -3   2    2.23    0.56
  10  -3   2    1.39    0.79
  10   3   2    1.55    0.59
  10   3   2    0.46    0.65
 -10   3  -2    0.72    0.47
 -10   3  -2    1.25    0.57
 -10   3  -2    2.13    0.55
  10   3   2    1.01    0.63
  11  -3   2   10.16    0.84
 -11  -3  -2    9.15    0.95
 -11  -3  -2    9.00    0.86
  11  -3   2    9.49    0.80
 -11  -3  -2    8.92    0.90
  11  -3   2    8.82    1.18
  11   3   2    9.66    0.95
 -11   3  -2    9.51    0.68
 -11   3  -2    9.29    0.83
  11   3   2   10.19    0.98
  11   3   2    9.66    0.89
 -11   3  -2    9.87    0.85
 -12  -3  -2   26.68    1.48
  12  -3   2   25.51    1.86
 -12  -3  -2   27.44    1.52
 -12  -3  -2   25.22    1.42
  12  -3   2   27.97    1.32
  12  -3   2   25.40    1.38
  12   3   2   22.22    1.35
 -12   3  -2   24.68    1.39
 -12   3  -2   23.15    1.10
 -12   3  -2   23.17    1.40
  12   3   2   25.88    1.48
  12   3   2   24.30    1.55
  13  -3   2    3.60    1.03
  13  -3   2    2.62    0.67
  13  -3   2    4.65    0.70
 -13  -3  -2    4.20    0.86
 -13   3  -2    1.32    0.66
  13   3   2    1.97    0.79
 -13   3  -2    2.55    0.68
  14  -3   2   10.25    1.38
  14  -3   2    8.67    0.87
 -14  -3  -2   10.29    1.09
 -14   3  -2   10.17    0.96
  14   3   2   11.01    1.10
 -15  -3  -2    1.87    0.84
  15  -3   2    0.27    0.65
  15  -3   2    0.00    0.98
  15   3   2    0.90    0.86
 -15   3  -2    2.45    0.72
 -16  -3  -2    2.09    0.89
  16  -3   2    4.14    0.73
  16  -3   2    1.38    1.12
  16   3   2    3.61    0.95
 -16   3  -2    3.60    0.77
  17  -3   2    2.15    1.20
 -17  -3  -2    0.05    0.83
  17  -3   2    1.04    0.70
 -17  -3  -2    1.29    0.90
  17   3   2    0.44    0.90
 -17   3  -2    0.17    0.71
  18  -3   2    5.25    1.44
 -18  -3  -2    5.02    1.01
  18  -3   2    6.20    0.83
  18   3   2    3.42    1.02
 -18   3  -2    5.50    0.90
  19  -3   2    1.14    1.35
 -19  -3  -2    0.67    0.91
  19  -3   2   -0.05    0.71
 -19   3  -2    1.44    0.80
  19   3   2    2.81    1.01
 -20  -4   2   13.49    1.30
  20  -4  -2   10.46    1.69
  20   4  -2   12.05    1.19
 -19  -4   2    3.62    0.97
  19  -4  -2    3.63    1.30
  19   4  -2    1.07    0.87
 -18  -4   2   18.50    1.47
  18  -4  -2   15.12    1.74
  18   4  -2   17.99    1.44
 -17  -4   2    6.15    0.98
  17  -4  -2    5.97    1.27
  17   4  -2    8.79    1.01
 -16  -4   2    4.93    0.93
  16  -4  -2    4.31    1.12
  16   4  -2    3.88    0.89
 -15  -4   2   14.15    1.21
  15  -4  -2   15.00    1.52
  15   4  -2   12.40    1.12
  14  -4  -2    8.79    1.16
 -14  -4   2    6.40    0.96
  14   4  -2    7.06    0.94
 -13  -4   2   -0.69    0.74
 -13  -4   2    1.56    0.60
 -13  -4   2    1.23    0.71
 -13   4   2    0.49    0.43
  13   4  -2   -0.12    0.51
  13   4  -2    0.53    0.73
  13   4  -2    0.90    0.74
 -12  -4   2   14.23    1.23
 -12  -4   2   13.34    1.09
 -12  -4   2   14.82    1.17
  12   4  -2   15.01    1.01
 -12   4   2   14.58    0.84
  12   4  -2   14.96    1.27
  12   4  -2   15.34    1.28
 -12   4   2   14.68    0.86
  11  -4  -2    9.22    1.13
 -11  -4   2    9.53    0.83
 -11  -4   2    9.12    0.95
 -11  -4   2    9.52    0.95
  11   4  -2   10.21    0.81
  11   4  -2   10.78    0.99
 -11   4   2   11.26    0.79
  11   4  -2   10.42    0.97
 -11   4   2   11.22    0.76
 -10  -4   2   46.90    1.96
 -10  -4   2   45.79    1.87
  10  -4  -2   46.50    1.58
  10  -4  -2   46.21    1.59
  10  -4  -2   48.93    2.22
 -10  -4   2   50.21    1.97
 -10   4   2   45.77    1.64
  10   4  -2   44.98    1.91
 -10   4   2   45.98    1.64
  10   4  -2   44.83    1.77
  10   4  -2   46.79    1.94
   9  -4  -2   28.34    1.70
  -9  -4   2   26.93    1.41
  -9  -4   2   26.60    1.44
   9  -4  -2   28.40    1.11
   9  -4  -2   28.07    1.11
  -9  -4   2   26.72    1.45
   9   4  -2   25.71    1.41
  -9   4   2   25.29    1.13
  -9   4   2   27.26    1.13
   9   4  -2   24.10    1.40
   9   4  -2   24.34    1.27
  -8  -4   2   35.11    1.64
  -8  -4   2   37.62    1.60
   8  -4  -2   37.00    1.34
   8  -4  -2   39.21    1.35
  -8  -4   2   36.94    1.64
   8  -4  -2   41.91    1.92
   8   4  -2   30.27    1.58
   8   4  -2   31.55    1.59
  -8   4   2   33.71    1.36
   8   4  -2   31.44    1.52
  -8   4   2   33.10    1.36
  -7  -4   2   10.75    0.90
   7  -4  -2    8.39    0.72
   7  -4  -2   10.35    0.98
  -7  -4   2    9.74    0.85
   7  -4  -2    9.00    0.66
  -7  -4   2    9.14    0.87
  -7   4   2    9.03    0.66
  -7   4   2    9.17    0.65
   7   4  -2    9.31    0.86
  -7   4   2    8.72    0.76
   7   4  -2   11.90    0.95
  -7   4   2    8.91    0.67
   7   4  -2   10.36    0.89
   6  -4  -2   95.14    3.01
   6  -4  -2  101.00    2.99
  -6  -4   2  100.05    3.29
  -6  -4   2   97.29    3.18
   6  -4  -2  103.19    3.00
  -6   4   2   96.39    2.96
  -6   4   2   98.38    3.09
   6   4  -2   99.94    3.24
  -6   4   2  100.07    3.10
   6   4  -2   94.26    3.23
  -6   4   2   96.29    2.95
   5  -4  -2   21.22    1.08
   5  -4  -2   23.98    1.03
  -5  -4   2   21.50    1.20
   5  -4  -2   21.80    0.98
  -5  -4   2   24.49    1.26
  -5   4   2   20.22    1.01
  -5   4   2   19.16    1.05
   5   4  -2   22.29    1.21
   5   4  -2   21.22    1.28
  -5   4   2   19.88    1.05
  -5   4   2   20.80    1.06
   4  -4  -2   91.42    2.72
   4  -4  -2   83.19    2.70
   4  -4  -2   82.09    2.72
  -4  -4   2   81.99    2.80
  -4  -4   2   87.20    2.85
  -4  -4   2   84.16    2.88
  -4   4   2   85.91    2.68
  -4   4   2   86.86    2.77
  -4   4   2   81.59    2.76
   4   4  -2   86.55    2.88
   4   4  -2   84.84    2.83
   4   4  -2   88.61    2.86
  -4   4   2   84.29    2.69
   3  -4  -2   59.76    2.11
  -3  -4   2   65.19    2.23
  -3  -4   2   63.91    2.23
   3  -4  -2   62.12    2.14
  -3  -4   2   61.79    2.27
   3  -4  -2   61.82    2.12
  -3  -4   2   62.19    2.22
  -3   4   2   62.17    2.17
  -3   4   2   62.23    2.14
   3   4  -2   62.77    2.23
  -3   4   2   62.23    2.12
   3   4  -2   64.97    2.25
   3   4  -2   62.14    2.23
   3   4  -2   63.72    2.26
  -2  -4   2   50.52    1.87
  -2  -4   2   49.82    1.90
   2  -4  -2   49.65    1.80
  -2  -4   2   50.00    1.93
   2  -4  -2   49.15    1.79
  -2  -4   2   50.33    1.91
   2  -4  -2   48.68    1.78
   2   4  -2   44.79    1.83
   2   4  -2   48.02    1.89
   2   4  -2   47.66    1.89
  -2   4   2   48.36    1.78
  -2   4   2   46.49    1.77
  -2   4   2   49.28    1.85
   2   4  -2   48.16    1.88
   1  -4  -2    9.99    0.79
   1  -4  -2   10.08    0.81
  -1  -4   2    9.43    0.84
  -1  -4   2   13.09    1.08
  -1  -4   2    9.88    0.81
  -1  -4   2   10.01    0.85
   1  -4  -2    9.94    0.80
  -1   4   2   10.31    0.83
  -1   4   2   10.35    0.84
   1   4  -2   10.77    0.86
   1   4  -2   11.34    0.97
   1   4  -2    9.08    0.83
   1   4  -2    9.43    0.81
  -1   4   2   10.72    0.82
   0  -4  -2   87.59    2.84
   0  -4  -2   86.65    2.83
   0  -4   2   94.83    2.86
   0  -4   2   87.66    2.87
   0  -4   2   90.82    2.84
   0  -4   2   90.46    2.89
   0  -4  -2   88.12    2.89
   0  -4  -2   80.91    2.83
   0   4  -2   80.61    2.78
   0   4  -2   86.80    2.89
   0   4   2   87.82    2.90
   0   4  -2   82.00    2.82
   0   4   2   87.85    2.84
   0   4  -2   81.63    2.85
   0   4   2   83.39    2.89
   0   4   2   86.76    2.84
   1  -4   2   14.73    1.09
   1  -4   2   17.41    1.11
  -1  -4  -2   14.30    1.08
  -1  -4  -2   14.81    1.07
   1  -4   2   13.86    1.05
  -1  -4  -2   15.63    1.10
  -1  -4  -2   16.07    1.13
   1  -4   2   15.11    1.06
  -1   4  -2   14.96    1.08
  -1   4  -2   15.35    1.07
  -1   4  -2   13.43    1.06
  -1   4  -2   15.44    1.07
   1   4   2   14.04    1.06
   1   4   2   13.65    1.14
   1   4   2   13.61    1.04
   1   4   2   14.15    1.11
  -2  -4  -2   71.59    2.41
  -2  -4  -2   70.32    2.39
  -2  -4  -2   65.29    2.35
   2  -4   2   69.06    2.35
   2  -4   2   69.61    2.31
  -2  -4  -2   68.44    2.36
   2  -4   2   69.74    2.33
  -2  -4  -2   71.03    2.38
  -2   4  -2   66.16    2.32
   2   4   2   64.72    2.39
   2   4   2   66.75    2.36
   2   4   2   63.51    2.32
   2   4   2   60.57    2.33
  -2   4  -2   63.99    2.32
  -2   4  -2   65.17    2.28
  -3  -4  -2    1.42    0.58
   3  -4   2    1.16    0.57
   3  -4   2    2.22    0.53
   3  -4   2    1.31    0.56
  -3  -4  -2    1.11    0.50
  -3  -4  -2    1.64    0.65
  -3   4  -2    1.18    0.52
  -3   4  -2    1.81    0.59
  -3   4  -2    0.67    0.52
   3   4   2    1.83    0.63
   3   4   2    1.05    0.63
   3   4   2    1.28    0.61
   3   4   2    0.90    0.65
  -4  -4  -2   76.93    2.69
   4  -4   2   76.16    2.58
  -4  -4  -2   77.50    2.70
   4  -4   2   78.82    2.56
   4   4   2   77.18    2.67
  -4   4  -2   76.13    2.55
   4   4   2   77.42    2.67
   4   4   2   77.90    2.68
  -4   4  -2   78.27    2.61
  -5  -4  -2    2.21    0.55
   5  -4   2    2.56    0.58
   5  -4   2    3.23    0.58
   5  -4   2    3.41    0.59
  -5  -4  -2    2.05    0.65
  -5  -4  -2    3.62    0.67
   5   4   2    3.43    0.67
  -5   4  -2    3.49    0.59
  -5   4  -2    4.03    0.61
   5   4   2    4.46    0.73
  -6  -4  -2    5.75    0.77
   6  -4   2    6.61    0.66
   6  -4   2    4.58    0.63
   6  -4   2    5.03    0.65
  -6  -4  -2    5.99    0.77
  -6  -4  -2    5.72    0.77
   6   4   2    6.73    0.77
  -6   4  -2    6.10    0.68
  -6   4  -2    6.40    0.66
   6   4   2    5.98    0.78
  -6   4  -2    6.46    0.69
   7  -4   2   17.50    1.09
  -7  -4  -2   20.50    1.26
   7  -4   2   16.67    1.04
  -7  -4  -2   17.35    1.23
   7  -4   2   16.79    0.98
   7   4   2   14.61    1.15
  -7   4  -2   15.50    1.04
  -7   4  -2   15.93    1.10
  -7   4  -2   15.84    1.06
   7   4   2   17.19    1.24
   7   4   2   17.18    1.13
  -8  -4  -2   10.82    0.91
  -8  -4  -2    9.96    0.92
   8  -4   2   10.99    0.81
   8  -4   2   11.19    0.90
   8  -4   2   11.35    0.84
  -8  -4  -2    8.81    0.85
   8   4   2   10.74    0.98
  -8   4  -2   10.65    0.78
  -8   4  -2   10.51    0.81
   8   4   2   10.37    0.90
   8   4   2   12.37    0.99
  -8   4  -2   12.64    0.98
  -9  -4  -2   60.20    2.28
   9  -4   2   58.25    2.53
   9  -4   2   58.75    1.96
  -9  -4  -2   55.07    2.21
   9  -4   2   57.74    2.08
  -9  -4  -2   57.90    2.26
   9  -4   2   57.73    2.07
   9   4   2   57.03    2.25
   9   4   2   55.47    2.24
  -9   4  -2   55.53    2.11
  -9   4  -2   56.69    2.14
  -9   4  -2   55.35    1.99
   9   4   2   56.35    2.18
 -10  -4  -2    4.77    0.80
  10  -4   2    4.35    0.53
  10  -4   2    4.67    0.68
 -10  -4  -2    3.51    0.79
  10  -4   2    4.56    0.97
  10  -4   2    3.82    0.63
 -10  -4  -2    4.20    0.76
 -10   4  -2    3.15    0.67
  10   4   2    4.25    0.84
  10   4   2    4.20    0.74
  10   4   2    4.28    0.79
 -10   4  -2    4.35    0.64
 -10   4  -2    4.70    0.61
 -11  -4  -2   19.75    1.37
 -11  -4  -2   18.41    1.37
 -11  -4  -2   16.84    1.34
  11  -4   2   18.06    1.15
  11  -4   2   19.56    1.61
  11  -4   2   18.86    1.23
  11   4   2   16.50    1.36
 -11   4  -2   17.29    1.17
  11   4   2   17.94    1.43
  11   4   2   18.90    1.23
 -11   4  -2   16.83    1.00
 -11   4  -2   17.42    1.24
  12  -4   2   16.35    1.31
  12  -4   2   18.28    1.60
  12  -4   2   18.76    1.18
 -12  -4  -2   20.05    1.42
 -12  -4  -2   17.51    1.37
  12   4   2   18.93    1.29
  12   4   2   18.93    1.49
 -12   4  -2   19.43    1.28
  12   4   2   19.15    1.38
 -12   4  -2   18.81    1.23
  13  -4   2   13.34    1.11
  13  -4   2   10.87    1.44
 -13  -4  -2   14.85    1.26
 -13   4  -2   16.64    1.24
  13   4   2   15.02    1.24
  14  -4   2   24.99    1.98
  14  -4   2   25.40    1.39
 -14  -4  -2   23.89    1.64
 -14   4  -2   24.55    1.47
  14   4   2   26.91    1.65
  15  -4   2   18.72    1.26
  15  -4   2   20.15    1.84
 -15  -4  -2   18.33    1.51
  15   4   2   18.98    1.50
 -15   4  -2   18.21    1.34
  16  -4   2    3.30    0.75
 -16  -4  -2    2.51    0.95
  16  -4   2    2.82    1.21
 -16   4  -2    4.20    0.84
  16   4   2    2.38    0.97
  17  -4   2   18.54    1.97
  17  -4   2   21.46    1.35
 -17  -4  -2   19.11    1.65
 -17   4  -2   19.22    1.43
  17   4   2   21.75    1.68
 -18  -4  -2    8.93    1.23
  18  -4   2    7.83    1.54
 -18  -4  -2   10.29    1.29
  18  -4   2    8.70    0.94
 -18   4  -2    9.30    1.03
  18   4   2    8.79    1.22
 -19  -4  -2    1.22    0.99
 -19  -4  -2    1.44    1.02
  19  -4   2    2.12    0.76
  19  -4   2    1.72    1.37
  19   4   2    1.55    1.02
 -19   4  -2    0.72    0.77
 -20  -5   2    4.23    1.09
  20  -5  -2    3.58    1.47
  20   5  -2    3.78    1.02
 -19  -5   2    4.88    1.07
  19  -5  -2    3.49    1.37
  19   5  -2    2.46    0.97
  18  -5  -2    6.63    1.45
 -18  -5   2    5.90    1.10
  18   5  -2    5.79    1.05
  17  -5  -2    2.18    1.12
 -17  -5   2    1.53    0.91
  17   5  -2    1.94    0.92
  16  -5  -2    2.96    1.09
 -16  -5   2    4.86    1.01
  16   5  -2    3.48    0.95
  15  -5  -2    6.24    1.19
 -15  -5   2    6.49    1.05
  15   5  -2    6.63    1.03
 -15   5   2    5.91    0.64
  14  -5  -2    1.24    0.93
 -14  -5   2    1.33    0.83
  14   5  -2    2.22    0.89
 -14   5   2    2.08    0.55
 -14   5   2    1.88    0.51
 -13  -5   2    2.04    0.86
  13  -5  -2    2.71    0.97
  13  -5  -2    1.78    0.47
 -13  -5   2    2.28    0.73
  13  -5  -2    1.17    0.51
  13   5  -2    0.83    0.83
 -13   5   2    2.08    0.52
 -13   5   2    1.78    0.54
 -12  -5   2    6.25    0.94
  12  -5  -2    6.97    0.61
 -12  -5   2    6.75    0.84
  12  -5  -2    6.75    0.63
 -12  -5   2    6.33    1.00
  12  -5  -2    6.20    1.11
  12   5  -2    5.75    0.77
 -12   5   2    6.86    0.65
  12   5  -2    5.77    0.93
 -12   5   2    6.22    0.67
  12   5  -2    5.70    0.96
 -11  -5   2   15.82    1.29
 -11  -5   2   15.30    1.22
  11  -5  -2   15.57    0.93
  11  -5  -2   15.41    0.94
 -11  -5   2   16.13    1.33
  11  -5  -2   12.19    1.30
  11   5  -2   14.01    1.19
 -11   5   2   14.17    0.94
 -11   5   2   13.12    0.96
  11   5  -2   12.80    1.10
  11   5  -2   14.35    1.16
  10  -5  -2    5.58    0.60
 -10  -5   2    5.65    0.80
 -10  -5   2    5.31    0.87
 -10  -5   2    4.41    0.83
  10  -5  -2    4.78    0.62
  10  -5  -2    5.76    0.98
 -10   5   2    4.98    0.62
 -10   5   2    4.38    0.62
  10   5  -2    4.43    0.73
  10   5  -2    5.54    0.86
  10   5  -2    5.90    0.91
  -9  -5   2    1.89    0.69
   9  -5  -2    0.71    0.50
  -9  -5   2    0.00    0.67
  -9  -5   2    2.02    0.73
   9  -5  -2    0.79    0.52
   9  -5  -2    2.75    0.81
  -9   5   2    2.15    0.39
  -9   5   2    2.54    0.55
   9   5  -2    1.59    0.74
  -9   5   2    0.84    0.52
   9   5  -2    1.57    0.65
   9   5  -2    0.11    0.69
  -8  -5   2   -0.08    0.54
   8  -5  -2    0.12    0.50
  -8  -5   2   -0.44    0.62
   8  -5  -2    0.56    0.51
   8  -5  -2    0.81    0.33
  -8  -5   2    0.44    0.64
   8  -5  -2    0.59    0.71
   8   5  -2   -0.52    0.57
   8   5  -2    0.08    0.66
  -8   5   2   -0.58    0.39
  -8   5   2    0.78    0.49
  -8   5   2    1.15    0.53
   8   5  -2   -0.25    0.64
  -7  -5   2    0.87    0.70
   7  -5  -2    0.72    0.54
  -7  -5   2    0.21    0.27
  -7  -5   2    0.69    0.69
   7  -5  -2    1.81    0.44
   7  -5  -2    1.27    0.56
   7   5  -2    0.42    0.66
  -7   5   2    0.78    0.54
  -7   5   2    2.14    0.50
   7   5  -2    1.23    0.71
  -7   5   2    1.12    0.55
   7   5  -2    1.24    0.70
   6  -5  -2   16.64    0.94
  -6  -5   2   19.68    1.25
  -6  -5   2   19.33    1.25
  -6  -5   2   18.20    1.17
   6  -5  -2   16.97    1.08
   6  -5  -2   18.46    1.06
  -6   5   2   16.27    1.07
  -6   5   2   16.98    0.99
  -6   5   2   16.65    1.08
   6   5  -2   18.39    1.33
   6   5  -2   18.96    1.24
   5  -5  -2   53.02    1.93
  -5  -5   2   55.91    2.15
   5  -5  -2   50.62    1.86
  -5  -5   2   57.58    2.12
  -5  -5   2   49.42    2.03
   5  -5  -2   48.21    1.92
  -5   5   2   53.53    1.96
   5   5  -2   56.28    2.10
  -5   5   2   51.50    1.89
  -5   5   2   53.70    1.99
   5   5  -2   54.01    2.09
   4  -5  -2   20.18    1.10
   4  -5  -2   20.29    1.12
  -4  -5   2   19.51    1.24
  -4  -5   2   20.00    1.34
  -4  -5   2   20.95    1.31
   4  -5  -2   20.89    1.21
  -4   5   2   20.92    1.15
  -4   5   2   20.97    1.18
   4   5  -2   23.02    1.36
  -4   5   2   20.84    1.16
   4   5  -2   20.73    1.31
   4   5  -2   20.00    1.28
   3  -5  -2   58.77    2.19
   3  -5  -2   57.59    2.18
  -3  -5   2   53.31    2.27
  -3  -5   2   55.19    2.27
   3   5  -2   64.85    2.31
  -3   5   2   67.35    2.22
  -3   5   2   67.13    2.28
   3   5  -2   65.31    2.33
   3   5  -2   70.50    2.36
   3   5  -2   67.46    2.36
   2  -5  -2    5.80    0.72
  -2  -5   2    5.80    0.80
  -2  -5   2    5.70    0.77
  -2  -5   2    5.76    0.75
   2  -5  -2    6.16    0.75
  -2  -5   2    6.13    0.78
   2   5  -2    6.71    0.80
   2   5  -2    5.86    0.76
  -2   5   2    5.70    0.75
   2   5  -2    5.79    0.81
   2   5  -2    6.06    0.80
  -2   5   2    6.26    0.74
  -1  -5   2    4.05    0.71
   1  -5  -2    2.22    0.71
   1  -5  -2    3.63    0.71
   1  -5  -2    3.11    0.69
  -1  -5   2    3.80    0.72
   1  -5  -2    2.32    0.66
  -1  -5   2    3.19    0.68
  -1  -5   2    2.80    0.74
  -1   5   2    3.24    0.70
   1   5  -2    3.89    0.71
  -1   5   2    5.19    0.75
   1   5  -2    5.58    0.80
  -1   5   2    4.14    0.72
   1   5  -2    3.88    0.72
   1   5  -2    3.20    0.71
   0  -5   2    4.51    0.74
   0  -5  -2    4.59    0.76
   0  -5  -2    3.57    0.70
   0  -5   2    5.16    0.71
   0  -5   2    4.45    0.72
   0  -5  -2    4.43    0.73
   0  -5  -2    3.77    0.69
   0  -5   2    4.09    0.74
   0   5   2    5.55    0.76
   0   5   2    4.31    0.76
   0   5   2    4.77    0.73
   0   5  -2    5.12    0.71
   0   5   2    2.90    0.64
   0   5  -2    5.52    0.73
   0   5  -2    3.00    0.73
   0   5  -2    3.85    0.66
  -1  -5  -2    9.61    0.86
   1  -5   2    9.48    0.87
   1  -5   2    9.66    0.82
   1  -5   2    8.91    0.85
  -1  -5  -2    9.57    0.90
  -1  -5  -2    9.70    0.88
  -1  -5  -2    8.66    0.86
   1  -5   2    7.27    0.80
   1   5   2    9.04    0.90
  -1   5  -2    9.79    0.83
  -1   5  -2    8.26    0.83
   1   5   2    8.65    0.83
   1   5   2    8.73    0.88
   1   5   2   10.61    0.89
  -1   5  -2    8.69    0.85
  -2  -5  -2    8.85    0.84
  -2  -5  -2   11.38    0.92
   2  -5   2   10.84    0.87
  -2  -5  -2   11.07    0.93
   2  -5   2   10.80    0.89
  -2  -5  -2   11.21    0.92
   2   5   2   10.09    0.92
   2   5   2    9.80    0.93
  -2   5  -2   11.05    0.89
   2   5   2   10.14    0.91
  -2   5  -2   11.58    0.92
   2   5   2   11.70    0.95
  -3  -5  -2   78.25    2.83
   3  -5   2   81.00    2.72
  -3  -5  -2   79.50    2.83
  -3  -5  -2   80.23    2.79
   3  -5   2   79.96    2.76
  -3   5  -2   81.65    2.72
   3   5   2   81.56    2.81
   3   5   2   79.38    2.82
  -3   5  -2   77.52    2.75
   3   5   2   84.63    2.87
  -4  -5  -2    3.72    0.70
   4  -5   2    2.32    0.61
   4  -5   2    3.26    0.66
   4  -5   2    4.67    0.68
  -4  -5  -2    2.53    0.71
  -4  -5  -2    3.77    0.75
   4   5   2    2.35    0.74
  -4   5  -2    2.80    0.64
   4   5   2    1.80    0.71
  -4   5  -2    3.51    0.67
   4   5   2    3.41    0.73
   5  -5   2   32.75    1.53
   5  -5   2   33.76    1.59
  -5  -5  -2   33.95    1.66
  -5  -5  -2   34.00    1.75
  -5  -5  -2   33.09    1.68
   5  -5   2   33.92    1.53
   5   5   2   37.90    1.68
  -5   5  -2   34.79    1.53
   5   5   2   38.38    1.71
  -5   5  -2   36.48    1.60
  -5   5  -2   37.61    1.57
   5   5   2   37.19    1.75
   6  -5   2   16.80    1.09
  -6  -5  -2   14.74    1.24
   6  -5   2   14.09    1.01
   6  -5   2   16.23    1.13
  -6  -5  -2   17.12    1.34
  -6  -5  -2   14.44    1.18
  -6   5  -2   15.63    1.07
   6   5   2   15.25    1.20
  -6   5  -2   16.74    1.17
   6   5   2   16.31    1.26
   6   5   2   12.37    1.08
  -6   5  -2   17.76    1.16
  -7  -5  -2    2.14    0.70
  -7  -5  -2    3.33    0.75
   7  -5   2    3.60    0.63
   7  -5   2    2.24    0.58
  -7  -5  -2    2.53    0.72
   7  -5   2    1.68    0.60
  -7   5  -2    4.64    0.71
   7   5   2    4.69    0.82
   7   5   2    5.12    0.75
  -7   5  -2    6.28    0.68
  -7   5  -2    4.72    0.67
  -8  -5  -2    2.84    0.73
   8  -5   2    2.72    0.58
   8  -5   2    2.78    0.61
  -8  -5  -2    2.57    0.71
  -8  -5  -2    2.01    0.61
   8  -5   2    2.80    0.65
  -8   5  -2    3.37    0.67
   8   5   2    2.74    0.77
  -8   5  -2    3.25    0.63
  -8   5  -2    2.46    0.59
   8   5   2    2.11    0.71
   8   5   2    2.26    0.69
   9  -5   2   10.16    0.79
   9  -5   2    9.76    0.88
  -9  -5  -2   10.89    1.03
  -9  -5  -2    9.67    1.03
   9  -5   2    9.89    0.86
  -9   5  -2   13.28    0.96
  -9   5  -2   11.17    0.93
   9   5   2   12.46    1.03
   9   5   2   12.24    1.11
   9   5   2   10.19    1.07
  -9   5  -2   12.97    1.08
  10  -5   2   10.12    0.72
 -10  -5  -2    8.56    0.95
  10  -5   2    8.54    0.85
 -10  -5  -2    9.89    1.03
  10  -5   2    9.98    0.84
  10   5   2    8.86    1.04
  10   5   2    9.56    1.06
  10   5   2    7.68    0.91
 -10   5  -2    7.42    0.85
 -10   5  -2    9.85    0.87
 -10   5  -2    8.19    0.75
  11  -5   2    2.00    0.70
 -11  -5  -2    2.29    0.82
  11  -5   2    2.24    0.66
  11  -5   2    3.44    1.02
 -11  -5  -2    3.95    0.82
  11  -5   2    3.25    0.51
  11   5   2    3.83    0.91
 -11   5  -2    3.69    0.69
  11   5   2    2.74    0.76
 -11   5  -2    3.28    0.62
 -11   5  -2    2.55    0.70
  11   5   2    3.93    0.91
  12  -5   2    0.80    0.64
 -12  -5  -2    1.63    0.77
  12  -5   2    2.35    0.71
  12  -5   2    1.91    1.02
 -12  -5  -2    2.24    0.88
  12   5   2    3.49    0.92
 -12   5  -2    2.89    0.70
 -12   5  -2    3.34    0.75
  13  -5   2   27.11    2.06
  13  -5   2   28.13    1.50
 -13  -5  -2   29.52    1.78
  13   5   2   29.73    1.77
 -13   5  -2   27.29    1.58
  14  -5   2   29.30    1.54
  14  -5   2   27.72    2.16
 -14  -5  -2   29.02    1.84
  14   5   2   32.33    1.85
 -14   5  -2   30.91    1.65
  15  -5   2   32.94    1.62
 -15  -5  -2   33.32    1.96
  15  -5   2   31.37    2.28
 -15   5  -2   29.95    1.70
  15   5   2   32.25    1.93
 -16  -5  -2    7.01    1.19
  16  -5   2    8.71    0.94
  16  -5   2    6.14    1.39
  16   5   2    6.57    1.14
 -16   5  -2    7.84    0.99
  17  -5   2   14.86    1.82
  17  -5   2   19.11    1.36
 -17  -5  -2   19.10    1.59
  17   5   2   15.99    1.48
 -17   5  -2   20.46    1.46
  18  -5   2    5.67    1.46
 -18  -5  -2    5.13    1.19
  18  -5   2    5.66    0.89
 -18   5  -2    3.56    0.88
  18   5   2    4.89    1.17
 -19  -6   2    1.12    1.02
  19  -6  -2    1.04    1.20
  19   6  -2    2.45    1.04
  18  -6  -2   11.87    1.68
 -18  -6   2   16.66    1.51
  18   6  -2   15.21    1.42
  17  -6  -2   18.63    1.88
 -17  -6   2   21.13    1.72
  17   6  -2   19.84    1.67
 -17   6   2   19.30    1.13
 -16  -6   2    6.52    1.15
  16  -6  -2    6.74    1.36
 -16   6   2    4.96    0.70
  16   6  -2    6.41    1.11
  15  -6  -2   19.16    1.82
 -15  -6   2   21.87    1.68
 -15   6   2   22.63    1.25
  15   6  -2   24.30    1.66
  14  -6  -2    4.35    1.15
  14  -6  -2    3.17    0.62
  14   6  -2    3.50    1.00
 -14   6   2    3.76    0.67
  13  -6  -2    0.59    0.95
  13  -6  -2    1.35    0.52
 -13  -6   2   -1.08    0.80
  13  -6  -2    1.11    0.59
 -13   6   2    0.77    0.57
 -13   6   2    0.25    0.58
  13   6  -2    1.68    0.91
  12  -6  -2    3.50    0.61
 -12  -6   2    3.71    0.97
  12  -6  -2    3.83    1.05
 -12  -6   2    3.98    0.87
  12  -6  -2    3.12    0.63
 -12   6   2    3.69    0.67
 -12   6   2    3.36    0.63
  12   6  -2    3.95    0.98
  12   6  -2    3.99    0.80
  12   6  -2    3.32    0.94
 -11  -6   2   34.53    1.87
  11  -6  -2   34.06    2.01
  11  -6  -2   34.98    1.50
 -11  -6   2   34.15    1.81
  11  -6  -2   33.43    1.48
  11   6  -2   31.89    1.85
  11   6  -2   36.99    1.86
  11   6  -2   32.74    1.68
 -11   6   2   34.13    1.53
 -11   6   2   32.67    1.53
 -10  -6   2   28.17    1.71
  10  -6  -2   30.20    1.94
  10  -6  -2   29.73    1.39
  10  -6  -2   28.03    1.37
 -10  -6   2   27.50    1.63
 -10   6   2   30.41    1.42
  10   6  -2   33.15    1.60
 -10   6   2   29.84    1.42
  10   6  -2   28.45    1.75
  10   6  -2   32.53    1.73
 -10   6   2   27.77    1.16
  -9  -6   2   55.41    2.16
   9  -6  -2   54.22    1.70
   9  -6  -2   50.02    1.93
   9  -6  -2   50.29    1.93
   9  -6  -2   51.90    2.37
  -9  -6   2   50.95    2.25
   9   6  -2   49.95    2.14
  -9   6   2   47.80    1.95
  -9   6   2   47.45    1.76
  -9   6   2   52.82    1.99
   9   6  -2   48.95    2.17
   9   6  -2   49.33    2.23
   8  -6  -2   16.29    0.90
  -8  -6   2   16.33    1.27
   8  -6  -2   15.54    1.11
   8  -6  -2   16.52    1.10
  -8  -6   2   15.87    1.19
  -8  -6   2   18.18    1.41
   8   6  -2   14.98    1.24
   8   6  -2   15.12    1.21
  -8   6   2   17.12    1.11
  -8   6   2   16.40    0.98
   8   6  -2   17.26    1.23
  -8   6   2   14.28    1.11
   7  -6  -2   25.86    1.27
  -7  -6   2   23.92    1.45
  -7  -6   2   25.46    1.54
  -7  -6   2   23.82    1.44
   7  -6  -2   23.57    1.13
   7  -6  -2   23.31    1.29
  -7   6   2   20.67    1.25
  -7   6   2   23.97    1.29
   7   6  -2   24.60    1.56
  -7   6   2   22.07    1.19
   7   6  -2   24.05    1.45
  -6  -6   2   11.08    1.07
  -6  -6   2   13.45    1.14
   6  -6  -2   12.22    0.94
   6  -6  -2   12.38    0.95
  -6  -6   2   12.94    1.12
   6  -6  -2   13.55    1.08
  -6   6   2   14.56    1.03
   6   6  -2   14.66    1.25
  -6   6   2   14.91    1.08
  -6   6   2   15.03    1.08
   6   6  -2   14.16    1.14
   6   6  -2   13.72    1.20
   5  -6  -2   43.74    1.73
   5  -6  -2   40.86    1.63
   5  -6  -2   40.63    1.71
  -5  -6   2   40.26    1.90
  -5  -6   2   42.90    1.87
  -5  -6   2   42.13    1.88
  -5   6   2   40.48    1.72
  -5   6   2   36.91    1.72
  -5   6   2   40.08    1.66
   5   6  -2   40.66    1.85
   5   6  -2   41.74    1.90
   5   6  -2   37.65    1.86
  -4  -6   2    3.14    0.79
   4  -6  -2    3.15    0.68
  -4  -6   2    3.71    0.79
   4  -6  -2    3.80    0.74
  -4  -6   2    4.08    0.81
   4  -6  -2    4.29    0.69
   4   6  -2    4.74    0.80
  -4   6   2    3.56    0.62
  -4   6   2    3.39    0.70
  -4   6   2    4.41    0.72
   4   6  -2    5.84    0.85
   4   6  -2    3.41    0.80
  -3  -6   2   87.60    3.06
  -3  -6   2   83.67    3.06
   3  -6  -2   83.02    2.91
  -3  -6   2   88.07    3.01
   3  -6  -2   85.90    2.94
   3   6  -2   90.44    3.05
  -3   6   2   82.86    2.95
   3   6  -2   83.75    3.00
  -3   6   2   90.80    2.92
   3   6  -2   85.57    3.01
  -2  -6   2    8.07    0.89
  -2  -6   2    6.78    0.91
   2  -6  -2    6.65    0.80
   2  -6  -2    6.81    0.81
  -2   6   2    6.26    0.82
   2   6  -2    5.58    0.89
  -2   6   2    6.24    0.82
  -2   6   2    6.26    0.81
   2   6  -2    4.92    0.76
  -1  -6   2   27.62    1.47
   1  -6  -2   24.39    1.40
   1  -6  -2   24.88    1.40
  -1  -6   2   21.47    1.34
  -1  -6   2   24.84    1.41
   1  -6  -2   24.60    1.37
  -1   6   2   25.26    1.42
   1   6  -2   28.33    1.50
   1   6  -2   23.74    1.45
  -1   6   2   23.53    1.38
  -1   6   2   22.55    1.38
   0  -6  -2   51.51    2.06
   0  -6   2   49.90    2.05
   0  -6  -2   52.80    2.07
   0  -6   2   53.38    2.10
   0  -6   2   53.72    2.09
   0  -6  -2   52.52    2.06
   0   6  -2   49.00    2.06
   0   6   2   52.21    2.04
   0   6   2   49.87    2.04
   0   6  -2   44.48    1.99
   0   6   2   50.82    2.09
   0   6  -2   51.17    2.09
   1  -6   2    9.68    0.95
   1  -6   2    9.35    0.92
  -1  -6  -2    9.79    0.92
  -1  -6  -2    9.82    0.97
   1  -6   2    8.93    0.91
  -1   6  -2    8.50    0.92
   1   6   2    8.18    0.93
   1   6   2    9.56    0.93
  -1   6  -2    8.24    0.90
  -1   6  -2    9.15    0.91
   2  -6   2   22.40    1.32
  -2  -6  -2   20.41    1.36
   2  -6   2   18.82    1.25
   2  -6   2   20.02    1.33
  -2   6  -2   19.98    1.34
  -2   6  -2   17.98    1.28
  -2   6  -2   21.58    1.31
   2   6   2   19.71    1.39
  -3  -6  -2   18.32    1.30
  -3  -6  -2   17.77    1.29
  -3  -6  -2   16.79    1.25
   3  -6   2   16.42    1.28
   3  -6   2   17.30    1.22
  -3   6  -2   20.19    1.27
   3   6   2   15.98    1.21
  -3   6  -2   18.99    1.22
  -3   6  -2   19.81    1.24
   3   6   2   17.26    1.37
   4  -6   2   11.70    1.02
   4  -6   2   10.88    0.93
   4  -6   2   10.96    0.95
  -4  -6  -2    9.92    0.99
  -4  -6  -2   10.76    1.03
  -4  -6  -2   11.93    1.06
  -4   6  -2   14.20    1.14
  -4   6  -2   11.61    0.97
   4   6   2   12.62    1.10
   4   6   2   12.70    1.10
  -5  -6  -2   17.80    1.30
   5  -6   2   14.61    1.15
   5  -6   2   15.42    1.09
  -5  -6  -2   15.50    1.19
   5  -6   2   14.53    1.19
  -5  -6  -2   14.66    1.29
  -5   6  -2   15.12    1.13
   5   6   2   15.25    1.25
   5   6   2   14.60    1.19
  -5   6  -2   13.53    1.13
  -5   6  -2   12.98    1.05
   6  -6   2   21.00    1.22
  -6  -6  -2   19.90    1.42
   6  -6   2   21.24    1.28
  -6  -6  -2   19.37    1.42
   6  -6   2   20.69    1.32
  -6  -6  -2   21.11    1.52
   6   6   2   22.76    1.45
   6   6   2   20.60    1.47
  -6   6  -2   24.52    1.39
  -6   6  -2   21.80    1.30
  -6   6  -2   21.81    1.25
   6   6   2   22.05    1.49
  -7  -6  -2   -0.74    0.65
  -7  -6  -2    0.09    0.73
   7  -6   2   -0.80    0.56
   7  -6   2    0.65    0.58
  -7  -6  -2   -0.34    0.72
   7  -6   2    0.11    0.62
   7   6   2    0.69    0.71
  -7   6  -2    1.42    0.64
   7   6   2   -0.94    0.68
   7   6   2   -0.68    0.64
  -7   6  -2    0.46    0.59
  -7   6  -2   -0.39    0.58
  -8  -6  -2   13.34    1.14
  -8  -6  -2   12.78    1.19
   8  -6   2   13.19    1.01
   8  -6   2   11.64    0.96
   8  -6   2   13.57    1.13
  -8  -6  -2   12.54    1.18
  -8   6  -2   13.53    1.17
   8   6   2   13.21    1.19
   8   6   2   13.85    1.15
  -8   6  -2   13.03    0.98
  -8   6  -2   14.21    1.23
   9  -6   2    5.15    0.79
   9  -6   2    5.93    0.82
  -9  -6  -2    5.36    0.93
   9  -6   2    6.54    0.72
  -9  -6  -2    6.36    0.95
   9   6   2    4.80    0.85
  -9   6  -2    5.07    0.77
   9   6   2    6.83    1.01
  -9   6  -2    4.93    0.79
  -9   6  -2    6.06    0.76
 -10  -6  -2    0.43    0.76
  10  -6   2    1.01    0.64
 -10  -6  -2    1.56    0.80
  10  -6   2    0.39    0.66
  10  -6   2    0.08    0.54
  10   6   2    0.38    0.72
 -10   6  -2    0.93    0.64
  10   6   2   -0.13    0.80
 -10   6  -2    1.11    0.61
 -10   6  -2    0.23    0.67
  10   6   2    0.02    0.78
  11  -6   2    3.84    1.01
  11  -6   2    2.75    0.78
 -11  -6  -2    2.54    0.85
  11  -6   2    3.66    0.74
 -11   6  -2    3.20    0.73
  11   6   2    2.45    0.93
  11   6   2    3.51    0.83
 -11   6  -2    3.06    0.77
  12  -6   2   33.00    2.20
 -12  -6  -2   32.94    1.84
 -12  -6  -2   32.70    1.86
  12  -6   2   35.11    1.67
  12   6   2   30.37    1.94
 -12   6  -2   29.78    1.66
 -13  -6  -2    5.48    1.09
  13  -6   2    4.14    0.85
  13  -6   2    4.34    1.19
 -13   6  -2    4.81    0.86
  13   6   2    3.06    1.03
 -14  -6  -2   11.62    1.33
  14  -6   2   12.60    1.09
  14  -6   2   10.27    1.49
  14   6   2    9.75    1.27
 -14   6  -2   10.43    1.05
  15  -6   2    4.75    1.33
 -15  -6  -2    2.33    1.04
  15  -6   2    3.51    0.84
  15   6   2    3.01    1.07
 -15   6  -2    4.39    0.86
 -16  -6  -2    2.81    1.09
  16  -6   2    3.17    1.29
  16  -6   2    1.84    0.82
  16   6   2    1.16    1.02
 -16   6  -2    1.98    0.83
  17  -6   2    9.20    1.63
  17  -6   2    7.87    1.00
 -17  -6  -2    9.38    1.36
  17   6   2    7.27    1.26
 -17   6  -2    8.33    1.05
 -18  -6  -2    4.62    1.20
  18  -6   2    4.42    1.44
  18  -6   2    3.54    0.89
  18   6   2    3.47    1.16
 -18   6  -2    2.84    0.90
 -19  -7   2    3.37    1.17
  19  -7  -2    2.08    1.35
  19   7  -2    0.74    1.04
  18  -7  -2   16.44    1.94
 -18  -7   2   19.20    1.71
 -18   7   2   19.23    1.23
  18   7  -2   18.43    1.62
  17  -7  -2    8.13    1.48
 -17  -7   2    7.06    1.30
 -17   7   2    8.54    0.86
  17   7  -2    7.35    1.25
  16  -7  -2    3.46    1.27
  16  -7  -2    4.21    0.71
 -16  -7   2    4.76    1.17
 -16   7   2    5.42    0.80
  16   7  -2    2.89    1.06
 -15  -7   2   15.67    1.50
  15  -7  -2   16.62    1.77
  15  -7  -2   16.85    1.15
  15   7  -2   17.96    1.54
 -15   7   2   16.72    1.24
 -14  -7   2   21.65    1.74
  14  -7  -2   20.54    1.87
  14  -7  -2   22.47    1.27
 -14   7   2   19.65    1.32
  14   7  -2   20.48    1.71
 -13  -7   2    3.52    1.02
  13  -7  -2    3.77    1.15
  13  -7  -2    3.29    0.73
 -13   7   2    1.95    0.72
  13   7  -2    3.33    1.03
  12  -7  -2   32.40    2.11
 -12  -7   2   30.98    1.87
  12  -7  -2   33.27    1.58
  12  -7  -2   35.48    1.58
 -12  -7   2   36.93    1.95
 -12   7   2   36.39    1.64
  12   7  -2   31.74    1.98
 -12   7   2   34.08    1.65
  11  -7  -2    6.32    0.77
 -11  -7   2    6.05    1.00
  11  -7  -2    5.62    1.16
  11  -7  -2    6.32    0.82
  11   7  -2    7.02    0.99
 -11   7   2    6.55    0.85
 -11   7   2    5.61    0.79
  11   7  -2    6.11    1.10
  11   7  -2    5.22    1.07
  10  -7  -2    2.14    0.70
  10  -7  -2    3.89    0.49
 -10  -7   2    4.31    0.94
  10  -7  -2    5.99    0.82
  10  -7  -2    2.62    0.98
 -10  -7   2    4.35    0.98
  10   7  -2    3.89    0.89
  10   7  -2    2.70    0.97
 -10   7   2    1.90    0.75
  10   7  -2    1.23    0.88
 -10   7   2    2.00    0.72
 -10   7   2    3.94    0.62
   9  -7  -2   18.21    1.22
   9  -7  -2   18.84    0.99
  -9  -7   2   18.07    1.41
   9  -7  -2   17.27    1.24
  -9  -7   2   16.36    1.36
  -9   7   2   16.20    1.08
   9   7  -2   17.49    1.37
  -9   7   2   18.37    1.26
   9   7  -2   17.13    1.35
  -9   7   2   15.58    1.20
  -8  -7   2   17.49    1.41
   8  -7  -2   18.31    1.29
   8  -7  -2   16.57    1.26
   8  -7  -2   19.15    1.10
  -8  -7   2   19.24    1.48
  -8  -7   2   18.99    1.44
  -8   7   2   18.59    1.31
   8   7  -2   19.82    1.61
  -8   7   2   17.68    1.18
   8   7  -2   16.97    1.37
  -8   7   2   19.45    1.29
   7  -7  -2   10.37    0.94
   7  -7  -2    9.44    0.95
  -7  -7   2    9.67    1.11
   7  -7  -2   10.85    0.85
  -7  -7   2   10.28    1.08
  -7  -7   2    8.89    1.09
  -7   7   2   10.40    0.96
  -7   7   2    9.99    0.90
   7   7  -2   10.07    1.07
   7   7  -2   10.53    1.09
  -7   7   2   10.49    0.97
   6  -7  -2   15.55    1.11
   6  -7  -2   18.03    1.30
  -6  -7   2   18.12    1.40
  -6  -7   2   17.58    1.40
  -6  -7   2   15.74    1.35
   6  -7  -2   16.67    1.25
  -6   7   2   19.14    1.27
  -6   7   2   19.97    1.27
  -6   7   2   18.27    1.19
   6   7  -2   20.93    1.38
   6   7  -2   21.63    1.48
   5  -7  -2    3.98    0.76
  -5  -7   2    3.46    0.83
  -5  -7   2    3.92    0.85
  -5  -7   2    4.35    0.86
   5  -7  -2    4.25    0.69
   5  -7  -2    4.12    0.78
   5   7  -2    3.30    0.80
  -5   7   2    4.08    0.76
  -5   7   2    4.02    0.76
   5   7  -2    4.60    0.93
  -5   7   2    4.17    0.75
   4  -7  -2    4.50    0.78
  -4  -7   2    3.64    0.86
   4  -7  -2    4.14    0.75
  -4  -7   2    5.89    0.90
   4  -7  -2    5.24    0.84
  -4   7   2    5.28    0.82
  -4   7   2    4.64    0.80
   4   7  -2    5.12    0.92
   4   7  -2    1.37    0.63
  -3  -7   2   12.84    1.17
   3  -7  -2   16.19    1.19
  -3  -7   2   14.13    1.19
   3  -7  -2   15.52    1.14
   3   7  -2   12.63    1.15
  -3   7   2   15.94    1.24
  -3   7   2   15.95    1.22
  -3   7   2   15.45    1.18
   2  -7  -2   25.86    1.53
   2  -7  -2   25.87    1.52
  -2  -7   2   25.98    1.52
   2  -7  -2   24.85    1.49
  -2  -7   2   27.15    1.60
  -2   7   2   27.31    1.53
   2   7  -2   30.00    1.59
  -2   7   2   27.25    1.51
   2   7  -2   28.20    1.63
  -2   7   2   32.41    1.58
   1  -7  -2   23.61    1.43
  -1  -7   2   24.29    1.52
   1  -7  -2   25.76    1.51
   1  -7  -2   23.86    1.47
   1   7  -2   23.39    1.46
  -1   7   2   26.68    1.51
  -1   7   2   24.91    1.48
  -1   7   2   25.44    1.52
   1   7  -2   25.95    1.55
   0  -7   2   16.76    1.30
   0  -7  -2   14.45    1.15
   0  -7  -2   17.02    1.31
   0  -7   2   11.98    1.05
   0   7  -2   14.40    1.21
   0   7   2   15.11    1.27
   0   7  -2   15.91    1.30
   0   7  -2   12.34    1.13
   0   7   2   14.87    1.27
   0   7   2   15.32    1.29
   1  -7   2   33.22    1.69
   1  -7   2   35.29    1.76
  -1  -7  -2   33.78    1.75
   1  -7   2   32.17    1.71
   1   7   2   31.63    1.69
  -1   7  -2   34.59    1.72
  -1   7  -2   36.69    1.78
   1   7   2   34.38    1.76
  -1   7  -2   34.39    1.74
  -2  -7  -2   14.16    1.15
   2  -7   2   14.29    1.14
   2  -7   2   16.61    1.29
   2  -7   2   13.00    1.09
  -2  -7  -2   14.80    1.20
  -2   7  -2   12.04    1.08
  -2   7  -2   13.15    1.11
  -2   7  -2   14.92    1.27
   2   7   2   15.21    1.28
   2   7   2   11.76    1.15
  -3  -7  -2    5.20    0.88
   3  -7   2    4.18    0.79
  -3  -7  -2    4.91    0.90
   3  -7   2    4.57    0.77
   3  -7   2    4.96    0.83
   3   7   2    4.53    0.81
  -3   7  -2    5.19    0.82
  -3   7  -2    4.25    0.80
  -3   7  -2    4.10    0.84
   3   7   2    4.72    0.93
  -4  -7  -2   17.41    1.37
  -4  -7  -2   19.59    1.41
   4  -7   2   14.36    1.07
   4  -7   2   16.37    1.24
   4  -7   2   17.92    1.31
  -4   7  -2   18.58    1.31
  -4   7  -2   14.77    1.24
  -4   7  -2   16.00    1.22
   4   7   2   16.62    1.32
  -5  -7  -2    5.32    0.91
   5  -7   2    7.30    0.89
  -5  -7  -2    5.79    0.98
   5  -7   2    5.56    0.84
   5  -7   2    6.01    0.84
   5   7   2    4.99    0.96
  -5   7  -2    6.05    0.86
  -5   7  -2    5.95    0.87
   6  -7   2   65.98    2.46
  -6  -7  -2   66.24    2.66
   6  -7   2   64.24    2.41
   6  -7   2   64.90    2.47
  -6  -7  -2   60.73    2.62
  -6   7  -2   64.28    2.51
   6   7   2   58.85    2.53
  -6   7  -2   68.09    2.51
   6   7   2   68.31    2.66
  -6   7  -2   63.96    2.44
  -7  -7  -2   15.25    1.27
   7  -7   2   13.27    1.14
   7  -7   2   12.91    1.08
  -7  -7  -2   13.05    1.26
   7  -7   2   12.07    1.05
  -7   7  -2   13.58    1.12
   7   7   2   11.78    1.23
  -7   7  -2   12.70    1.07
   7   7   2   11.66    1.15
  -7   7  -2   12.19    1.04
   8  -7   2   15.78    1.28
   8  -7   2   11.43    0.97
  -8  -7  -2   14.08    1.27
  -8  -7  -2   12.09    1.21
   8  -7   2   11.68    1.07
  -8  -7  -2   13.30    1.25
   8   7   2   12.79    1.16
  -8   7  -2   11.81    1.02
  -8   7  -2   10.13    1.04
  -8   7  -2   11.68    1.06
   9  -7   2    4.71    0.87
  -9  -7  -2    3.96    0.98
  -9  -7  -2    5.96    1.03
   9  -7   2    4.73    0.81
  -9  -7  -2    4.82    1.02
   9  -7   2    4.35    0.75
  -9   7  -2    5.31    0.87
  -9   7  -2    4.45    0.82
  -9   7  -2    4.68    0.81
   9   7   2    4.85    0.95
  10  -7   2    2.33    0.77
 -10  -7  -2    2.72    0.91
  10  -7   2    2.55    0.82
 -10  -7  -2    4.18    1.00
 -10   7  -2    1.63    0.71
 -10   7  -2    3.81    0.83
  10   7   2    1.84    0.86
 -10   7  -2    2.88    0.76
  11  -7   2   10.68    1.09
 -11  -7  -2   12.78    1.28
 -11  -7  -2   13.11    1.28
 -11   7  -2   13.61    1.17
  11   7   2   11.63    1.19
  11   7   2   11.24    1.29
  12  -7   2    5.67    0.93
  12  -7   2    3.49    1.12
 -12   7  -2    5.08    0.92
  12   7   2    2.86    1.07
  13  -7   2    0.58    1.03
 -13  -7  -2    2.66    0.99
  13  -7   2    2.44    0.84
 -13   7  -2    1.08    0.80
  13   7   2    2.17    1.06
  14  -7   2   24.15    1.59
 -14  -7  -2   24.37    1.80
  14  -7   2   25.53    2.14
  14   7   2   22.60    1.81
 -14   7  -2   23.37    1.57
  15  -7   2    6.51    0.99
  15  -7   2    6.10    1.43
 -15  -7  -2    8.31    1.28
 -15   7  -2    6.55    1.00
  15   7   2    5.39    1.20
  16  -7   2   10.99    1.71
  16  -7   2    8.92    1.06
 -16  -7  -2   10.00    1.39
  16   7   2    8.54    1.33
 -16   7  -2    9.98    1.11
  17  -7   2   -1.13    0.80
 -17  -7  -2   -0.93    1.03
  17  -7   2    0.04    1.23
 -17   7  -2   -0.55    0.79
  17   7   2   -0.68    1.06
  18  -7   2    0.98    0.85
  18   7   2    0.55    1.12
 -18   7  -2    1.52    0.87
  18  -8  -2    0.14    1.23
 -18  -8   2    1.14    1.09
  18   8  -2    3.10    1.18
 -18   8   2    0.69    0.73
  17  -8  -2   13.42    1.79
  17  -8  -2    9.74    0.92
 -17  -8   2   10.36    1.48
  17   8  -2   10.57    1.40
 -17   8   2   10.73    1.01
  16  -8  -2    0.00    1.17
  16  -8  -2    0.71    0.70
 -16  -8   2    0.24    1.05
 -16   8   2    0.75    0.74
  16   8  -2    0.79    1.06
  15  -8  -2   10.55    1.57
 -15  -8   2   11.40    1.40
  15  -8  -2   11.91    1.02
  15   8  -2    9.76    1.35
 -15   8   2   10.48    1.05
  14  -8  -2   10.44    1.50
  14  -8  -2    9.11    0.97
 -14  -8   2    9.44    1.30
 -14   8   2   10.14    1.04
  14   8  -2   10.87    1.33
  13  -8  -2    2.03    1.10
 -13  -8   2    1.43    0.95
  13  -8  -2    1.14    0.75
  13   8  -2    1.71    1.06
 -13   8   2    2.19    0.79
 -12  -8   2    5.03    1.07
  12  -8  -2    2.94    1.15
  12  -8  -2    3.31    0.81
 -12  -8   2    3.53    0.98
 -12   8   2    4.12    0.86
  12   8  -2    6.20    1.15
 -11  -8   2   41.05    2.19
 -11  -8   2   35.22    2.03
  11  -8  -2   40.72    1.86
  11  -8  -2   44.32    2.46
 -11  -8   2   36.86    2.08
  11   8  -2   43.27    2.18
 -11   8   2   41.06    1.90
  11   8  -2   42.21    2.07
  10  -8  -2    1.96    0.56
 -10  -8   2    3.74    0.96
 -10  -8   2    2.46    0.97
  10  -8  -2    2.53    0.81
  10  -8  -2    2.35    0.77
 -10   8   2    2.71    0.79
 -10   8   2    1.78    0.80
 -10   8   2    1.64    0.66
  10   8  -2    4.08    0.93
   9  -8  -2   27.30    1.60
   9  -8  -2   29.01    1.39
  -9  -8   2   29.77    1.92
  -9  -8   2   33.05    1.84
  -9  -8   2   31.82    1.87
   9  -8  -2   29.58    1.67
  -9   8   2   28.32    1.47
   9   8  -2   31.26    1.82
  -9   8   2   31.01    1.66
  -9   8   2   27.47    1.64
   8  -8  -2    0.29    0.59
   8  -8  -2    0.81    0.74
   8  -8  -2    1.43    0.75
  -8  -8   2    0.84    0.85
  -8  -8   2   -0.26    0.85
  -8   8   2    0.21    0.69
  -8   8   2   -0.55    0.65
   8   8  -2   -0.77    0.74
  -8   8   2   -0.59    0.71
   7  -8  -2   23.59    1.31
   7  -8  -2   21.39    1.46
   7  -8  -2   21.85    1.49
  -7  -8   2   25.17    1.66
  -7  -8   2   26.50    1.69
   7   8  -2   24.74    1.66
   7   8  -2   22.79    1.56
  -7   8   2   22.78    1.48
  -7   8   2   22.50    1.51
  -7   8   2   24.24    1.42
   6  -8  -2    2.04    0.68
  -6  -8   2    1.54    0.87
   6  -8  -2    2.10    0.77
   6  -8  -2    1.00    0.73
  -6  -8   2    2.30    0.86
  -6   8   2    1.83    0.72
   6   8  -2    0.26    0.57
  -6   8   2    1.47    0.72
  -6   8   2   -0.17    0.69
   6   8  -2   -0.43    0.84
   5  -8  -2   20.54    1.38
   5  -8  -2   18.75    1.28
  -5  -8   2   20.24    1.52
   5  -8  -2   17.91    1.41
  -5  -8   2   20.60    1.52
  -5   8   2   17.96    1.33
  -5   8   2   19.94    1.44
   5   8  -2   19.84    1.56
  -4  -8   2   16.60    1.45
   4  -8  -2   17.96    1.42
   4  -8  -2   16.55    1.23
  -4  -8   2   15.90    1.34
   4  -8  -2   15.24    1.15
   4   8  -2   15.89    1.40
  -4   8   2   17.04    1.27
  -4   8   2   15.35    1.30
   4   8  -2   16.62    1.36
  -4   8   2   17.12    1.29
  -3  -8   2   18.50    1.46
  -3  -8   2   18.51    1.45
   3  -8  -2   16.01    1.22
   3  -8  -2   18.51    1.30
   3  -8  -2   17.38    1.42
  -3   8   2   18.69    1.38
   3   8  -2   19.74    1.49
  -3   8   2   16.84    1.35
   3   8  -2   19.16    1.45
  -3   8   2   18.41    1.39
  -2  -8   2   62.64    2.54
   2  -8  -2   62.08    2.49
  -2  -8   2   63.26    2.56
   2  -8  -2   62.67    2.46
  -2   8   2   59.07    2.44
  -2   8   2   62.02    2.52
   2   8  -2   64.27    2.51
  -2   8   2   58.96    2.50
   2   8  -2   64.01    2.57
   1  -8  -2    5.80    0.96
  -1  -8   2    4.43    0.90
  -1  -8   2    5.31    0.97
   1  -8  -2    5.46    0.86
  -1   8   2    6.65    0.96
   1   8  -2    5.82    0.93
   1   8  -2    4.13    0.91
  -1   8   2    6.08    0.96
   0  -8  -2   19.71    1.46
   0  -8   2   23.49    1.50
   0   8  -2   17.68    1.42
   0   8   2   15.32    1.30
   0   8   2   17.16    1.42
   0   8  -2   16.94    1.41
   1  -8   2    7.50    1.01
  -1  -8  -2    8.65    1.01
  -1  -8  -2    7.90    1.03
   1  -8   2    8.43    0.92
  -1   8  -2    5.99    0.93
   1   8   2    4.47    0.90
  -1   8  -2    6.04    0.96
   1   8   2    5.96    1.00
   2  -8   2   23.57    1.55
   2  -8   2   23.21    1.44
  -2  -8  -2   25.77    1.62
  -2  -8  -2   23.05    1.56
  -2   8  -2   23.57    1.51
  -2   8  -2   24.39    1.56
   2   8   2   23.80    1.58
  -2   8  -2   22.62    1.53
   2   8   2   26.13    1.65
  -3  -8  -2  130.20    4.43
  -3  -8  -2  135.57    4.52
   3  -8   2  121.98    4.35
   3  -8   2  129.56    4.33
   3  -8   2  135.63    4.37
  -3   8  -2  130.81    4.44
   3   8   2  134.83    4.50
  -3   8  -2  132.56    4.44
  -3   8  -2  132.39    4.33
   3   8   2  137.90    4.48
   4  -8   2    5.21    0.92
   4  -8   2    5.82    0.91
  -4  -8  -2    6.67    1.01
  -4  -8  -2    5.55    0.99
   4   8   2    3.69    0.98
   4   8   2    4.17    0.93
  -4   8  -2    4.94    0.89
  -4   8  -2    5.73    0.92
  -4   8  -2    5.22    0.91
   5  -8   2   41.44    1.98
  -5  -8  -2   40.50    2.11
   5  -8   2   39.33    1.88
  -5  -8  -2   37.90    2.04
  -5  -8  -2   43.07    2.07
   5   8   2   41.71    2.12
   5   8   2   38.54    2.03
  -5   8  -2   38.73    1.89
  -5   8  -2   40.30    1.99
   6  -8   2   14.72    1.25
  -6  -8  -2   14.19    1.32
  -6  -8  -2   15.25    1.35
   6  -8   2   14.15    1.20
   6  -8   2   15.30    1.23
  -6   8  -2   17.87    1.34
  -6   8  -2   16.69    1.32
   6   8   2   15.53    1.41
   6   8   2   14.59    1.27
  -7  -8  -2    3.33    1.00
   7  -8   2    4.27    0.86
   7  -8   2    4.82    0.85
   7  -8   2    4.01    0.90
  -7  -8  -2    4.17    1.01
  -7   8  -2    3.95    0.86
  -7   8  -2    4.85    0.87
   7   8   2    5.14    1.09
  -8  -8  -2    3.04    0.98
   8  -8   2    2.51    0.87
   8  -8   2    2.03    0.83
  -8  -8  -2    3.12    1.00
  -8   8  -2    3.16    0.88
   8   8   2    3.58    1.04
   8   8   2    0.71    0.73
  -8   8  -2    2.65    0.82
   9  -8   2    3.49    0.79
   9  -8   2    2.08    0.85
  -9  -8  -2    2.83    1.00
  -9  -8  -2    4.09    1.00
  -9   8  -2    2.10    0.80
   9   8   2    3.05    0.93
   9   8   2    2.23    0.89
  -9   8  -2    3.70    0.88
 -10  -8  -2    4.08    1.06
 -10  -8  -2    3.88    1.05
  10  -8   2    3.85    0.91
 -10   8  -2    2.70    0.89
  10   8   2    3.28    0.95
  10   8   2    5.14    1.01
  11  -8   2    5.52    0.96
 -11  -8  -2    6.15    1.20
 -11  -8  -2    5.10    1.08
  11   8   2    4.69    1.07
 -11   8  -2    5.91    0.99
  12  -8   2   10.51    1.14
 -12  -8  -2   10.82    1.35
  12   8   2   10.04    1.29
 -12   8  -2   10.26    1.13
  13  -8   2   18.98    1.47
 -13  -8  -2   18.78    1.63
  13  -8   2   16.19    1.76
 -13   8  -2   17.69    1.45
  13   8   2   14.12    1.57
  14  -8   2    6.31    1.04
 -14  -8  -2    7.65    1.24
  14  -8   2    3.93    1.28
 -14   8  -2    6.58    1.04
  14   8   2    5.75    1.29
 -15  -8  -2    0.51    1.04
  15  -8   2    0.87    1.16
  15  -8   2   -0.01    0.85
 -15   8  -2    0.04    0.84
  15   8   2    1.64    1.13
  16  -8   2    1.46    0.93
 -16  -8  -2    2.41    1.11
  16  -8   2    0.92    1.25
  16   8   2    2.44    1.16
 -16   8  -2    1.62    0.90
 -17  -8  -2    0.80    1.12
  17  -8   2    1.14    0.89
  17  -8   2    2.75    1.41
 -17   8  -2    0.99    0.89
  17   8   2    1.77    1.18
 -17  -9   2    5.92    1.35
  17  -9  -2    8.76    1.66
  17  -9  -2    7.65    0.96
 -17   9   2    6.74    1.00
  17   9  -2    6.98    1.36
  16  -9  -2    2.33    1.33
  16  -9  -2    2.55    0.84
 -16  -9   2   -0.63    1.03
  16   9  -2    3.07    1.21
 -16   9   2    2.36    0.88
  15  -9  -2    1.16    1.19
 -15  -9   2    1.82    1.05
  15  -9  -2    3.28    0.88
 -15   9   2    3.18    0.86
  15   9  -2    2.40    1.18
  14  -9  -2   -0.45    1.11
  14  -9  -2   -0.21    0.78
 -14  -9   2   -1.04    0.93
 -14   9   2    0.33    0.77
  14   9  -2   -0.68    1.06
 -13  -9   2   18.37    1.60
  13  -9  -2   16.17    1.37
  13  -9  -2   16.25    1.72
 -13   9   2   13.97    1.24
  13   9  -2   14.87    1.55
  12  -9  -2    3.86    0.90
  12  -9  -2    3.28    1.21
 -12  -9   2    4.20    1.12
  12   9  -2    4.67    1.15
 -12   9   2    3.04    0.87
 -11  -9   2   18.47    1.57
  11  -9  -2   19.91    1.43
 -11  -9   2   19.05    1.64
 -11  -9   2   19.61    1.60
 -11   9   2   16.90    1.42
  11   9  -2   15.93    1.49
 -10  -9   2    1.47    1.05
  10  -9  -2    0.06    0.79
 -10  -9   2    0.14    0.94
  10   9  -2    0.01    0.89
 -10   9   2    0.28    0.78
  10   9  -2    0.56    0.88
  -9  -9   2   10.22    1.28
   9  -9  -2   10.59    1.13
  -9  -9   2   10.47    1.35
  -9   9   2   10.83    1.02
   9   9  -2   10.16    1.30
  -9   9   2   10.18    1.13
   9   9  -2    8.44    1.14
   8  -9  -2    0.97    0.82
   8  -9  -2    1.99    0.86
  -8  -9   2    2.57    1.02
   8  -9  -2    1.26    0.69
  -8  -9   2    3.90    1.02
   8   9  -2   -0.40    0.55
   8   9  -2    0.92    1.01
  -8   9   2    1.41    0.84
  -8   9   2    1.27    0.84
  -8   9   2    1.90    0.81
   7  -9  -2   -0.70    0.83
   7  -9  -2    0.13    0.81
   7  -9  -2   -0.19    0.70
  -7  -9   2    2.94    1.02
  -7  -9   2   -0.12    0.91
  -7   9   2    0.43    0.66
  -7   9   2    0.19    0.83
   7   9  -2   -0.41    0.98
   7   9  -2    1.22    0.80
  -7   9   2    0.68    0.78
  -6  -9   2    8.95    1.22
  -6  -9   2    8.47    1.18
   6  -9  -2   10.53    1.11
   6  -9  -2   10.27    1.10
  -6   9   2    8.43    1.07
   6   9  -2    8.46    1.15
   6   9  -2    6.31    1.16
  -6   9   2    8.83    1.02
   5  -9  -2   25.29    1.68
   5  -9  -2   25.29    1.51
  -5  -9   2   17.54    1.54
  -5  -9   2   24.10    1.75
  -5   9   2   26.06    1.63
  -5   9   2   25.43    1.58
   5   9  -2   23.46    1.67
   5   9  -2   24.63    1.75
   4  -9  -2    3.32    0.90
   4  -9  -2    2.04    0.82
  -4  -9   2    0.46    0.89
  -4  -9   2    1.84    0.94
  -4   9   2    2.04    0.84
  -4   9   2    1.31    0.85
   4   9  -2    0.89    0.88
  -4   9   2    1.97    0.86
   4   9  -2    1.20    0.96
  -3  -9   2   37.75    2.02
   3  -9  -2   35.11    1.86
  -3  -9   2   36.90    2.04
  -3   9   2   42.91    1.98
   3   9  -2   40.82    2.10
  -3   9   2   39.43    1.99
   3   9  -2   39.89    2.06
  -2  -9   2    1.49    0.90
   2  -9  -2    2.72    0.89
  -2  -9   2    2.61    0.92
   2  -9  -2    1.83    0.79
   2   9  -2    2.73    0.94
   2   9  -2    2.83    0.92
  -2   9   2    2.01    0.87
  -2   9   2    2.33    0.87
   1  -9  -2   68.46    2.83
  -1  -9   2   72.91    2.88
  -1  -9   2   71.85    2.88
  -1   9   2   68.75    2.83
   1   9  -2   72.58    2.87
  -1   9   2   71.74    2.90
   1   9  -2   73.79    2.89
   0  -9   2   13.94    1.30
   0  -9  -2   13.23    1.26
   0  -9  -2   10.91    1.16
   0  -9   2   12.31    1.20
   0   9   2   11.94    1.22
   0   9   2   12.12    1.24
   0   9  -2   11.87    1.24
   0   9  -2   11.42    1.22
  -1  -9  -2   30.66    1.86
   1  -9   2   35.06    1.90
  -1  -9  -2   32.12    1.89
   1   9   2   36.83    1.92
  -1   9  -2   34.62    1.93
  -1   9  -2   32.14    1.84
   1   9   2   34.24    1.94
  -2  -9  -2    5.39    1.05
   2  -9   2    6.24    1.03
   2  -9   2    5.28    0.87
  -2  -9  -2    4.77    1.00
  -2   9  -2    4.44    0.96
  -2   9  -2    7.46    1.08
   2   9   2    4.27    0.99
   2   9   2    7.03    1.12
   3  -9   2   28.18    1.64
  -3  -9  -2   26.52    1.76
   3  -9   2   25.16    1.59
  -3  -9  -2   24.25    1.64
  -3   9  -2   27.10    1.64
   3   9   2   24.94    1.74
   3   9   2   25.80    1.81
  -3   9  -2   28.75    1.73
   4  -9   2   26.09    1.62
  -4  -9  -2   24.20    1.73
  -4  -9  -2   26.46    1.75
  -4   9  -2   24.88    1.64
   4   9   2   24.61    1.77
   4   9   2   24.92    1.82
  -4   9  -2   27.40    1.70
  -4   9  -2   25.13    1.65
  -5  -9  -2    6.80    1.10
  -5  -9  -2    4.56    1.06
   5  -9   2    6.61    0.98
   5  -9   2    7.02    1.04
  -5  -9  -2    5.33    1.13
  -5   9  -2    6.01    0.98
   5   9   2    7.00    1.18
  -5   9  -2    4.75    0.95
   5   9   2    6.43    1.08
   6  -9   2   12.18    1.19
  -6  -9  -2   10.37    1.26
   6  -9   2   13.96    1.23
  -6  -9  -2   13.17    1.35
   6  -9   2   12.33    1.14
   6   9   2   12.80    1.30
  -6   9  -2   13.26    1.20
  -6   9  -2   11.97    1.20
   6   9   2   10.08    1.31
   7  -9   2    4.58    0.96
   7  -9   2    3.87    0.95
  -7  -9  -2    3.93    1.08
   7  -9   2    3.44    0.86
  -7  -9  -2    4.21    1.10
   7   9   2    2.80    0.97
  -7   9  -2    4.26    0.92
   7   9   2    2.44    1.06
  -7   9  -2    3.08    0.90
   8  -9   2    1.11    0.86
  -8  -9  -2   -0.39    0.94
  -8  -9  -2    1.56    1.00
   8  -9   2    1.26    0.77
  -8   9  -2    1.79    0.84
  -8   9  -2    1.50    0.85
   8   9   2    0.57    1.04
   8   9   2    2.25    0.92
   9  -9   2    0.78    0.91
  -9  -9  -2    2.12    1.04
  -9  -9  -2    4.53    1.13
   9   9   2    1.62    0.71
   9   9   2    2.50    1.09
  -9   9  -2    2.60    0.91
 -10  -9  -2    8.77    1.26
 -10  -9  -2    8.04    1.30
  10  -9   2    4.83    1.03
  10   9   2    6.57    1.20
 -10   9  -2    8.55    1.13
 -11  -9  -2    6.32    1.21
  11  -9   2    5.87    1.08
 -11  -9  -2    5.20    1.25
  11   9   2    6.17    1.17
 -11   9  -2    6.59    1.08
  12  -9   2   11.64    1.25
 -12  -9  -2   12.88    1.51
  12   9   2    9.72    1.37
 -12   9  -2   11.17    1.24
  13  -9   2    4.00    1.25
  13  -9   2    1.37    0.94
 -13  -9  -2    2.68    1.13
  13   9   2    2.55    1.12
 -13   9  -2    2.34    0.94
  14  -9   2    7.95    1.53
 -14  -9  -2    7.47    1.33
  14  -9   2    9.58    1.20
 -14   9  -2   10.41    1.22
  14   9   2    9.56    1.46
 -15  -9  -2    7.27    1.37
  15  -9   2    7.66    1.15
  15  -9   2    5.54    1.47
  15   9   2    8.48    1.45
 -15   9  -2    8.20    1.16
 -16  -9  -2   -1.21    1.04
  16  -9   2    2.75    1.37
  16  -9   2    0.34    0.94
 -16   9  -2    2.22    0.95
  16   9   2    0.22    1.15
  17 -10  -2    6.15    1.01
 -17  10   2    6.63    1.07
  17  10  -2    5.29    1.37
  16 -10  -2    2.17    0.93
  16 -10  -2    5.96    1.53
 -16 -10   2    3.04    1.22
  16  10  -2    2.95    1.28
 -16  10   2    5.05    1.01
  15 -10  -2    6.14    1.48
 -15 -10   2    4.62    1.23
  15 -10  -2    5.58    1.03
 -15  10   2    4.30    1.00
  15  10  -2    3.49    1.29
  14 -10  -2    2.36    0.92
 -14 -10   2    2.32    1.18
  14 -10  -2    3.50    1.32
 -14  10   2    3.66    0.97
  14  10  -2    3.50    1.23
  13 -10  -2    3.38    1.30
 -13 -10   2    2.84    1.15
  13 -10  -2    3.19    0.96
 -13  10   2    3.16    0.97
  13  10  -2    3.08    1.15
  12 -10  -2    6.02    1.34
  12 -10  -2    4.09    1.00
 -12 -10   2    5.65    1.32
 -12  10   2    5.30    1.03
  12  10  -2    5.56    1.23
 -11 -10   2    1.97    1.16
 -11 -10   2    3.34    1.09
  11 -10  -2    4.06    0.99
 -11  10   2    5.10    1.02
  11  10  -2    5.26    1.19
 -10 -10   2   14.71    1.56
  10 -10  -2   14.41    1.31
 -10 -10   2   13.44    1.49
  10  10  -2   11.98    1.48
 -10  10   2   12.83    1.30
   9 -10  -2    4.17    1.01
  -9 -10   2    4.96    1.16
  -9 -10   2    3.56    1.17
  -9  10   2    6.69    1.06
   9  10  -2    5.31    1.06
   9  10  -2    3.17    1.17
  -8 -10   2   49.06    2.47
  -8 -10   2   45.92    2.46
   8 -10  -2   48.12    2.27
   8  10  -2   49.27    2.42
  -8  10   2   51.10    2.18
  -8  10   2   48.65    2.28
   8  10  -2   42.52    2.44
  -7 -10   2    3.49    1.16
   7 -10  -2    5.56    1.03
   7 -10  -2    5.23    0.93
  -7 -10   2    5.83    1.19
  -7  10   2    4.12    0.90
  -7  10   2    6.02    1.01
   7  10  -2    3.37    1.07
   7  10  -2    4.06    1.17
   6 -10  -2  100.25    3.55
   6 -10  -2  101.50    3.65
  -6 -10   2   96.70    3.81
   6 -10  -2   97.60    3.61
  -6 -10   2  102.16    3.79
  -6  10   2  102.32    3.58
   6  10  -2   99.64    3.82
   6  10  -2   99.12    3.80
  -6  10   2   99.08    3.71
  -5 -10   2    5.98    1.18
   5 -10  -2    5.46    0.94
  -5 -10   2    5.51    1.16
  -5  10   2    5.23    1.03
   5  10  -2    5.68    1.20
   5  10  -2    4.70    1.07
  -5  10   2    4.99    1.07
   4 -10  -2   14.00    1.30
  -4 -10   2   13.21    1.45
  -4 -10   2   18.02    1.53
  -4  10   2   16.91    1.47
  -4  10   2   12.69    1.30
   4  10  -2   13.58    1.47
  -4  10   2   14.37    1.38
   4  10  -2   16.75    1.53
  -3 -10   2    1.85    1.01
  -3 -10   2    1.52    0.99
   3 -10  -2   -0.22    0.69
   3 -10  -2    2.86    0.90
  -3  10   2    0.79    0.91
  -3  10   2    1.48    0.93
   3  10  -2    1.88    1.03
   3  10  -2    0.65    0.92
  -2 -10   2   12.39    1.37
  -2 -10   2   10.94    1.32
   2 -10  -2   12.74    1.37
  -2  10   2   12.35    1.33
   2  10  -2   13.46    1.40
   2  10  -2   13.73    1.41
  -2  10   2   11.28    1.32
  -1 -10   2    0.63    0.96
   1 -10  -2    0.07    0.91
   1 -10  -2    0.67    0.82
  -1 -10   2    1.51    0.93
  -1  10   2    0.00    0.88
   1  10  -2    0.72    0.92
   1  10  -2    1.16    0.95
  -1  10   2   -0.13    0.90
   0 -10   2   49.38    2.39
   0 -10   2   50.65    2.37
   0 -10  -2   49.08    2.37
   0 -10  -2   48.43    2.35
   0  10  -2   49.70    2.38
   0  10   2   49.74    2.42
   0  10   2   50.30    2.39
   0  10  -2   55.26    2.47
   1 -10   2    1.08    0.94
  -1 -10  -2    1.83    0.93
  -1 -10  -2    2.03    0.98
   1 -10   2    2.76    0.91
   1  10   2    2.86    1.05
  -1  10  -2    1.76    0.94
  -1  10  -2    1.85    0.93
   1  10   2    0.57    0.92
   2 -10   2   26.87    1.80
  -2 -10  -2   22.97    1.80
  -2 -10  -2   28.49    1.85
  -2  10  -2   32.06    1.88
  -2  10  -2   29.04    1.78
   2  10   2   29.33    1.94
   2  10   2   27.78    1.87
  -3 -10  -2    0.39    0.95
   3 -10   2    1.60    0.92
  -3 -10  -2    0.79    0.94
   3 -10   2    2.16    0.79
  -3  10  -2    2.01    0.95
  -3  10  -2    1.85    0.93
   3  10   2    0.76    0.92
   3  10   2    1.08    1.05
   4 -10   2    0.14    0.82
  -4 -10  -2    1.06    0.98
  -4 -10  -2   -0.42    0.89
  -4  10  -2    0.51    0.88
   4  10   2    0.18    0.92
   4  10   2   -1.08    0.99
  -4  10  -2    0.31    0.90
   5 -10   2    1.87    0.89
  -5 -10  -2    0.44    0.99
  -5 -10  -2    1.79    0.98
   5  10   2    3.68    1.15
  -5  10  -2    3.35    0.95
   5  10   2    1.41    0.97
  -5  10  -2    3.45    0.96
  -5  10  -2    3.76    0.97
  -6 -10  -2    1.53    1.01
   6 -10   2    2.46    0.91
  -6 -10  -2    2.76    1.10
   6 -10   2    3.06    0.93
  -6  10  -2    3.85    0.92
  -6  10  -2    2.04    0.95
   6  10   2    1.32    0.99
   6  10   2    2.29    1.12
  -7 -10  -2   11.66    1.45
   7 -10   2   10.93    1.31
  -7 -10  -2   15.68    1.54
   7  10   2   15.68    1.49
  -7  10  -2   13.95    1.28
  -7  10  -2   15.87    1.35
   7  10   2   15.03    1.55
  -8 -10  -2    4.11    1.15
  -8 -10  -2    1.34    1.08
   8 -10   2    2.32    1.00
  -8  10  -2    1.29    0.85
   8  10   2    3.24    1.16
   8  10   2    2.56    1.04
  -9 -10  -2   17.15    1.67
   9 -10   2   20.31    1.66
  -9 -10  -2   16.89    1.63
  -9  10  -2   18.07    1.59
   9  10   2   18.67    1.73
   9  10   2   19.72    1.66
 -10 -10  -2   20.65    1.80
  10 -10   2   20.99    1.69
 -10 -10  -2   21.79    1.79
 -10  10  -2   19.18    1.68
  10  10   2   17.06    1.67
 -11 -10  -2    5.60    1.33
  11 -10   2    6.64    1.20
  11  10   2    6.64    1.29
 -11  10  -2    5.74    1.12
  12 -10   2   10.68    1.28
 -12 -10  -2   10.77    1.55
 -12  10  -2   10.28    1.26
  12  10   2    8.17    1.38
 -13 -10  -2    3.12    1.25
  13 -10   2    3.72    1.07
  13  10   2    3.33    1.19
 -13  10  -2    2.84    1.02
  14 -10   2    5.40    1.46
  14 -10   2    7.30    1.19
 -14 -10  -2    4.42    1.31
 -14  10  -2    7.34    1.18
  14  10   2    9.13    1.46
  15 -10   2    7.38    1.22
  15 -10   2    7.89    1.61
 -15 -10  -2    8.84    1.49
 -15  10  -2    9.15    1.26
  15  10   2    7.65    1.46
  16 -11  -2    5.70    1.10
  16  11  -2    5.89    1.50
 -16  11   2    6.44    1.14
  15 -11  -2    2.82    1.42
  15 -11  -2    3.42    1.07
 -15 -11   2    2.74    1.26
  15  11  -2    2.92    1.30
 -15  11   2    3.11    1.05
  14 -11  -2   20.27    1.66
 -14 -11   2   20.06    1.91
  14 -11  -2   16.61    1.96
  14  11  -2   14.75    1.70
 -14  11   2   16.38    1.49
  13 -11  -2    7.20    1.51
  13 -11  -2    5.35    1.12
 -13 -11   2    4.96    1.36
 -13  11   2    4.77    1.10
  13  11  -2    5.21    1.27
  12 -11  -2   31.07    1.92
 -12 -11   2   29.35    2.24
 -12  11   2   32.97    1.96
  12  11  -2   30.19    2.17
  11 -11  -2    0.06    0.96
 -11 -11   2   -0.74    1.14
  11  11  -2    2.56    1.17
 -11  11   2    0.59    0.97
 -10 -11   2   14.91    1.63
 -10 -11   2   13.92    1.65
  10 -11  -2   17.49    1.49
  10  11  -2   16.89    1.71
 -10  11   2   17.34    1.49
   9 -11  -2    2.65    1.02
  -9 -11   2    4.00    1.25
  -9 -11   2    4.08    1.20
  -9  11   2    5.61    1.11
   9  11  -2    4.96    1.27
   9  11  -2    3.83    1.12
  -8 -11   2    1.88    1.13
   8 -11  -2    2.40    1.01
  -8 -11   2    0.86    1.10
   8  11  -2    0.31    0.98
   8  11  -2    1.72    1.17
  -8  11   2    1.64    0.93
  -7 -11   2    3.54    1.18
  -7 -11   2    6.62    1.30
   7 -11  -2    6.56    1.16
  -7  11   2    7.73    1.11
   7  11  -2    6.89    1.32
  -7  11   2    7.80    1.17
   7  11  -2    4.99    1.20
   6 -11  -2   31.60    1.95
   6 -11  -2   30.93    1.85
  -6 -11   2   33.38    2.12
  -6 -11   2   31.46    2.12
   6  11  -2   32.00    2.08
  -6  11   2   31.63    1.90
  -6  11   2   35.22    1.95
   6  11  -2   30.67    2.13
  -5 -11   2   12.01    1.46
   5 -11  -2   13.45    1.30
   5 -11  -2   13.39    1.29
  -5 -11   2   14.60    1.52
  -5  11   2   11.98    1.37
  -5  11   2   12.95    1.35
   5  11  -2   12.11    1.45
   5  11  -2   11.98    1.49
  -4 -11   2   69.30    3.01
   4 -11  -2   66.92    2.83
  -4 -11   2   71.25    3.07
   4 -11  -2   61.58    2.77
   4  11  -2   69.84    3.06
  -4  11   2   69.56    2.85
   4  11  -2   71.66    3.07
  -4  11   2   68.00    2.96
  -3 -11   2   11.97    1.41
  -3 -11   2   10.64    1.37
   3 -11  -2   11.12    1.32
  -3  11   2    9.48    1.27
   3  11  -2   10.79    1.37
   3  11  -2    9.34    1.36
  -3  11   2    9.23    1.28
   2 -11  -2   31.40    1.92
  -2 -11   2   28.71    1.99
   2 -11  -2   30.86    1.99
  -2 -11   2   28.02    1.92
  -2  11   2   31.60    2.00
   2  11  -2   32.04    2.07
   2  11  -2   36.41    2.14
  -2  11   2   30.97    1.96
  -1 -11   2    3.67    1.11
   1 -11  -2    2.97    1.02
  -1 -11   2    2.01    1.00
   1 -11  -2    3.80    1.08
  -1  11   2    3.81    1.11
   1  11  -2    2.40    1.08
   1  11  -2    2.58    1.05
  -1  11   2   -0.21    0.95
   0 -11  -2   56.10    2.61
   0 -11   2   53.53    2.62
   0 -11   2   57.89    2.67
   0 -11  -2   55.64    2.66
   0  11   2   53.96    2.64
   0  11   2   56.40    2.70
   0  11  -2   61.79    2.76
   0  11  -2   56.85    2.66
   1 -11   2    2.80    1.02
  -1 -11  -2   -1.14    0.93
   1 -11   2    0.42    0.97
  -1 -11  -2   -0.45    0.90
  -1  11  -2    0.22    0.97
   1  11   2    1.64    1.02
   1  11   2   -0.72    1.01
  -2 -11  -2    2.22    1.09
   2 -11   2    3.82    1.10
   2 -11   2    3.95    1.04
  -2 -11  -2    2.83    1.05
  -2  11  -2    6.06    1.13
  -2  11  -2    2.16    1.04
   2  11   2    1.93    1.04
   2  11   2    3.44    1.20
  -3 -11  -2   21.11    1.80
   3 -11   2   26.54    1.86
  -3 -11  -2   19.67    1.68
  -3  11  -2   23.33    1.77
   3  11   2   20.44    1.80
  -3  11  -2   22.10    1.77
   3  11   2   19.19    1.73
  -4 -11  -2    9.73    1.37
  -4 -11  -2   11.39    1.39
   4 -11   2   10.86    1.29
   4 -11   2   12.10    1.27
   4  11   2    8.07    1.33
   4  11   2   10.02    1.45
  -4  11  -2    9.39    1.28
  -4  11  -2    9.78    1.32
  -5 -11  -2    1.67    1.04
   5 -11   2    3.01    0.95
  -5 -11  -2    2.95    1.12
   5 -11   2    2.85    0.96
   5  11   2    0.22    1.00
  -5  11  -2    2.03    1.03
  -5  11  -2    1.97    1.04
   5  11   2    2.76    1.18
   6 -11   2   40.53    2.17
  -6 -11  -2   44.37    2.53
  -6 -11  -2   42.10    2.34
   6  11   2   39.57    2.35
  -6  11  -2   41.91    2.19
   6  11   2   44.45    2.47
  -6  11  -2   42.90    2.25
  -7 -11  -2    2.17    1.15
   7 -11   2    3.13    1.07
  -7 -11  -2    2.08    1.19
   7  11   2    1.50    1.07
   7  11   2    3.51    1.25
  -7  11  -2    2.46    0.95
  -8 -11  -2   72.91    3.24
   8 -11   2   64.90    2.90
  -8 -11  -2   72.39    3.19
  -8  11  -2   63.18    2.89
   8  11   2   70.18    3.17
   8  11   2   66.33    3.13
   9 -11   2    8.41    1.24
  -9 -11  -2    6.43    1.37
  -9 -11  -2    6.30    1.36
  -9  11  -2    5.62    1.15
   9  11   2    5.69    1.24
   9  11   2    5.86    1.37
 -10 -11  -2    6.12    1.34
 -10 -11  -2    5.02    1.37
  10 -11   2    6.48    1.22
  10  11   2    3.59    1.31
 -10  11  -2    5.59    1.16
 -11 -11  -2   10.65    1.59
  11 -11   2   12.94    1.43
 -11  11  -2   13.84    1.45
  11  11   2   10.01    1.52
 -12 -11  -2    1.42    1.20
  12 -11   2    1.82    1.07
 -12  11  -2    0.20    0.98
  12  11   2    0.43    1.15
 -13 -11  -2    5.36    1.41
  13 -11   2    6.06    1.22
  13  11   2    3.32    1.28
 -13  11  -2    4.19    1.13
 -14 -11  -2    5.31    1.41
  14 -11   2    3.02    1.44
  14 -11   2    2.99    1.11
  14  11   2    4.65    1.31
 -14  11  -2    4.06    1.13
  14 -12  -2    5.54    1.61
  14 -12  -2    7.68    1.25
 -14 -12   2    7.12    1.51
  14  12  -2    8.16    1.49
 -14  12   2    8.57    1.28
 -13 -12   2    8.28    1.57
  13 -12  -2    5.96    1.25
  13 -12  -2    7.96    1.63
 -13  12   2    6.37    1.25
  13  12  -2    6.74    1.45
 -12 -12   2   12.75    1.67
  12 -12  -2   11.35    1.39
  12  12  -2    8.53    1.52
 -12  12   2    8.76    1.29
  11 -12  -2    3.50    1.12
 -11 -12   2    1.23    1.24
 -11  12   2    3.01    1.09
  11  12  -2    0.50    1.21
 -10 -12   2    6.78    1.38
 -10 -12   2    5.61    1.40
  10 -12  -2    5.31    1.22
 -10  12   2    5.06    1.19
  10  12  -2    4.49    1.37
  -9 -12   2    2.04    1.23
   9 -12  -2    3.47    1.17
  -9 -12   2    4.16    1.31
   9  12  -2    3.80    1.33
   9  12  -2    3.40    1.18
  -9  12   2    4.17    1.12
  -8 -12   2    5.23    1.33
  -8 -12   2    5.26    1.27
   8 -12  -2    2.62    1.13
   8  12  -2    5.68    1.28
  -8  12   2    5.00    1.11
   8  12  -2    5.00    1.36
  -7 -12   2    1.70    1.15
  -7 -12   2    0.05    1.09
   7 -12  -2    0.83    1.06
  -7  12   2   -0.53    0.89
   7  12  -2   -0.59    1.15
   7  12  -2   -0.89    1.00
   6 -12  -2   12.07    1.39
  -6 -12   2   13.50    1.57
  -6 -12   2   12.05    1.56
   6  12  -2   12.28    1.56
  -6  12   2   10.65    1.36
  -6  12   2   13.07    1.41
   6  12  -2   12.49    1.52
   5 -12  -2    0.23    0.90
  -5 -12   2    0.22    1.05
  -5 -12   2   -0.99    1.06
  -5  12   2    0.92    1.06
   5  12  -2    1.66    1.20
   5  12  -2   -0.52    0.99
  -5  12   2    0.69    1.01
  -4 -12   2    7.39    1.35
   4 -12  -2    8.20    1.26
  -4 -12   2    8.65    1.44
  -4  12   2    9.12    1.31
   4  12  -2   10.01    1.46
  -4  12   2    8.28    1.32
   4  12  -2   10.05    1.42
   3 -12  -2   22.70    1.67
   3 -12  -2   21.67    1.84
  -3 -12   2   18.67    1.77
  -3 -12   2   21.19    1.81
  -3  12   2   22.05    1.85
   3  12  -2   17.15    1.71
  -3  12   2   20.51    1.71
   3  12  -2   15.93    1.71
  -2 -12   2    5.04    1.28
   2 -12  -2    4.83    1.16
  -2 -12   2    7.62    1.32
   2 -12  -2    5.88    1.27
   2  12  -2    7.96    1.36
  -2  12   2    6.40    1.25
  -2  12   2    5.38    1.21
   2  12  -2    7.17    1.29
  -1 -12   2   16.87    1.63
   1 -12  -2   16.02    1.64
  -1 -12   2   17.90    1.70
   1 -12  -2   14.88    1.51
   1  12  -2   16.06    1.63
   1  12  -2   15.50    1.62
  -1  12   2   16.32    1.63
  -1  12   2   19.60    1.70
   0 -12  -2    3.97    1.17
   0 -12   2    3.16    1.19
   0 -12   2    4.04    1.15
   0 -12  -2    4.81    1.16
   0  12   2    1.32    1.07
   0  12  -2    0.90    1.10
   0  12   2    3.69    1.21
   0  12  -2    1.52    1.10
  -1 -12  -2    7.45    1.35
   1 -12   2    8.47    1.36
   1 -12   2    8.04    1.30
  -1 -12  -2    7.20    1.25
   1  12   2    6.82    1.37
   1  12   2    7.48    1.31
  -1  12  -2    6.39    1.28
  -1  12  -2    4.49    1.24
  -2 -12  -2    7.97    1.29
   2 -12   2    4.53    1.24
  -2 -12  -2    8.04    1.39
   2 -12   2    5.26    1.19
   2  12   2    9.63    1.38
   2  12   2    5.82    1.31
  -2  12  -2   10.20    1.36
  -2  12  -2    5.92    1.26
   3 -12   2   14.43    1.57
   3 -12   2   17.88    1.55
  -3 -12  -2   17.59    1.71
  -3 -12  -2   15.76    1.61
   3  12   2   17.43    1.66
  -3  12  -2   13.89    1.53
   3  12   2   15.10    1.68
  -3  12  -2   14.45    1.54
   4 -12   2    9.93    1.37
  -4 -12  -2   10.49    1.45
  -4 -12  -2    9.64    1.37
   4  12   2    8.44    1.40
  -4  12  -2    7.60    1.33
   4  12   2    9.01    1.44
  -4  12  -2    5.70    1.26
  -5 -12  -2    9.48    1.44
   5 -12   2   10.00    1.33
  -5 -12  -2    9.58    1.45
   5  12   2    9.88    1.51
  -5  12  -2    9.75    1.37
  -5  12  -2   10.03    1.36
   5  12   2    9.83    1.41
  -6 -12  -2    6.28    1.33
   6 -12   2    5.67    1.19
  -6 -12  -2    6.06    1.39
   6  12   2    6.90    1.33
   6  12   2    6.80    1.41
  -6  12  -2    5.05    1.22
  -7 -12  -2    1.35    1.21
   7 -12   2    0.09    1.01
  -7 -12  -2    0.44    1.13
  -7  12  -2   -0.03    0.96
   7  12   2    0.79    1.11
   7  12   2   -0.19    1.19
  -8 -12  -2    3.15    1.27
   8 -12   2    1.31    1.10
  -8 -12  -2    1.49    1.25
  -8  12  -2    0.41    0.97
   8  12   2    2.40    1.18
   8  12   2    1.90    1.27
   9 -12   2   50.67    2.61
  -9 -12  -2   49.91    2.81
  -9 -12  -2   57.88    2.99
   9  12   2   53.29    2.88
  -9  12  -2   55.14    2.64
  10 -12   2    5.31    1.25
 -10 -12  -2    3.18    1.37
 -10 -12  -2    3.35    1.33
 -10  12  -2    3.13    1.15
  10  12   2    4.07    1.38
 -11 -12  -2   26.31    2.25
  11 -12   2   26.87    2.00
 -11  12  -2   27.12    2.01
  11  12   2   27.37    2.23
  12 -12   2    1.26    1.14
 -12 -12  -2    5.17    1.42
  12  12   2    2.13    1.33
 -12  12  -2    2.26    1.11
 -13 -12  -2   -0.54    1.25
  13 -12   2    1.00    1.11
 -13  12  -2    1.11    1.08
  13  12   2    1.09    1.26
  13 -13  -2   14.92    1.94
 -13 -13   2   14.91    1.90
  13 -13  -2   16.99    1.64
 -13  13   2   15.84    1.63
  13  13  -2   17.44    1.93
  12 -13  -2   14.25    1.58
 -12 -13   2   15.25    1.87
  12  13  -2   10.88    1.73
 -12  13   2   12.18    1.55
 -11 -13   2   10.36    1.66
  11 -13  -2    8.98    1.44
 -11  13   2    8.71    1.42
  11  13  -2   10.09    1.67
 -10 -13   2    9.16    1.60
  10 -13  -2    4.98    1.27
  10  13  -2    6.35    1.50
 -10  13   2    4.61    1.22
  -9 -13   2    2.85    1.30
   9 -13  -2    0.48    1.09
  -9 -13   2   -0.45    1.22
   9  13  -2    0.59    1.25
  -9  13   2   -0.26    1.02
   8 -13  -2    1.23    1.12
  -8 -13   2    4.56    1.36
  -8 -13   2    3.51    1.32
  -8  13   2    2.90    1.11
   8  13  -2    4.07    1.42
   8  13  -2    4.73    1.31
   7 -13  -2    1.27    1.10
  -7 -13   2   -0.20    1.19
  -7 -13   2    0.72    1.24
  -7  13   2    3.11    1.08
   7  13  -2    0.00    1.26
   7  13  -2    0.24    1.15
   6 -13  -2    4.49    1.19
  -6 -13   2    3.74    1.33
  -6 -13   2    4.26    1.35
  -6  13   2    3.67    1.21
   6  13  -2    4.87    1.30
   6  13  -2    4.40    1.39
  -5 -13   2   20.29    1.92
   5 -13  -2   20.97    1.79
  -5 -13   2   23.77    2.05
   5  13  -2   20.45    1.94
   5  13  -2   23.87    2.05
  -5  13   2   20.22    1.82
  -4 -13   2    6.04    1.35
  -4 -13   2    6.32    1.42
   4 -13  -2    5.38    1.28
  -4  13   2    5.20    1.27
  -4  13   2    4.44    1.24
   4  13  -2    5.36    1.32
   4  13  -2    3.54    1.36
  -3 -13   2   36.51    2.37
  -3 -13   2   37.52    2.35
   3 -13  -2   36.06    2.16
   3 -13  -2   34.25    2.28
  -3  13   2   33.66    2.26
   3  13  -2   34.52    2.39
  -3  13   2   33.82    2.25
   3  13  -2   37.00    2.32
  -2 -13   2    0.32    1.14
   2 -13  -2   -0.53    0.98
  -2 -13   2    0.03    1.08
   2 -13  -2    0.23    1.13
  -2  13   2    2.90    1.23
   2  13  -2   -0.64    1.07
   2  13  -2    1.53    1.23
  -2  13   2    0.94    1.12
  -1 -13   2   15.00    1.70
   1 -13  -2   13.27    1.53
  -1 -13   2   14.79    1.64
   1 -13  -2   13.45    1.62
  -1  13   2   12.35    1.60
   1  13  -2   15.41    1.66
  -1  13   2   13.64    1.63
   1  13  -2   13.66    1.65
   0 -13   2   12.16    1.55
   0 -13  -2   12.64    1.61
   0 -13   2   11.84    1.60
   0 -13  -2   10.52    1.45
   0  13   2   11.58    1.58
   0  13  -2   12.86    1.60
   0  13  -2   11.75    1.57
   0  13   2   10.09    1.49
  -1 -13  -2    4.55    1.23
   1 -13   2    4.47    1.30
   1 -13   2    5.55    1.27
  -1 -13  -2    3.03    1.29
  -1  13  -2    7.33    1.40
   1  13   2    4.01    1.28
   1  13   2    4.21    1.32
  -1  13  -2    7.09    1.37
  -2 -13  -2    0.53    1.07
  -2 -13  -2    1.28    1.18
   2 -13   2   -0.71    1.09
   2 -13   2    0.67    1.07
  -2  13  -2   -0.11    1.13
   2  13   2   -1.38    1.14
  -2  13  -2   -0.87    1.07
   2  13   2    0.56    1.13
  -3 -13  -2    0.11    1.09
  -3 -13  -2   -0.47    1.14
   3 -13   2   -0.24    1.01
   3 -13   2    1.99    1.17
  -3  13  -2    2.78    1.18
   3  13   2    2.82    1.22
  -3  13  -2    0.28    1.13
   3  13   2    0.92    1.23
   4 -13   2    1.27    1.14
  -4 -13  -2    1.58    1.17
  -4 -13  -2    2.78    1.24
   4  13   2    1.53    1.19
  -4  13  -2    1.06    1.13
  -4  13  -2    3.07    1.19
   4  13   2    2.67    1.34
  -5 -13  -2    2.69    1.35
  -5 -13  -2    2.02    1.23
   5 -13   2    2.56    1.14
  -5 -13  -2    5.16    1.32
   5  13   2    4.47    1.42
   5  13   2    1.08    1.16
  -5  13  -2    1.46    1.15
   6 -13   2    0.42    1.03
  -6 -13  -2    1.68    1.26
  -6 -13  -2    0.98    1.28
   6  13   2    1.20    1.17
   6  13   2   -0.14    1.23
  -6  13  -2    2.65    1.20
  -7 -13  -2    7.20    1.50
  -7 -13  -2    6.66    1.49
   7 -13   2    6.73    1.27
   7  13   2    6.82    1.49
  -7  13  -2    7.45    1.34
   7  13   2    7.46    1.44
   8 -13   2    4.93    1.28
  -8 -13  -2    1.27    1.32
  -8 -13  -2    2.67    1.31
   8  13   2    3.65    1.31
  -8  13  -2    3.27    1.13
   8  13   2    1.83    1.34
  -9 -13  -2   14.29    1.82
   9 -13   2   17.99    1.72
  -9 -13  -2   17.53    1.91
   9  13   2   13.35    1.81
  -9  13  -2   16.00    1.63
  10 -13   2    1.78    1.18
 -10 -13  -2    1.12    1.32
 -10  13  -2    1.13    1.09
  10  13   2    0.75    1.31
  11 -13   2   12.98    1.57
 -11 -13  -2   13.07    1.82
  11  13   2    9.89    1.70
 -11  13  -2    9.70    1.42
  12 -13   2    6.79    1.35
 -12 -13  -2    7.89    1.61
  12  13   2    6.81    1.59
 -12  13  -2    5.36    1.34
 -11 -14   2    1.44    1.38
  11 -14  -2   -0.43    1.15
  11  14  -2   -0.96    1.34
 -11  14   2    1.32    1.18
 -10 -14   2    1.77    1.40
  10 -14  -2    2.63    1.27
  10  14  -2    0.79    1.37
 -10  14   2    1.02    1.11
  -9 -14   2    2.89    1.43
   9 -14  -2    1.47    1.23
  -9 -14   2    1.98    1.38
   9  14  -2    2.40    1.40
  -9  14   2    2.23    1.18
  -8 -14   2   12.62    1.76
  -8 -14   2   11.09    1.71
   8 -14  -2   10.22    1.56
   8  14  -2   10.69    1.74
  -8  14   2   11.14    1.52
  -7 -14   2    5.28    1.46
  -7 -14   2    5.12    1.43
   7 -14  -2    5.90    1.30
   7  14  -2    5.05    1.41
   7  14  -2    3.27    1.43
  -7  14   2    6.29    1.36
  -6 -14   2    8.30    1.62
  -6 -14   2    8.66    1.61
   6 -14  -2    8.32    1.39
   6  14  -2   10.05    1.68
   6  14  -2    9.75    1.62
  -6  14   2    9.79    1.50
   5 -14  -2    1.73    1.15
  -5 -14   2    2.81    1.36
  -5 -14   2    4.58    1.40
   5  14  -2    3.17    1.35
   5  14  -2    1.48    1.34
  -5  14   2    3.60    1.32
  -4 -14   2    0.12    1.20
  -4 -14   2    1.54    1.29
   4 -14  -2   -0.17    1.20
   4  14  -2    0.72    1.23
  -4  14   2    2.43    1.26
   4  14  -2    3.44    1.39
  -3 -14   2    2.44    1.35
  -3 -14   2    0.71    1.25
   3 -14  -2    1.20    1.24
  -3  14   2    2.76    1.28
  -3  14   2    1.61    1.24
   3  14  -2    4.05    1.35
   3  14  -2    2.57    1.39
   2 -14  -2   15.48    1.78
  -2 -14   2   18.76    1.92
  -2 -14   2   16.27    1.82
  -2  14   2   19.17    1.89
   2  14  -2   15.34    1.82
  -2  14   2   16.50    1.82
   2  14  -2   15.31    1.80
  -1 -14   2    1.50    1.26
   1 -14  -2    1.97    1.16
   1 -14  -2    2.84    1.28
  -1 -14   2    1.63    1.21
   1  14  -2    2.17    1.26
   1  14  -2    3.57    1.37
  -1  14   2    3.69    1.37
  -1  14   2    3.64    1.30
   0 -14   2   10.24    1.56
   0 -14  -2    8.09    1.41
   0 -14  -2    8.33    1.48
   0 -14   2    7.28    1.44
   0  14  -2    6.44    1.46
   0  14  -2    8.64    1.54
   0  14   2    8.53    1.55
   0  14   2    6.53    1.47
   1 -14   2    5.58    1.42
   1 -14   2    4.55    1.32
  -1 -14  -2    6.27    1.43
  -1 -14  -2    4.88    1.32
  -1  14  -2    5.98    1.39
  -1  14  -2    5.64    1.44
   1  14   2    5.14    1.45
   1  14   2    2.92    1.34
   2 -14   2    3.32    1.33
  -2 -14  -2    3.88    1.39
  -2 -14  -2    2.06    1.26
   2  14   2    3.86    1.42
  -2  14  -2    4.87    1.37
  -2  14  -2    6.45    1.46
   2  14   2    4.37    1.41
  -3 -14  -2    1.09    1.27
   3 -14   2    2.31    1.30
  -3 -14  -2    0.84    1.23
   3  14   2    0.86    1.36
  -3  14  -2    1.10    1.28
   3  14   2    1.83    1.27
  -3  14  -2    3.08    1.28
  -4 -14  -2    2.99    1.31
   4 -14   2    2.32    1.26
  -4 -14  -2    4.01    1.38
   4  14   2    4.17    1.39
  -4  14  -2    0.43    1.21
   4  14   2    1.85    1.38
   5 -14   2    6.74    1.40
  -5 -14  -2    6.05    1.47
  -5 -14  -2    7.31    1.59
  -5 -14  -2    6.36    1.46
   5  14   2    4.21    1.48
  -5  14  -2    5.39    1.40
   5  14   2    4.64    1.43
  -6 -14  -2    7.36    1.53
  -6 -14  -2    6.60    1.55
   6 -14   2    6.49    1.37
  -6  14  -2    5.16    1.38
   6  14   2    8.26    1.63
   6  14   2    8.09    1.54
  -7 -14  -2   15.11    1.86
   7 -14   2   16.43    1.72
  -7 -14  -2   18.55    1.95
  -7  14  -2   15.45    1.75
   7  14   2   12.37    1.82
   7  14   2   17.15    1.87
  -8 -14  -2    0.37    1.34
  -8 -14  -2    2.11    1.37
   8 -14   2    3.38    1.25
   8  14   2    3.74    1.48
  -8  14  -2    2.83    1.21
  -9 -14  -2    4.73    1.53
   9 -14   2    5.14    1.37
  -9  14  -2    6.22    1.34
   9  14   2    4.48    1.55
  10 -14   2    0.94    1.24
 -10 -14  -2    1.55    1.41
  10  14   2    3.05    1.49
 -10  14  -2    1.96    1.18
  -9 -15   2   12.78    1.86
   9 -15  -2   10.58    1.63
   9  15  -2    7.77    1.77
  -9  15   2   11.44    1.62
  -8 -15   2    1.72    1.46
  -8 -15   2    3.11    1.47
   8 -15  -2    2.12    1.29
   8  15  -2    1.47    1.47
  -8  15   2    2.00    1.24
  -7 -15   2    2.50    1.42
  -7 -15   2    0.56    1.37
   7 -15  -2    1.52    1.24
   7  15  -2    0.74    1.40
  -7  15   2    0.47    1.23
  -6 -15   2   -0.73    1.29
  -6 -15   2    2.74    1.38
   6 -15  -2    1.53    1.23
   6  15  -2   -0.52    1.35
   6  15  -2    1.57    1.38
  -6  15   2    1.63    1.25
  -5 -15   2    6.84    1.60
  -5 -15   2    8.26    1.62
   5 -15  -2    8.68    1.51
  -5  15   2    8.33    1.56
   5  15  -2    7.47    1.61
   5  15  -2    7.11    1.65
   4 -15  -2    1.48    1.30
  -4 -15   2    1.83    1.37
  -4 -15   2   -0.80    1.23
  -4  15   2    0.54    1.27
   4  15  -2    1.51    1.39
   4  15  -2    1.76    1.36
   3 -15  -2    3.84    1.38
  -3 -15   2    4.30    1.44
  -3 -15   2    5.71    1.53
   3  15  -2    3.30    1.46
  -3  15   2    4.01    1.39
   3  15  -2    3.12    1.38
   2 -15  -2    2.43    1.29
  -2 -15   2   -0.59    1.27
  -2 -15   2   -2.52    1.14
   2  15  -2   -1.51    1.26
  -2  15   2    0.42    1.28
  -2  15   2    0.75    1.23
   2  15  -2   -0.13    1.25
  -1 -15   2   13.91    1.74
   1 -15  -2   12.49    1.73
  -1 -15   2   10.67    1.72
   1  15  -2   14.27    1.80
  -1  15   2    9.55    1.65
  -1  15   2   10.88    1.67
   1  15  -2   11.52    1.75
   0 -15  -2    2.46    1.28
   0 -15   2   -0.74    1.25
   0 -15   2    0.36    1.21
   0 -15  -2    0.40    1.31
   0  15   2    0.84    1.36
   0  15   2    1.49    1.31
   0  15  -2    0.87    1.32
   0  15  -2    0.78    1.32
  -1 -15  -2    3.77    1.39
  -1 -15  -2    2.98    1.40
   1 -15   2    5.30    1.48
  -1  15  -2    3.88    1.46
  -1  15  -2    3.69    1.40
   1  15   2    3.43    1.39
   1  15   2    5.24    1.53
   2 -15   2   -0.68    1.26
  -2 -15  -2    2.46    1.34
  -2 -15  -2   -0.60    1.27
  -2  15  -2    2.70    1.38
  -2  15  -2    1.29    1.26
   2  15   2    1.14    1.40
   2  15   2    3.29    1.41
  -3 -15  -2    1.52    1.29
  -3 -15  -2    4.37    1.44
   3 -15   2    4.30    1.44
   3  15   2    2.75    1.41
   3  15   2    1.14    1.36
  -3  15  -2    2.80    1.36
  -4 -15  -2    7.94    1.64
   4 -15   2    5.86    1.51
  -4 -15  -2    8.01    1.60
  -4  15  -2    5.87    1.48
   4  15   2    7.67    1.67
   4  15   2    5.76    1.55
  -5 -15  -2    3.97    1.47
  -5 -15  -2    0.90    1.31
  -5 -15  -2    3.87    1.50
   5 -15   2    3.21    1.35
  -5  15  -2    2.66    1.33
   5  15   2    2.49    1.48
   5  15   2    1.81    1.39
  -6 -15  -2    1.43    1.34
  -6 -15  -2    0.45    1.41
   6 -15   2    2.57    1.25
   6  15   2    1.05    1.35
  -6  15  -2    0.60    1.26
   6  15   2    1.82    1.47
  -7 -15  -2    4.77    1.56
  -7 -15  -2    6.64    1.63
   7 -15   2    5.29    1.38
  -7  15  -2    5.88    1.47
   7  15   2    7.61    1.71
  -8 -15  -2    0.44    1.38
   8 -15   2    3.03    1.31
  -8 -15  -2    4.80    1.61
   8  15   2    2.07    1.52
  -8  15  -2    1.11    1.24
  -6 -16   2    2.93    1.51
  -6 -16   2    2.90    1.54
   6 -16  -2   -0.08    1.29
  -6  16   2    1.46    1.37
   6  16  -2    1.75    1.51
   5 -16  -2    1.79    1.40
  -5 -16   2    5.39    1.62
  -5 -16   2    6.37    1.58
   5  16  -2    5.51    1.68
  -5  16   2    2.62    1.45
   5  16  -2    4.72    1.52
  -4 -16   2   -1.17    1.31
  -4 -16   2   -2.02    1.31
   4 -16  -2   -0.86    1.28
   4  16  -2    1.29    1.45
   4  16  -2   -1.60    1.43
  -4  16   2   -2.70    1.20
   3 -16  -2   -0.40    1.30
  -3 -16   2    1.67    1.36
  -3 -16   2    0.65    1.45
   3  16  -2   -0.28    1.33
  -3  16   2    1.08    1.38
   3  16  -2    0.53    1.47
  -2 -16   2    1.06    1.36
  -2 -16   2   -1.05    1.34
   2 -16  -2    1.54    1.39
   2  16  -2    0.16    1.34
   2  16  -2   -0.03    1.42
  -2  16   2   -1.07    1.29
   1 -16  -2    0.85    1.39
  -1 -16   2   -0.63    1.37
   1  16  -2    1.48    1.41
  -1  16   2    2.41    1.42
   1  16  -2    0.86    1.38
   0 -16  -2    5.10    1.60
   0 -16   2    4.72    1.55
   0  16  -2    1.92    1.47
   0  16   2    1.76    1.38
   0  16  -2    3.20    1.48
   0  16   2    5.99    1.63
   1 -16   2   12.07    1.83
[truncated: 1,292,805 more chars]
